# Supplementary material for: A genetically defined signature of responsiveness to erlotinib in early-stage pancreatic cancer patients: Results from the CONKO-005 trial
Source: eBioMedicine. 2021 Apr 13;66:103327. doi: 10.1016/j.ebiom.2021.103327 (PMC8054140; doi:10.1016/j.ebiom.2021.103327)
Supplement: Supplementary file 3 [file mmc3.xlsx]

## Sheet: S1
Patient ID	Tumor Content
ID001	0.4
ID002	0.5
ID003	0.8
ID004	0.5
ID005	0.6
ID006	0.8
ID007	0.4
ID008	0.2
ID009	0.3
ID010	0.3
ID011	0.7
ID012	0.3
ID013	0.1
ID014	0.1
ID015	0.4
ID016	0.3
ID017	0.2
ID018	0.5
ID019	0.6
ID020	0.3
ID021	0.4
ID022	0.4
ID023	0.4
ID024	0.5
ID025	0.3
ID026	0.15
ID027	0.5
ID028	0.3
ID029	0.6
ID030	0.4
ID031	0.75
ID032	0.55
ID033	0.8
ID034	0.8
ID035	0.6
ID036	0.5
ID037	0.2
ID038	0.5
ID039	0.6
ID040	0.9
ID041	0.7
ID042	0.2
ID043	0.6
ID044	0.3
ID045	0.6
ID046	0.6
ID047	0.6
ID048	0.15
ID049	0.1
ID050	0.3
ID051	0.2
ID052	0.15
ID053	0.8
ID054	0.1
ID055	0.3
ID056	0.4
ID057	0.5
ID058	0.8
ID059	0.4
ID060	0.8
ID061	0.1
ID062	0.3
ID063	0.3
ID064	0.4
ID065	0.6
ID066	0.4
ID067	0.5
ID068	0.5
ID069	0.7
ID070	0.2
ID071	0.2
ID072	0.3
ID073	0.1
ID074	0.5
ID075	0.4
ID076	0.3
ID077	0.1
ID078	0.4
ID079	0.3
ID080	0.7
ID081	0.4
ID082	0.4
ID083	0.5
ID084	0.75
ID085	0.6
ID086	0.5
ID087	0.3
ID088	0.8
ID089	0.25
ID090	0.7
ID091	0.5
ID092	0.3
ID093	0.3
ID094	0.7
ID095	0.7
ID096	0.3
ID097	0.2
ID098	0.6
ID099	0.4
ID100	0.7
ID101	0.3
ID102	0.4
ID103	0.5
ID104	0.55
ID105	0.3
ID106	0.55
ID107	0.7
ID108	0.2
ID109	0.3
ID110	0.1
ID111	0.4
ID112	0.4
ID113	0.4
ID114	0.5
ID115	0.4
ID116	0.6
ID117	0.5
ID118	0.5
ID119	0.9
ID120	0.3
ID121	0.1
ID122	0.7
ID123	0.7
ID124	0.6
ID125	0.2
ID126	0.8
ID127	0.4
ID128	0.7
ID129	0.7
ID130	0.3
ID131	0.6
ID132	0.4
ID133	0.5
ID134	0.6
ID135	0.2
ID136	0.5
ID137	0.1
ID138	0.1
ID139	0.5
ID140	0.2
ID141	0.3
ID142	0.5
ID143	0.5
ID144	0.7
ID145	0.6
ID146	0.1
ID147	0.3
ID148	0.5
ID149	0.5
ID150	0.2
ID151	0.8
ID152	0.7
ID153	0.7
ID154	0.35
ID155	0.5
ID156	0.5
ID157	0.5
ID158	0.8
ID159	0.3
ID160	0.7
ID161	0.3
ID162	0.6
ID163	0.7
ID164	0.5
ID165	0.4
ID166	0.4
ID167	0.6
ID168	0.4
ID169	0.4
ID170	0.7
ID171	0.8
ID172	0.2
ID173	0.8
ID174	0.3
ID175	0.7
ID176	0.4
ID177	0.3
ID178	0.8
ID179	0.2
ID180	0.4
ID181	0.1
ID182	0.4
ID183	0.7
ID184	0.4
ID185	0.3
ID186	0.9
ID187	0.4
ID188	0.3
ID189	0.5
ID190	0.3
ID191	0.6
ID192	0.5
ID193	0.7
ID194	0.4
ID195	0.8
ID196	NA
ID197	0.5
ID198	0.4
ID199	0.15
ID200	0.5
ID201	0.5
ID202	0.3
ID203	0.7
ID204	0.4
ID205	0.2
ID206	0.5
ID207	0.8
ID208	0.4
ID209	0.11
ID210	0.2
ID211	0.6
ID212	0.2
ID213	0.1
ID214	0.6
ID215	0.3
ID216	0.25
ID217	0.3
ID218	0.45
ID219	0.2
ID220	0.1
ID221	0.3
ID222	0.2
ID223	0.2
ID224	0.2
ID225	0.1
ID226	0.1
ID227	0.2
ID228	0.1
ID229	0.5
ID230	0.4
ID231	0.7
ID232	0.35
ID233	0.3
ID234	0.7
ID235	0.3
ID236	0.6
ID237	0.8
ID238	0.5
ID239	0.5
ID240	0.6
ID241	0.15
ID242	0.3
ID243	0.2
ID244	0.8
ID245	0.65
ID246	0.8
ID247	0.15
ID248	NA
ID249	0.7
ID250	0.35
ID251	0.7
ID252	0.45
ID253	0.8
ID254	0.6
ID255	0.3
ID256	0.9
ID257	0.35
ID258	0.5
ID259	0.25
ID260	0.1
ID261	0.2
ID262	0.15
ID263	0.7
ID264	0.1
ID265	0.3
ID266	0.7
ID267	0.8
ID268	0.5
ID269	0.3
ID270	0.7
ID271	0.8
ID272	0.6
ID273	0.3
ID274	0.6
ID275	0.25
ID276	0.5
ID277	0.3
ID278	0.5
ID279	0.6
ID280	0.7
ID281	0.4
ID282	0.6
ID283	0.8
ID284	0.8
ID285	0.2
ID286	0.3
ID287	0.6
ID288	0.1
ID289	0.1
ID290	0.8
ID291	0.6
ID292	0.3
ID293	0.4

## Sheet: S5
Patient ID	Chr	Start	End	Ref	Alt	Gene.refGene	ExonicFunc.refGene	AAChange.refGene	cytoBand	misRate	P.value_EBCall	Validation_Status
ID001	3	47088015	47088015	T	C	SETD2	nonsynonymous SNV	SETD2:NM_014159:exon16:c.A7060G:p.T2354A	3p21.31	0.495	60	NA
ID001	12	25398284	25398284	C	A	KRAS	nonsynonymous SNV	KRAS:NM_004985:exon2:c.G35T:p.G12V,KRAS:NM_033360:exon2:c.G35T:p.G12V	12p12.1	0.082	9.889	validated
ID001	17	7577121	7577121	G	C	TP53	nonsynonymous SNV	TP53:NM_001126115:exon4:c.C421G:p.R141G,TP53:NM_001126116:exon4:c.C421G:p.R141G,TP53:NM_001126117:exon4:c.C421G:p.R141G,TP53:NM_001276697:exon4:c.C340G:p.R114G,TP53:NM_001276698:exon4:c.C340G:p.R114G,TP53:NM_001276699:exon4:c.C340G:p.R114G,TP53:NM_001126118:exon7:c.C700G:p.R234G,TP53:NM_000546:exon8:c.C817G:p.R273G,TP53:NM_001126112:exon8:c.C817G:p.R273G,TP53:NM_001126113:exon8:c.C817G:p.R273G,TP…	17p13.1	0.112	15.256	NA
ID001	17	56436026	56436026	G	A	RNF43	stopgain	RNF43:NM_001305545:exon8:c.C730T:p.R244X,RNF43:NM_001305544:exon9:c.C1111T:p.R371X,RNF43:NM_017763:exon9:c.C1111T:p.R371X	17q22	0.187	60	NA
ID001	18	48591825	48591825	G	A	SMAD4	nonsynonymous SNV	SMAD4:NM_005359:exon9:c.G988A:p.E330K	18q21.2	0.134	13.854	validated
ID002	12	25398284	25398284	C	T	KRAS	nonsynonymous SNV	KRAS:NM_004985:exon2:c.G35A:p.G12D,KRAS:NM_033360:exon2:c.G35A:p.G12D	12p12.1	0.055	9.64	validated
ID002	20	57484420	57484420	C	T	GNAS	nonsynonymous SNV	GNAS:NM_001077489:exon7:c.C556T:p.R186C,GNAS:NM_080426:exon7:c.C559T:p.R187C,GNAS:NM_000516:exon8:c.C601T:p.R201C,GNAS:NM_001077488:exon8:c.C604T:p.R202C,GNAS:NM_001309840:exon8:c.C424T:p.R142C,GNAS:NM_001309861:exon8:c.C424T:p.R142C,GNAS:NM_080425:exon8:c.C2530T:p.R844C	20q13.32	0.046	5.552	validated
ID003	9	101900244	101900246	AGA	-	TGFBR1	nonframeshift deletion	TGFBR1:NM_001130916:exon3:c.447_449del:p.149_150del,TGFBR1:NM_001306210:exon4:c.690_692del:p.230_231del,TGFBR1:NM_004612:exon4:c.678_680del:p.226_227del	9q22.33	0.233	60	NA
ID003	9	21971166	21971166	C	-	CDKN2A	frameshift deletion	CDKN2A:NM_000077:exon2:c.192delG:p.L64fs,CDKN2A:NM_001195132:exon2:c.192delG:p.L64fs,CDKN2A:NM_058195:exon2:c.235delG:p.A79fs	9p21.3	0.206	60	NA
ID003	12	25398284	25398284	C	A	KRAS	nonsynonymous SNV	KRAS:NM_004985:exon2:c.G35T:p.G12V,KRAS:NM_033360:exon2:c.G35T:p.G12V	12p12.1	0.239	60	NA
ID003	17	7572966	7572966	T	A	TP53	nonsynonymous SNV	TP53:NM_001126115:exon7:c.A747T:p.K249N,TP53:NM_001276697:exon7:c.A666T:p.K222N,TP53:NM_001126118:exon10:c.A1026T:p.K342N,TP53:NM_000546:exon11:c.A1143T:p.K381N,TP53:NM_001126112:exon11:c.A1143T:p.K381N,TP53:NM_001276760:exon11:c.A1026T:p.K342N,TP53:NM_001276761:exon11:c.A1026T:p.K342N	17p13.1	0.137	60	NA
ID003	19	7976189	7976189	G	A	MAP2K7	nonsynonymous SNV	MAP2K7:NM_001297556:exon8:c.G910A:p.D304N,MAP2K7:NM_145185:exon8:c.G910A:p.D304N,MAP2K7:NM_001297555:exon9:c.G958A:p.D320N	19p13.2	0.137	14.676	validated
ID003	19	7976464	7976464	G	T	MAP2K7	splicing		19p13.2	0.186	11.969	validated
ID003	20	57484421	57484421	G	A	GNAS	nonsynonymous SNV	GNAS:NM_001077489:exon7:c.G557A:p.R186H,GNAS:NM_080426:exon7:c.G560A:p.R187H,GNAS:NM_000516:exon8:c.G602A:p.R201H,GNAS:NM_001077488:exon8:c.G605A:p.R202H,GNAS:NM_001309840:exon8:c.G425A:p.R142H,GNAS:NM_001309861:exon8:c.G425A:p.R142H,GNAS:NM_080425:exon8:c.G2531A:p.R844H	20q13.32	0.143	60	NA
ID003	17	56492817	56492817	G	-	RNF43	stopgain	RNF43:NM_001305544:exon2:c.122delC:p.S41X,RNF43:NM_017763:exon2:c.122delC:p.S41X	17q22	0.196	60	NA
ID003	X	47044943	47044943	C	T	RBM10	stopgain	RBM10:NM_001204466:exon19:c.C2038T:p.Q680X,RBM10:NM_152856:exon19:c.C2035T:p.Q679X,RBM10:NM_001204467:exon20:c.C2266T:p.Q756X,RBM10:NM_001204468:exon20:c.C2464T:p.Q822X,RBM10:NM_005676:exon20:c.C2269T:p.Q757X	Xp11.23	0.288	60	NA
ID004	20	57484766	57484766	C	A	GNAS	nonsynonymous SNV	GNAS:NM_001077489:exon9:c.C701A:p.A234D,GNAS:NM_080426:exon9:c.C704A:p.A235D,GNAS:NM_000516:exon10:c.C746A:p.A249D,GNAS:NM_001077488:exon10:c.C749A:p.A250D,GNAS:NM_001309840:exon10:c.C569A:p.A190D,GNAS:NM_001309861:exon10:c.C569A:p.A190D,GNAS:NM_080425:exon10:c.C2675A:p.A892D	20q13.32	0.081	60	NA
ID004	12	25398284	25398284	C	A	KRAS	nonsynonymous SNV	KRAS:NM_004985:exon2:c.G35T:p.G12V,KRAS:NM_033360:exon2:c.G35T:p.G12V	12p12.1	0.062	11.774	NA
ID004	17	12016647	12016648	AA	-	MAP2K4	frameshift deletion	MAP2K4:NM_003010:exon7:c.783_784del:p.T261fs,MAP2K4:NM_001281435:exon8:c.816_817del:p.T272fs	17p12	0.076	60	validated
ID004	17	56492817	56492817	G	T	RNF43	stopgain	RNF43:NM_001305544:exon2:c.C122A:p.S41X,RNF43:NM_017763:exon2:c.C122A:p.S41X	17q22	0.087	60	NA
ID004	18	48581345	48581345	-	T	SMAD4	frameshift insertion	SMAD4:NM_005359:exon5:c.650dupT:p.I217fs	18q21.2	0.065	60	validated
ID004	17	7577124	7577124	C	T	TP53	nonsynonymous SNV	TP53:NM_001126115:exon4:c.G418A:p.V140M,TP53:NM_001126116:exon4:c.G418A:p.V140M,TP53:NM_001126117:exon4:c.G418A:p.V140M,TP53:NM_001276697:exon4:c.G337A:p.V113M,TP53:NM_001276698:exon4:c.G337A:p.V113M,TP53:NM_001276699:exon4:c.G337A:p.V113M,TP53:NM_001126118:exon7:c.G697A:p.V233M,TP53:NM_000546:exon8:c.G814A:p.V272M,TP53:NM_001126112:exon8:c.G814A:p.V272M,TP53:NM_001126113:exon8:c.G814A:p.V272M,TP…	17p13.1	0.097	60	NA
ID005	9	21971111	21971111	G	T	CDKN2A	nonsynonymous SNV	CDKN2A:NM_000077:exon2:c.C247A:p.H83N,CDKN2A:NM_001195132:exon2:c.C247A:p.H83N,CDKN2A:NM_058195:exon2:c.C290A:p.A97E	9p21.3	0.06	9.293	NA
ID005	12	25398284	25398284	C	T	KRAS	nonsynonymous SNV	KRAS:NM_004985:exon2:c.G35A:p.G12D,KRAS:NM_033360:exon2:c.G35A:p.G12D	12p12.1	0.077	12.172	NA
ID005	17	7577121	7577121	G	A	TP53	nonsynonymous SNV	TP53:NM_001126115:exon4:c.C421T:p.R141C,TP53:NM_001126116:exon4:c.C421T:p.R141C,TP53:NM_001126117:exon4:c.C421T:p.R141C,TP53:NM_001276697:exon4:c.C340T:p.R114C,TP53:NM_001276698:exon4:c.C340T:p.R114C,TP53:NM_001276699:exon4:c.C340T:p.R114C,TP53:NM_001126118:exon7:c.C700T:p.R234C,TP53:NM_000546:exon8:c.C817T:p.R273C,TP53:NM_001126112:exon8:c.C817T:p.R273C,TP53:NM_001126113:exon8:c.C817T:p.R273C,TP…	17p13.1	0.077	60	NA
ID006	7	106508538	106508538	C	T	PIK3CG	nonsynonymous SNV	PIK3CG:NM_001282426:exon2:c.C532T:p.R178C,PIK3CG:NM_001282427:exon2:c.C532T:p.R178C,PIK3CG:NM_002649:exon2:c.C532T:p.R178C	7q22.3	0.247	60	NA
ID006	12	25398284	25398284	C	T	KRAS	nonsynonymous SNV	KRAS:NM_004985:exon2:c.G35A:p.G12D,KRAS:NM_033360:exon2:c.G35A:p.G12D	12p12.1	0.467	60	NA
ID006	17	7577539	7577539	G	A	TP53	nonsynonymous SNV	TP53:NM_001126115:exon3:c.C346T:p.R116W,TP53:NM_001126116:exon3:c.C346T:p.R116W,TP53:NM_001126117:exon3:c.C346T:p.R116W,TP53:NM_001276697:exon3:c.C265T:p.R89W,TP53:NM_001276698:exon3:c.C265T:p.R89W,TP53:NM_001276699:exon3:c.C265T:p.R89W,TP53:NM_001126118:exon6:c.C625T:p.R209W,TP53:NM_000546:exon7:c.C742T:p.R248W,TP53:NM_001126112:exon7:c.C742T:p.R248W,TP53:NM_001126113:exon7:c.C742T:p.R248W,TP53:…	17p13.1	0.525	60	NA
ID007	12	25398284	25398284	C	T	KRAS	nonsynonymous SNV	KRAS:NM_004985:exon2:c.G35A:p.G12D,KRAS:NM_033360:exon2:c.G35A:p.G12D	12p12.1	0.123	60	NA
ID007	17	7578406	7578406	C	T	TP53	nonsynonymous SNV	TP53:NM_001126115:exon1:c.G128A:p.R43H,TP53:NM_001126116:exon1:c.G128A:p.R43H,TP53:NM_001126117:exon1:c.G128A:p.R43H,TP53:NM_001276697:exon1:c.G47A:p.R16H,TP53:NM_001276698:exon1:c.G47A:p.R16H,TP53:NM_001276699:exon1:c.G47A:p.R16H,TP53:NM_001126118:exon4:c.G407A:p.R136H,TP53:NM_000546:exon5:c.G524A:p.R175H,TP53:NM_001126112:exon5:c.G524A:p.R175H,TP53:NM_001126113:exon5:c.G524A:p.R175H,TP53:NM_001…	17p13.1	0.18	60	NA
ID007	18	48591919	48591919	G	A	SMAD4	nonsynonymous SNV	SMAD4:NM_005359:exon9:c.G1082A:p.R361H	18q21.2	0.078	60	validated
ID008	2	212248444	212248444	G	A	ERBB4	nonsynonymous SNV	ERBB4:NM_001042599:exon27:c.C3775T:p.R1259W,ERBB4:NM_005235:exon28:c.C3823T:p.R1275W	2q34	0.068	60	NA
ID008	9	21974777	21974780	GCCA	-	CDKN2A	frameshift deletion	CDKN2A:NM_000077:exon1:c.47_50del:p.L16fs,CDKN2A:NM_001195132:exon1:c.47_50del:p.L16fs,CDKN2A:NM_058197:exon1:c.47_50del:p.L16fs	9p21.3	0.078	13.391	NA
ID008	12	25398284	25398284	C	A	KRAS	nonsynonymous SNV	KRAS:NM_004985:exon2:c.G35T:p.G12V,KRAS:NM_033360:exon2:c.G35T:p.G12V	12p12.1	0.132	60	NA
ID008	17	7577144	7577144	A	C	TP53	nonsynonymous SNV	TP53:NM_001126115:exon4:c.T398G:p.L133R,TP53:NM_001126116:exon4:c.T398G:p.L133R,TP53:NM_001126117:exon4:c.T398G:p.L133R,TP53:NM_001276697:exon4:c.T317G:p.L106R,TP53:NM_001276698:exon4:c.T317G:p.L106R,TP53:NM_001276699:exon4:c.T317G:p.L106R,TP53:NM_001126118:exon7:c.T677G:p.L226R,TP53:NM_000546:exon8:c.T794G:p.L265R,TP53:NM_001126112:exon8:c.T794G:p.L265R,TP53:NM_001126113:exon8:c.T794G:p.L265R,TP…	17p13.1	0.108	60	NA
ID008	18	48575194	48575194	C	A	SMAD4	nonsynonymous SNV	SMAD4:NM_005359:exon3:c.C388A:p.P130T	18q21.2	0.094	60	validated
ID009	9	21971116	21971116	G	A	CDKN2A	nonsynonymous SNV	CDKN2A:NM_000077:exon2:c.C242T:p.P81L,CDKN2A:NM_001195132:exon2:c.C242T:p.P81L	9p21.3	0.161	60	NA
ID009	12	25398285	25398285	C	G	KRAS	nonsynonymous SNV	KRAS:NM_004985:exon2:c.G34C:p.G12R,KRAS:NM_033360:exon2:c.G34C:p.G12R	12p12.1	0.124	60	NA
ID009	17	7578555	7578555	C	A	TP53	splicing		17p13.1	0.115	60	NA
ID010	12	25398285	25398285	C	A	KRAS	nonsynonymous SNV	KRAS:NM_004985:exon2:c.G34T:p.G12C,KRAS:NM_033360:exon2:c.G34T:p.G12C	12p12.1	0.067	12.312	NA
ID010	17	7574034	7574034	C	A	TP53	splicing		17p13.1	0.092	60	NA
ID010	17	56435680	56435680	C	T	RNF43	nonsynonymous SNV	RNF43:NM_001305545:exon8:c.G1076A:p.S359N,RNF43:NM_001305544:exon9:c.G1457A:p.S486N,RNF43:NM_017763:exon9:c.G1457A:p.S486N	17q22	0.1	60	NA
ID011	3	30686296	30686296	G	T	TGFBR2	nonsynonymous SNV	TGFBR2:NM_003242:exon2:c.G152T:p.C51F,TGFBR2:NM_001024847:exon3:c.G227T:p.C76F	3p24.1	0.154	60	NA
ID011	3	178927974	178927974	G	A	PIK3CA	nonsynonymous SNV	PIK3CA:NM_006218:exon8:c.G1252A:p.E418K	3q26.32	0.139	60	NA
ID011	12	25398284	25398284	C	A	KRAS	nonsynonymous SNV	KRAS:NM_004985:exon2:c.G35T:p.G12V,KRAS:NM_033360:exon2:c.G35T:p.G12V	12p12.1	0.178	60	NA
ID011	17	7577570	7577570	C	T	TP53	nonsynonymous SNV	TP53:NM_001126115:exon3:c.G315A:p.M105I,TP53:NM_001126116:exon3:c.G315A:p.M105I,TP53:NM_001126117:exon3:c.G315A:p.M105I,TP53:NM_001276697:exon3:c.G234A:p.M78I,TP53:NM_001276698:exon3:c.G234A:p.M78I,TP53:NM_001276699:exon3:c.G234A:p.M78I,TP53:NM_001126118:exon6:c.G594A:p.M198I,TP53:NM_000546:exon7:c.G711A:p.M237I,TP53:NM_001126112:exon7:c.G711A:p.M237I,TP53:NM_001126113:exon7:c.G711A:p.M237I,TP53:…	17p13.1	0.158	14.75	NA
ID011	12	49445889	49445889	G	T	KMT2D	stopgain	KMT2D:NM_003482:exon10:c.C1577A:p.S526X	12q13.12	0.126	8.118	NA
ID012	9	21971186	21971186	G	A	CDKN2A	stopgain	CDKN2A:NM_000077:exon2:c.C172T:p.R58X,CDKN2A:NM_001195132:exon2:c.C172T:p.R58X	9p21.3	0.155	60	NA
ID012	12	25398284	25398284	C	A	KRAS	nonsynonymous SNV	KRAS:NM_004985:exon2:c.G35T:p.G12V,KRAS:NM_033360:exon2:c.G35T:p.G12V	12p12.1	0.081	15.176	NA
ID012	17	7577538	7577538	C	T	TP53	nonsynonymous SNV	TP53:NM_001126115:exon3:c.G347A:p.R116Q,TP53:NM_001126116:exon3:c.G347A:p.R116Q,TP53:NM_001126117:exon3:c.G347A:p.R116Q,TP53:NM_001276697:exon3:c.G266A:p.R89Q,TP53:NM_001276698:exon3:c.G266A:p.R89Q,TP53:NM_001276699:exon3:c.G266A:p.R89Q,TP53:NM_001126118:exon6:c.G626A:p.R209Q,TP53:NM_000546:exon7:c.G743A:p.R248Q,TP53:NM_001126112:exon7:c.G743A:p.R248Q,TP53:NM_001126113:exon7:c.G743A:p.R248Q,TP53:…	17p13.1	0.119	60	NA
ID012	17	56435408	56435408	G	-	RNF43	frameshift deletion	RNF43:NM_001305545:exon8:c.1348delC:p.Q450fs,RNF43:NM_001305544:exon9:c.1729delC:p.Q577fs,RNF43:NM_017763:exon9:c.1729delC:p.Q577fs	17q22	0.115	12.012	validated
ID013	4	153244092	153244092	G	A	FBXW7	nonsynonymous SNV	FBXW7:NM_001013415:exon11:c.C1711T:p.R571W,FBXW7:NM_018315:exon11:c.C1825T:p.R609W,FBXW7:NM_033632:exon12:c.C2065T:p.R689W	4q31.3	0.074	14.808	NA
ID013	12	25398284	25398284	C	T	KRAS	nonsynonymous SNV	KRAS:NM_004985:exon2:c.G35A:p.G12D,KRAS:NM_033360:exon2:c.G35A:p.G12D	12p12.1	0.075	11.75	validated
ID013	15	67457267	67457267	A	G	SMAD3	nonsynonymous SNV	SMAD3:NM_001145103:exon2:c.A109G:p.K37E,SMAD3:NM_005902:exon2:c.A241G:p.K81E	15q22.33	0.165	60	NA
ID013	17	7577022	7577022	G	A	TP53	stopgain	TP53:NM_001126115:exon4:c.C520T:p.R174X,TP53:NM_001126116:exon4:c.C520T:p.R174X,TP53:NM_001126117:exon4:c.C520T:p.R174X,TP53:NM_001276697:exon4:c.C439T:p.R147X,TP53:NM_001276698:exon4:c.C439T:p.R147X,TP53:NM_001276699:exon4:c.C439T:p.R147X,TP53:NM_001126118:exon7:c.C799T:p.R267X,TP53:NM_000546:exon8:c.C916T:p.R306X,TP53:NM_001126112:exon8:c.C916T:p.R306X,TP53:NM_001126113:exon8:c.C916T:p.R306X,TP…	17p13.1	0.087	10.244	validated
ID013	17	56436041	56436041	C	-	RNF43	frameshift deletion	RNF43:NM_001305545:exon8:c.715delG:p.V239fs,RNF43:NM_001305544:exon9:c.1096delG:p.V366fs,RNF43:NM_017763:exon9:c.1096delG:p.V366fs	17q22	0.095	12.694	NA
ID014	9	21971186	21971186	G	A	CDKN2A	stopgain	CDKN2A:NM_000077:exon2:c.C172T:p.R58X,CDKN2A:NM_001195132:exon2:c.C172T:p.R58X	9p21.3	0.162	60	NA
ID014	9	101900164	101900164	A	C	TGFBR1	nonsynonymous SNV	TGFBR1:NM_001130916:exon3:c.A367C:p.T123P,TGFBR1:NM_001306210:exon4:c.A610C:p.T204P,TGFBR1:NM_004612:exon4:c.A598C:p.T200P	9q22.33	0.14	60	validated
ID014	1	27100207	27100207	C	T	ARID1A	stopgain	ARID1A:NM_006015:exon16:c.C4003T:p.R1335X,ARID1A:NM_139135:exon16:c.C4003T:p.R1335X	1p36.11	0.073	60	NA
ID014	17	7577020	7577020	-	CG	TP53	frameshift insertion	TP53:NM_001126115:exon4:c.521_522insCG:p.R174fs,TP53:NM_001126116:exon4:c.521_522insCG:p.R174fs,TP53:NM_001126117:exon4:c.521_522insCG:p.R174fs,TP53:NM_001276697:exon4:c.440_441insCG:p.R147fs,TP53:NM_001276698:exon4:c.440_441insCG:p.R147fs,TP53:NM_001276699:exon4:c.440_441insCG:p.R147fs,TP53:NM_001126118:exon7:c.800_801insCG:p.R267fs,TP53:NM_000546:exon8:c.917_918insCG:p.R306fs,TP53:NM_001126112:…	17p13.1	0.064	60	NA
ID014	12	25398284	25398284	C	T	KRAS	nonsynonymous SNV	KRAS:NM_004985:exon2:c.G35A:p.G12D,KRAS:NM_033360:exon2:c.G35A:p.G12D	12p12.1	0.045	7.069	validated
ID015	9	21974690	21974690	C	G	CDKN2A	nonsynonymous SNV	CDKN2A:NM_000077:exon1:c.G137C:p.R46P,CDKN2A:NM_001195132:exon1:c.G137C:p.R46P,CDKN2A:NM_058197:exon1:c.G137C:p.R46P	9p21.3	0.21	60	NA
ID015	11	63666288	63666288	C	T	MARK2	stopgain	MARK2:NM_001039469:exon6:c.C457T:p.R153X,MARK2:NM_001163296:exon6:c.C457T:p.R153X,MARK2:NM_001163297:exon6:c.C457T:p.R153X,MARK2:NM_004954:exon6:c.C457T:p.R153X,MARK2:NM_017490:exon6:c.C358T:p.R120X	11q13.1	0.172	60	NA
ID015	17	7578220	7578220	T	-	TP53	frameshift deletion	TP53:NM_001126115:exon2:c.233delA:p.N78fs,TP53:NM_001126116:exon2:c.233delA:p.N78fs,TP53:NM_001126117:exon2:c.233delA:p.N78fs,TP53:NM_001276697:exon2:c.152delA:p.N51fs,TP53:NM_001276698:exon2:c.152delA:p.N51fs,TP53:NM_001276699:exon2:c.152delA:p.N51fs,TP53:NM_001126118:exon5:c.512delA:p.N171fs,TP53:NM_000546:exon6:c.629delA:p.N210fs,TP53:NM_001126112:exon6:c.629delA:p.N210fs,TP53:NM_001126113:exo…	17p13.1	0.188	60	NA
ID015	22	50719054	50719054	T	C	PLXNB2	nonsynonymous SNV	PLXNB2:NM_012401:exon25:c.A4039G:p.K1347E	22q13.33	0.169	60	NA
ID015	12	25398285	25398285	C	G	KRAS	nonsynonymous SNV	KRAS:NM_004985:exon2:c.G34C:p.G12R,KRAS:NM_033360:exon2:c.G34C:p.G12R	12p12.1	0.167	60	NA
ID016	17	56440885	56440885	A	T	RNF43	splicing		17q22	0.255	60	NA
ID016	18	48593478	48593479	AG	-	SMAD4	frameshift deletion	SMAD4:NM_005359:exon10:c.1229_1230del:p.Q410fs	18q21.2	0.2	60	validated
ID016	9	21971109	21971109	G	C	CDKN2A	nonsynonymous SNV	CDKN2A:NM_000077:exon2:c.C249G:p.H83Q,CDKN2A:NM_001195132:exon2:c.C249G:p.H83Q,CDKN2A:NM_058195:exon2:c.C292G:p.R98G	9p21.3	0.282	60	NA
ID016	12	25398284	25398284	C	A	KRAS	nonsynonymous SNV	KRAS:NM_004985:exon2:c.G35T:p.G12V,KRAS:NM_033360:exon2:c.G35T:p.G12V	12p12.1	0.184	60	NA
ID017	12	25398284	25398284	C	A	KRAS	nonsynonymous SNV	KRAS:NM_004985:exon2:c.G35T:p.G12V,KRAS:NM_033360:exon2:c.G35T:p.G12V	12p12.1	0.063	11.717	NA
ID018	12	25398284	25398284	C	A	KRAS	nonsynonymous SNV	KRAS:NM_004985:exon2:c.G35T:p.G12V,KRAS:NM_033360:exon2:c.G35T:p.G12V	12p12.1	0.166	60	NA
ID018	17	7577539	7577539	G	A	TP53	nonsynonymous SNV	TP53:NM_001126115:exon3:c.C346T:p.R116W,TP53:NM_001126116:exon3:c.C346T:p.R116W,TP53:NM_001126117:exon3:c.C346T:p.R116W,TP53:NM_001276697:exon3:c.C265T:p.R89W,TP53:NM_001276698:exon3:c.C265T:p.R89W,TP53:NM_001276699:exon3:c.C265T:p.R89W,TP53:NM_001126118:exon6:c.C625T:p.R209W,TP53:NM_000546:exon7:c.C742T:p.R248W,TP53:NM_001126112:exon7:c.C742T:p.R248W,TP53:NM_001126113:exon7:c.C742T:p.R248W,TP53:…	17p13.1	0.196	60	NA
ID019	17	7577120	7577120	C	T	TP53	nonsynonymous SNV	TP53:NM_001126115:exon4:c.G422A:p.R141H,TP53:NM_001126116:exon4:c.G422A:p.R141H,TP53:NM_001126117:exon4:c.G422A:p.R141H,TP53:NM_001276697:exon4:c.G341A:p.R114H,TP53:NM_001276698:exon4:c.G341A:p.R114H,TP53:NM_001276699:exon4:c.G341A:p.R114H,TP53:NM_001126118:exon7:c.G701A:p.R234H,TP53:NM_000546:exon8:c.G818A:p.R273H,TP53:NM_001126112:exon8:c.G818A:p.R273H,TP53:NM_001126113:exon8:c.G818A:p.R273H,TP…	17p13.1	0.215	60	NA
ID019	17	41197716	41197716	C	A	BRCA1	nonsynonymous SNV	BRCA1:NM_007297:exon22:c.G5430T:p.Q1810H,BRCA1:NM_007298:exon22:c.G2259T:p.Q753H,BRCA1:NM_007294:exon23:c.G5571T:p.Q1857H,BRCA1:NM_007300:exon24:c.G5634T:p.Q1878H	17q21.31	0.337	60	NA
ID019	8	31497850	31497850	C	T	NRG1	nonsynonymous SNV	NRG1:NM_013962:exon1:c.C350T:p.P117L	8p12	0.61	60	NA
ID019	12	25380276	25380276	T	C	KRAS	nonsynonymous SNV	KRAS:NM_004985:exon3:c.A182G:p.Q61R,KRAS:NM_033360:exon3:c.A182G:p.Q61R	12p12.1	0.215	60	NA
ID020	17	7579337	7579369	CCAGAATGCAAGAAGCCCAGACGGAAACCGTAG	-	TP53	nonframeshift deletion	TP53:NM_001126118:exon3:c.201_233del:p.67_78del,TP53:NM_000546:exon4:c.318_350del:p.106_117del,TP53:NM_001126112:exon4:c.318_350del:p.106_117del,TP53:NM_001126113:exon4:c.318_350del:p.106_117del,TP53:NM_001126114:exon4:c.318_350del:p.106_117del,TP53:NM_001276695:exon4:c.201_233del:p.67_78del,TP53:NM_001276696:exon4:c.201_233del:p.67_78del,TP53:NM_001276760:exon4:c.201_233del:p.67_78del,TP53:NM_00…	17p13.1	0.073	9.376	NA
ID020	12	25398284	25398284	C	A	KRAS	nonsynonymous SNV	KRAS:NM_004985:exon2:c.G35T:p.G12V,KRAS:NM_033360:exon2:c.G35T:p.G12V	12p12.1	0.112	60	NA
ID020	17	7577091	7577091	G	A	TP53	nonsynonymous SNV	TP53:NM_001126115:exon4:c.C451T:p.R151C,TP53:NM_001126116:exon4:c.C451T:p.R151C,TP53:NM_001126117:exon4:c.C451T:p.R151C,TP53:NM_001276697:exon4:c.C370T:p.R124C,TP53:NM_001276698:exon4:c.C370T:p.R124C,TP53:NM_001276699:exon4:c.C370T:p.R124C,TP53:NM_001126118:exon7:c.C730T:p.R244C,TP53:NM_000546:exon8:c.C847T:p.R283C,TP53:NM_001126112:exon8:c.C847T:p.R283C,TP53:NM_001126113:exon8:c.C847T:p.R283C,TP…	17p13.1	0.554	60	NA
ID021	12	25398285	25398285	C	G	KRAS	nonsynonymous SNV	KRAS:NM_004985:exon2:c.G34C:p.G12R,KRAS:NM_033360:exon2:c.G34C:p.G12R	12p12.1	0.04	12.224	NA
ID022	9	21971151	21971164	CTCCGCGCCGTGGA	-	CDKN2A	frameshift deletion	CDKN2A:NM_000077:exon2:c.194_207del:p.L65fs,CDKN2A:NM_001195132:exon2:c.194_207del:p.L65fs,CDKN2A:NM_058195:exon2:c.237_250del:p.A79fs	9p21.3	0.191	60	NA
ID022	12	25398284	25398284	C	T	KRAS	nonsynonymous SNV	KRAS:NM_004985:exon2:c.G35A:p.G12D,KRAS:NM_033360:exon2:c.G35A:p.G12D	12p12.1	0.135	60	validated
ID022	17	7577058	7577058	C	A	TP53	stopgain	TP53:NM_001126115:exon4:c.G484T:p.E162X,TP53:NM_001126116:exon4:c.G484T:p.E162X,TP53:NM_001126117:exon4:c.G484T:p.E162X,TP53:NM_001276697:exon4:c.G403T:p.E135X,TP53:NM_001276698:exon4:c.G403T:p.E135X,TP53:NM_001276699:exon4:c.G403T:p.E135X,TP53:NM_001126118:exon7:c.G763T:p.E255X,TP53:NM_000546:exon8:c.G880T:p.E294X,TP53:NM_001126112:exon8:c.G880T:p.E294X,TP53:NM_001126113:exon8:c.G880T:p.E294X,TP…	17p13.1	0.179	60	validated
ID022	18	48604674	48604674	G	A	SMAD4	nonsynonymous SNV	SMAD4:NM_005359:exon12:c.G1496A:p.C499Y	18q21.2	0.241	60	validated
ID022	17	41243728	41243728	C	T	BRCA1	nonsynonymous SNV	BRCA1:NM_007297:exon9:c.G3679A:p.V1227I,BRCA1:NM_007294:exon10:c.G3820A:p.V1274I,BRCA1:NM_007300:exon10:c.G3820A:p.V1274I	17q21.31	0.042	7.833	validated
ID023	1	223971861	223971861	G	A	TP53BP2	nonsynonymous SNV	TP53BP2:NM_001031685:exon17:c.C3319T:p.R1107C,TP53BP2:NM_005426:exon18:c.C2932T:p.R978C	1q41	0.385	60	NA
ID023	12	25398285	25398285	C	G	KRAS	nonsynonymous SNV	KRAS:NM_004985:exon2:c.G34C:p.G12R,KRAS:NM_033360:exon2:c.G34C:p.G12R	12p12.1	0.095	60	NA
ID023	17	7577112	7577112	C	-	TP53	frameshift deletion	TP53:NM_001126115:exon4:c.430delG:p.A144fs,TP53:NM_001126116:exon4:c.430delG:p.A144fs,TP53:NM_001126117:exon4:c.430delG:p.A144fs,TP53:NM_001276697:exon4:c.349delG:p.A117fs,TP53:NM_001276698:exon4:c.349delG:p.A117fs,TP53:NM_001276699:exon4:c.349delG:p.A117fs,TP53:NM_001126118:exon7:c.709delG:p.A237fs,TP53:NM_000546:exon8:c.826delG:p.A276fs,TP53:NM_001126112:exon8:c.826delG:p.A276fs,TP53:NM_0011261…	17p13.1	0.165	60	NA
ID024	12	25398284	25398284	C	T	KRAS	nonsynonymous SNV	KRAS:NM_004985:exon2:c.G35A:p.G12D,KRAS:NM_033360:exon2:c.G35A:p.G12D	12p12.1	0.162	60	NA
ID024	2	148683686	148683687	AA	-	ACVR2A	frameshift deletion	ACVR2A:NM_001278580:exon10:c.979_980del:p.K327fs,ACVR2A:NM_001616:exon10:c.1303_1304del:p.K435fs,ACVR2A:NM_001278579:exon11:c.1303_1304del:p.K435fs	2q22.3	0.17	60	NA
ID024	17	7577538	7577538	C	T	TP53	nonsynonymous SNV	TP53:NM_001126115:exon3:c.G347A:p.R116Q,TP53:NM_001126116:exon3:c.G347A:p.R116Q,TP53:NM_001126117:exon3:c.G347A:p.R116Q,TP53:NM_001276697:exon3:c.G266A:p.R89Q,TP53:NM_001276698:exon3:c.G266A:p.R89Q,TP53:NM_001276699:exon3:c.G266A:p.R89Q,TP53:NM_001126118:exon6:c.G626A:p.R209Q,TP53:NM_000546:exon7:c.G743A:p.R248Q,TP53:NM_001126112:exon7:c.G743A:p.R248Q,TP53:NM_001126113:exon7:c.G743A:p.R248Q,TP53:…	17p13.1	0.222	60	NA
ID024	18	48591896	48591896	C	A	SMAD4	stopgain	SMAD4:NM_005359:exon9:c.C1059A:p.Y353X	18q21.2	0.239	60	validated
ID025	17	56492711	56492716	- AT	GGT CC	RNF43	InDel		17q22	0.131	60	NA
ID025	9	21970993	21970993	-	CCAGCT	CDKN2A	nonframeshift insertion	CDKN2A:NM_000077:exon2:c.364_365insAGCTGG:p.G122delinsELG,CDKN2A:NM_001195132:exon2:c.364_365insAGCTGG:p.G122delinsELG	9p21.3	0.108	60	NA
ID025	11	108203492	108203492	C	T	ATM	stopgain	ATM:NM_000051:exon53:c.C7792T:p.R2598X	11q22.3	0.15	15.353	NA
ID025	12	25398284	25398284	C	A	KRAS	nonsynonymous SNV	KRAS:NM_004985:exon2:c.G35T:p.G12V,KRAS:NM_033360:exon2:c.G35T:p.G12V	12p12.1	0.126	60	NA
ID025	17	7577538	7577538	C	T	TP53	nonsynonymous SNV	TP53:NM_001126115:exon3:c.G347A:p.R116Q,TP53:NM_001126116:exon3:c.G347A:p.R116Q,TP53:NM_001126117:exon3:c.G347A:p.R116Q,TP53:NM_001276697:exon3:c.G266A:p.R89Q,TP53:NM_001276698:exon3:c.G266A:p.R89Q,TP53:NM_001276699:exon3:c.G266A:p.R89Q,TP53:NM_001126118:exon6:c.G626A:p.R209Q,TP53:NM_000546:exon7:c.G743A:p.R248Q,TP53:NM_001126112:exon7:c.G743A:p.R248Q,TP53:NM_001126113:exon7:c.G743A:p.R248Q,TP53:…	17p13.1	0.142	60	NA
ID026	17	7578475	7578475	G	A	TP53	nonsynonymous SNV	TP53:NM_001126115:exon1:c.C59T:p.P20L,TP53:NM_001126116:exon1:c.C59T:p.P20L,TP53:NM_001126117:exon1:c.C59T:p.P20L,TP53:NM_001126118:exon4:c.C338T:p.P113L,TP53:NM_000546:exon5:c.C455T:p.P152L,TP53:NM_001126112:exon5:c.C455T:p.P152L,TP53:NM_001126113:exon5:c.C455T:p.P152L,TP53:NM_001126114:exon5:c.C455T:p.P152L,TP53:NM_001276695:exon5:c.C338T:p.P113L,TP53:NM_001276696:exon5:c.C338T:p.P113L,TP53:NM_…	17p13.1	0.126	60	NA
ID026	12	25398284	25398284	C	A	KRAS	nonsynonymous SNV	KRAS:NM_004985:exon2:c.G35T:p.G12V,KRAS:NM_033360:exon2:c.G35T:p.G12V	12p12.1	0.11	60	NA
ID027	12	25398284	25398284	C	A	KRAS	nonsynonymous SNV	KRAS:NM_004985:exon2:c.G35T:p.G12V,KRAS:NM_033360:exon2:c.G35T:p.G12V	12p12.1	0.157	60	NA
ID027	8	32621346	32621346	C	T	NRG1	nonsynonymous SNV	NRG1:NM_013957:exon12:c.C1340T:p.S447L,NRG1:NM_013964:exon12:c.C1349T:p.S450L,NRG1:NM_013956:exon13:c.C1364T:p.S455L	8p12	0.095	60	NA
ID027	17	7577120	7577120	C	T	TP53	nonsynonymous SNV	TP53:NM_001126115:exon4:c.G422A:p.R141H,TP53:NM_001126116:exon4:c.G422A:p.R141H,TP53:NM_001126117:exon4:c.G422A:p.R141H,TP53:NM_001276697:exon4:c.G341A:p.R114H,TP53:NM_001276698:exon4:c.G341A:p.R114H,TP53:NM_001276699:exon4:c.G341A:p.R114H,TP53:NM_001126118:exon7:c.G701A:p.R234H,TP53:NM_000546:exon8:c.G818A:p.R273H,TP53:NM_001126112:exon8:c.G818A:p.R273H,TP53:NM_001126113:exon8:c.G818A:p.R273H,TP…	17p13.1	0.267	60	NA
ID028	12	25380276	25380276	T	C	KRAS	nonsynonymous SNV	KRAS:NM_004985:exon3:c.A182G:p.Q61R,KRAS:NM_033360:exon3:c.A182G:p.Q61R	12p12.1	0.045	10.589	NA
ID029	1	27105553	27105553	C	T	ARID1A	stopgain	ARID1A:NM_006015:exon20:c.C5164T:p.R1722X,ARID1A:NM_139135:exon20:c.C4513T:p.R1505X	1p36.11	0.076	60	NA
ID029	12	25398284	25398284	C	T	KRAS	nonsynonymous SNV	KRAS:NM_004985:exon2:c.G35A:p.G12D,KRAS:NM_033360:exon2:c.G35A:p.G12D	12p12.1	0.138	60	NA
ID029	17	7578190	7578190	T	C	TP53	nonsynonymous SNV	TP53:NM_001126115:exon2:c.A263G:p.Y88C,TP53:NM_001126116:exon2:c.A263G:p.Y88C,TP53:NM_001126117:exon2:c.A263G:p.Y88C,TP53:NM_001276697:exon2:c.A182G:p.Y61C,TP53:NM_001276698:exon2:c.A182G:p.Y61C,TP53:NM_001276699:exon2:c.A182G:p.Y61C,TP53:NM_001126118:exon5:c.A542G:p.Y181C,TP53:NM_000546:exon6:c.A659G:p.Y220C,TP53:NM_001126112:exon6:c.A659G:p.Y220C,TP53:NM_001126113:exon6:c.A659G:p.Y220C,TP53:NM_…	17p13.1	0.088	60	NA
ID030	19	7974947	7974947	G	A	MAP2K7	splicing		19p13.2	0.263	60	NA
ID030	12	25362763	25362765	TTC	-	KRAS	nonframeshift deletion	KRAS:NM_004985:exon5:c.531_533del:p.177_178del	12p12.1	0.506	60	NA
ID030	12	25398284	25398284	C	A	KRAS	nonsynonymous SNV	KRAS:NM_004985:exon2:c.G35T:p.G12V,KRAS:NM_033360:exon2:c.G35T:p.G12V	12p12.1	0.224	60	NA
ID030	17	7579420	7579420	G	-	TP53	frameshift deletion	TP53:NM_001126118:exon3:c.150delC:p.P50fs,TP53:NM_000546:exon4:c.267delC:p.P89fs,TP53:NM_001126112:exon4:c.267delC:p.P89fs,TP53:NM_001126113:exon4:c.267delC:p.P89fs,TP53:NM_001126114:exon4:c.267delC:p.P89fs,TP53:NM_001276695:exon4:c.150delC:p.P50fs,TP53:NM_001276696:exon4:c.150delC:p.P50fs,TP53:NM_001276760:exon4:c.150delC:p.P50fs,TP53:NM_001276761:exon4:c.150delC:p.P50fs	17p13.1	0.293	60	NA
ID031	6	166864710	166864710	C	T	RPS6KA2	nonsynonymous SNV	RPS6KA2:NM_021135:exon13:c.G1087A:p.V363I,RPS6KA2:NM_001006932:exon14:c.G1111A:p.V371I	6q27	0.51	60	NA
ID031	7	42262814	42262814	C	A	GLI3	nonsynonymous SNV	GLI3:NM_000168:exon2:c.G39T:p.K13N	7p14.1	0.494	60	NA
ID031	7	140624403	140624403	-	CGGCGC	BRAF	nonframeshift insertion	BRAF:NM_004333:exon1:c.100_101insGCGCCG:p.A34delinsGAA	7q34	0.363	60	NA
ID031	17	7578190	7578190	T	C	TP53	nonsynonymous SNV	TP53:NM_001126115:exon2:c.A263G:p.Y88C,TP53:NM_001126116:exon2:c.A263G:p.Y88C,TP53:NM_001126117:exon2:c.A263G:p.Y88C,TP53:NM_001276697:exon2:c.A182G:p.Y61C,TP53:NM_001276698:exon2:c.A182G:p.Y61C,TP53:NM_001276699:exon2:c.A182G:p.Y61C,TP53:NM_001126118:exon5:c.A542G:p.Y181C,TP53:NM_000546:exon6:c.A659G:p.Y220C,TP53:NM_001126112:exon6:c.A659G:p.Y220C,TP53:NM_001126113:exon6:c.A659G:p.Y220C,TP53:NM_…	17p13.1	0.043	10.631	NA
ID031	X	44894231	44894231	-	T	KDM6A	splicing		Xp11.3	0.097	13.883	NA
ID032	3	78987969	78987969	C	T	ROBO1	nonsynonymous SNV	ROBO1:NM_001145845:exon2:c.G164A:p.R55H,ROBO1:NM_133631:exon2:c.G164A:p.R55H,ROBO1:NM_002941:exon4:c.G281A:p.R94H	3p12.3	0.059	9.12	validated
ID032	17	7578406	7578406	C	T	TP53	nonsynonymous SNV	TP53:NM_001126115:exon1:c.G128A:p.R43H,TP53:NM_001126116:exon1:c.G128A:p.R43H,TP53:NM_001126117:exon1:c.G128A:p.R43H,TP53:NM_001276697:exon1:c.G47A:p.R16H,TP53:NM_001276698:exon1:c.G47A:p.R16H,TP53:NM_001276699:exon1:c.G47A:p.R16H,TP53:NM_001126118:exon4:c.G407A:p.R136H,TP53:NM_000546:exon5:c.G524A:p.R175H,TP53:NM_001126112:exon5:c.G524A:p.R175H,TP53:NM_001126113:exon5:c.G524A:p.R175H,TP53:NM_001…	17p13.1	0.077	10.138	validated
ID033	12	25398284	25398284	C	A	KRAS	nonsynonymous SNV	KRAS:NM_004985:exon2:c.G35T:p.G12V,KRAS:NM_033360:exon2:c.G35T:p.G12V	12p12.1	0.141	60	NA
ID033	17	7578190	7578190	T	C	TP53	nonsynonymous SNV	TP53:NM_001126115:exon2:c.A263G:p.Y88C,TP53:NM_001126116:exon2:c.A263G:p.Y88C,TP53:NM_001126117:exon2:c.A263G:p.Y88C,TP53:NM_001276697:exon2:c.A182G:p.Y61C,TP53:NM_001276698:exon2:c.A182G:p.Y61C,TP53:NM_001276699:exon2:c.A182G:p.Y61C,TP53:NM_001126118:exon5:c.A542G:p.Y181C,TP53:NM_000546:exon6:c.A659G:p.Y220C,TP53:NM_001126112:exon6:c.A659G:p.Y220C,TP53:NM_001126113:exon6:c.A659G:p.Y220C,TP53:NM_…	17p13.1	0.224	60	NA
ID034	12	25398285	25398285	C	G	KRAS	nonsynonymous SNV	KRAS:NM_004985:exon2:c.G34C:p.G12R,KRAS:NM_033360:exon2:c.G34C:p.G12R	12p12.1	0.126	60	NA
ID034	17	7576880	7576886	TGGTTTC	-	TP53	frameshift deletion	TP53:NM_001126115:exon5:c.564_570del:p.K188fs,TP53:NM_001126116:exon5:c.564_570del:p.K188fs,TP53:NM_001126117:exon5:c.564_570del:p.K188fs,TP53:NM_001276697:exon5:c.483_489del:p.K161fs,TP53:NM_001276698:exon5:c.483_489del:p.K161fs,TP53:NM_001276699:exon5:c.483_489del:p.K161fs,TP53:NM_001126118:exon8:c.843_849del:p.K281fs,TP53:NM_000546:exon9:c.960_966del:p.K320fs,TP53:NM_001126112:exon9:c.960_966d…	17p13.1	0.09	60	NA
ID034	12	49448183	49448184	GT	-	KMT2D	frameshift deletion	KMT2D:NM_003482:exon4:c.416_417del:p.H139fs	12q13.12	0.105	60	NA
ID034	X	47038829	47038829	A	T	RBM10	nonsynonymous SNV	RBM10:NM_001204466:exon8:c.A605T:p.Q202L,RBM10:NM_152856:exon8:c.A605T:p.Q202L,RBM10:NM_001204467:exon9:c.A836T:p.Q279L,RBM10:NM_001204468:exon9:c.A1031T:p.Q344L,RBM10:NM_005676:exon9:c.A836T:p.Q279L	Xp11.23	0.227	60	NA
ID034	3	47163332	47163332	C	T	SETD2	nonsynonymous SNV	SETD2:NM_014159:exon3:c.G2794A:p.V932I	3p21.31	0.382	60	NA
ID035	3	30691904	30691904	T	A	TGFBR2	nonsynonymous SNV	TGFBR2:NM_003242:exon3:c.T406A:p.C136S,TGFBR2:NM_001024847:exon4:c.T481A:p.C161S	3p24.1	0.086	15.176	NA
ID035	3	30713697	30713699	TCA	-	TGFBR2	nonframeshift deletion	TGFBR2:NM_003242:exon4:c.1022_1024del:p.341_342del,TGFBR2:NM_001024847:exon5:c.1097_1099del:p.366_367del	3p24.1	0.048	60	NA
ID035	7	55273002	55273002	G	A	EGFR	nonsynonymous SNV	EGFR:NM_005228:exon28:c.G3325A:p.V1109I	7p11.2	0.126	60	NA
ID035	22	50728806	50728806	C	T	PLXNB2	nonsynonymous SNV	PLXNB2:NM_012401:exon3:c.G208A:p.G70S	22q13.33	0.058	13.854	NA
ID035	12	25398284	25398284	C	T	KRAS	nonsynonymous SNV	KRAS:NM_004985:exon2:c.G35A:p.G12D,KRAS:NM_033360:exon2:c.G35A:p.G12D	12p12.1	0.079	13.968	NA
ID035	19	11144113	11144113	G	A	SMARCA4	nonsynonymous SNV	SMARCA4:NM_001128845:exon25:c.G3694A:p.G1232S,SMARCA4:NM_001128846:exon25:c.G3694A:p.G1232S,SMARCA4:NM_001128847:exon25:c.G3694A:p.G1232S,SMARCA4:NM_001128848:exon25:c.G3694A:p.G1232S,SMARCA4:NM_001128849:exon26:c.G3694A:p.G1232S,SMARCA4:NM_003072:exon26:c.G3694A:p.G1232S,SMARCA4:NM_001128844:exon27:c.G3694A:p.G1232S	19p13.2	0.086	60	NA
ID035	22	50719544	50719544	C	T	PLXNB2	nonsynonymous SNV	PLXNB2:NM_012401:exon23:c.G3737A:p.R1246Q	22q13.33	0.101	60	NA
ID036	12	25398284	25398284	C	A	KRAS	nonsynonymous SNV	KRAS:NM_004985:exon2:c.G35T:p.G12V,KRAS:NM_033360:exon2:c.G35T:p.G12V	12p12.1	0.143	60	NA
ID036	17	7578271	7578271	T	A	TP53	nonsynonymous SNV	TP53:NM_001126115:exon2:c.A182T:p.H61L,TP53:NM_001126116:exon2:c.A182T:p.H61L,TP53:NM_001126117:exon2:c.A182T:p.H61L,TP53:NM_001276697:exon2:c.A101T:p.H34L,TP53:NM_001276698:exon2:c.A101T:p.H34L,TP53:NM_001276699:exon2:c.A101T:p.H34L,TP53:NM_001126118:exon5:c.A461T:p.H154L,TP53:NM_000546:exon6:c.A578T:p.H193L,TP53:NM_001126112:exon6:c.A578T:p.H193L,TP53:NM_001126113:exon6:c.A578T:p.H193L,TP53:NM_…	17p13.1	0.231	60	NA
ID036	13	32929161	32929161	G	A	BRCA2	nonsynonymous SNV	BRCA2:NM_000059:exon14:c.G7171A:p.E2391K	13q13.1	0.055	10.24	NA
ID036	7	151970884	151970884	A	C	KMT2C	stopgain	KMT2C:NM_170606:exon7:c.T918G:p.Y306X	7q36.1	0.057	15.256	NA
ID036	3	47155427	47155427	C	T	SETD2	nonsynonymous SNV	SETD2:NM_014159:exon5:c.G4654A:p.V1552M	3p21.31	0.2	60	NA
ID036	16	81944126	81944126	C	T	PLCG2	nonsynonymous SNV	PLCG2:NM_002661:exon18:c.C1735T:p.R579W	16q23.3	0.043	4.509	NA
ID037	12	25398284	25398284	C	A	KRAS	nonsynonymous SNV	KRAS:NM_004985:exon2:c.G35T:p.G12V,KRAS:NM_033360:exon2:c.G35T:p.G12V	12p12.1	0.271	60	NA
ID038	12	25398284	25398284	C	A	KRAS	nonsynonymous SNV	KRAS:NM_004985:exon2:c.G35T:p.G12V,KRAS:NM_033360:exon2:c.G35T:p.G12V	12p12.1	0.155	60	NA
ID038	17	7577032	7577032	C	-	TP53	frameshift deletion	TP53:NM_001126115:exon4:c.510delG:p.G170fs,TP53:NM_001126116:exon4:c.510delG:p.G170fs,TP53:NM_001126117:exon4:c.510delG:p.G170fs,TP53:NM_001276697:exon4:c.429delG:p.G143fs,TP53:NM_001276698:exon4:c.429delG:p.G143fs,TP53:NM_001276699:exon4:c.429delG:p.G143fs,TP53:NM_001126118:exon7:c.789delG:p.G263fs,TP53:NM_000546:exon8:c.906delG:p.G302fs,TP53:NM_001126112:exon8:c.906delG:p.G302fs,TP53:NM_0011261…	17p13.1	0.105	60	NA
ID039	17	7579718	7579718	A	-	TP53	frameshift deletion	TP53:NM_000546:exon3:c.78delT:p.L26fs,TP53:NM_001126112:exon3:c.78delT:p.L26fs,TP53:NM_001126113:exon3:c.78delT:p.L26fs,TP53:NM_001126114:exon3:c.78delT:p.L26fs	17p13.1	0.085	12.934	NA
ID039	3	30686275	30686288	CAGTCAAGTTTCCA	-	TGFBR2	frameshift deletion	TGFBR2:NM_003242:exon2:c.131_144del:p.A44fs,TGFBR2:NM_001024847:exon3:c.206_219del:p.A69fs	3p24.1	0.047	14.342	NA
ID039	12	52379028	52379028	-	A	ACVR1B	frameshift insertion	ACVR1B:NM_004302:exon6:c.1033dupA:p.K344fs,ACVR1B:NM_020327:exon6:c.877dupA:p.K292fs,ACVR1B:NM_020328:exon7:c.1156dupA:p.K385fs	12q13.13	0.094	13.5	NA
ID039	12	25398285	25398285	C	G	KRAS	nonsynonymous SNV	KRAS:NM_004985:exon2:c.G34C:p.G12R,KRAS:NM_033360:exon2:c.G34C:p.G12R	12p12.1	0.085	60	NA
ID040	17	7578406	7578406	C	T	TP53	nonsynonymous SNV	TP53:NM_001126115:exon1:c.G128A:p.R43H,TP53:NM_001126116:exon1:c.G128A:p.R43H,TP53:NM_001126117:exon1:c.G128A:p.R43H,TP53:NM_001276697:exon1:c.G47A:p.R16H,TP53:NM_001276698:exon1:c.G47A:p.R16H,TP53:NM_001276699:exon1:c.G47A:p.R16H,TP53:NM_001126118:exon4:c.G407A:p.R136H,TP53:NM_000546:exon5:c.G524A:p.R175H,TP53:NM_001126112:exon5:c.G524A:p.R175H,TP53:NM_001126113:exon5:c.G524A:p.R175H,TP53:NM_001…	17p13.1	0.124	60	NA
ID040	12	25398284	25398284	C	A	KRAS	nonsynonymous SNV	KRAS:NM_004985:exon2:c.G35T:p.G12V,KRAS:NM_033360:exon2:c.G35T:p.G12V	12p12.1	0.3	60	NA
ID041	9	21971186	21971186	G	A	CDKN2A	stopgain	CDKN2A:NM_000077:exon2:c.C172T:p.R58X,CDKN2A:NM_001195132:exon2:c.C172T:p.R58X	9p21.3	0.405	60	NA
ID041	12	25398285	25398285	C	G	KRAS	nonsynonymous SNV	KRAS:NM_004985:exon2:c.G34C:p.G12R,KRAS:NM_033360:exon2:c.G34C:p.G12R	12p12.1	0.445	60	NA
ID041	17	7577538	7577538	C	T	TP53	nonsynonymous SNV	TP53:NM_001126115:exon3:c.G347A:p.R116Q,TP53:NM_001126116:exon3:c.G347A:p.R116Q,TP53:NM_001126117:exon3:c.G347A:p.R116Q,TP53:NM_001276697:exon3:c.G266A:p.R89Q,TP53:NM_001276698:exon3:c.G266A:p.R89Q,TP53:NM_001276699:exon3:c.G266A:p.R89Q,TP53:NM_001126118:exon6:c.G626A:p.R209Q,TP53:NM_000546:exon7:c.G743A:p.R248Q,TP53:NM_001126112:exon7:c.G743A:p.R248Q,TP53:NM_001126113:exon7:c.G743A:p.R248Q,TP53:…	17p13.1	0.267	60	NA
ID041	18	48591896	48591896	C	A	SMAD4	stopgain	SMAD4:NM_005359:exon9:c.C1059A:p.Y353X	18q21.2	0.232	60	validated
ID042	12	25398284	25398284	C	A	KRAS	nonsynonymous SNV	KRAS:NM_004985:exon2:c.G35T:p.G12V,KRAS:NM_033360:exon2:c.G35T:p.G12V	12p12.1	0.049	8.443	NA
ID042	18	48575213	48575213	-	TG	SMAD4	frameshift insertion	SMAD4:NM_005359:exon3:c.407_408insTG:p.V136fs	18q21.2	0.094	60	validated
ID043	12	25398285	25398285	C	G	KRAS	nonsynonymous SNV	KRAS:NM_004985:exon2:c.G34C:p.G12R,KRAS:NM_033360:exon2:c.G34C:p.G12R	12p12.1	0.166	60	NA
ID043	17	7578265	7578265	A	G	TP53	nonsynonymous SNV	TP53:NM_001126115:exon2:c.T188C:p.I63T,TP53:NM_001126116:exon2:c.T188C:p.I63T,TP53:NM_001126117:exon2:c.T188C:p.I63T,TP53:NM_001276697:exon2:c.T107C:p.I36T,TP53:NM_001276698:exon2:c.T107C:p.I36T,TP53:NM_001276699:exon2:c.T107C:p.I36T,TP53:NM_001126118:exon5:c.T467C:p.I156T,TP53:NM_000546:exon6:c.T584C:p.I195T,TP53:NM_001126112:exon6:c.T584C:p.I195T,TP53:NM_001126113:exon6:c.T584C:p.I195T,TP53:NM_…	17p13.1	0.174	60	NA
ID043	9	21971111	21971111	G	A	CDKN2A	nonsynonymous SNV	CDKN2A:NM_000077:exon2:c.C247T:p.H83Y,CDKN2A:NM_001195132:exon2:c.C247T:p.H83Y,CDKN2A:NM_058195:exon2:c.C290T:p.A97V	9p21.3	0.263	60	NA
ID043	12	49437209	49437209	C	A	KMT2D	nonsynonymous SNV	KMT2D:NM_003482:exon24:c.G5470T:p.D1824Y	12q13.12	0.224	60	NA
ID044	12	25398284	25398284	C	T	KRAS	nonsynonymous SNV	KRAS:NM_004985:exon2:c.G35A:p.G12D,KRAS:NM_033360:exon2:c.G35A:p.G12D	12p12.1	0.059	11.819	NA
ID045	17	7579445	7579445	-	T	TP53	frameshift insertion	TP53:NM_001126118:exon3:c.124dupA:p.T42fs,TP53:NM_000546:exon4:c.241dupA:p.T81fs,TP53:NM_001126112:exon4:c.241dupA:p.T81fs,TP53:NM_001126113:exon4:c.241dupA:p.T81fs,TP53:NM_001126114:exon4:c.241dupA:p.T81fs,TP53:NM_001276695:exon4:c.124dupA:p.T42fs,TP53:NM_001276696:exon4:c.124dupA:p.T42fs,TP53:NM_001276760:exon4:c.124dupA:p.T42fs,TP53:NM_001276761:exon4:c.124dupA:p.T42fs	17p13.1	0.283	60	NA
ID045	18	48575209	48575209	C	T	SMAD4	stopgain	SMAD4:NM_005359:exon3:c.C403T:p.R135X	18q21.2	0.261	60	validated
ID045	12	25398284	25398284	C	A	KRAS	nonsynonymous SNV	KRAS:NM_004985:exon2:c.G35T:p.G12V,KRAS:NM_033360:exon2:c.G35T:p.G12V	12p12.1	0.333	60	NA
ID046	11	108186796	108186796	G	A	ATM	nonsynonymous SNV	ATM:NM_000051:exon42:c.G6154A:p.E2052K	11q22.3	0.146	60	validated
ID047	9	21971068	21971068	A	G	CDKN2A	nonsynonymous SNV	CDKN2A:NM_000077:exon2:c.T290C:p.L97P,CDKN2A:NM_001195132:exon2:c.T290C:p.L97P	9p21.3	0.247	60	NA
ID047	5	112175676	112175679	AGAG	-	APC	frameshift deletion	APC:NM_001127511:exon14:c.4331_4334del:p.K1444fs,APC:NM_000038:exon16:c.4385_4388del:p.K1462fs,APC:NM_001127510:exon17:c.4385_4388del:p.K1462fs	5q22.2	0.209	60	NA
ID047	12	25398284	25398284	C	T	KRAS	nonsynonymous SNV	KRAS:NM_004985:exon2:c.G35A:p.G12D,KRAS:NM_033360:exon2:c.G35A:p.G12D	12p12.1	0.153	60	NA
ID047	17	7578212	7578212	G	A	TP53	stopgain	TP53:NM_001126115:exon2:c.C241T:p.R81X,TP53:NM_001126116:exon2:c.C241T:p.R81X,TP53:NM_001126117:exon2:c.C241T:p.R81X,TP53:NM_001276697:exon2:c.C160T:p.R54X,TP53:NM_001276698:exon2:c.C160T:p.R54X,TP53:NM_001276699:exon2:c.C160T:p.R54X,TP53:NM_001126118:exon5:c.C520T:p.R174X,TP53:NM_000546:exon6:c.C637T:p.R213X,TP53:NM_001126112:exon6:c.C637T:p.R213X,TP53:NM_001126113:exon6:c.C637T:p.R213X,TP53:NM_…	17p13.1	0.218	60	NA
ID047	17	56440734	56440738	CCACT	-	RNF43	frameshift deletion	RNF43:NM_001305545:exon4:c.99_103del:p.P33fs,RNF43:NM_001305544:exon5:c.480_484del:p.P160fs,RNF43:NM_017763:exon5:c.480_484del:p.P160fs	17q22	0.152	60	NA
ID048	12	25398284	25398284	C	T	KRAS	nonsynonymous SNV	KRAS:NM_004985:exon2:c.G35A:p.G12D,KRAS:NM_033360:exon2:c.G35A:p.G12D	12p12.1	0.04	9.135	NA
ID049	11	108216476	108216476	-	A	ATM	frameshift insertion	ATM:NM_000051:exon58:c.8426dupA:p.Q2809fs	11q22.3	0.081	12.54	NA
ID049	X	44894170	44894180	TTGCAGCATTT	-	KDM6A	frameshift deletion	KDM6A:NM_001291415:exon7:c.565_569del:p.H189fs,KDM6A:NM_001291416:exon7:c.565_569del:p.H189fs,KDM6A:NM_001291417:exon7:c.565_569del:p.H189fs,KDM6A:NM_001291418:exon7:c.565_569del:p.H189fs,KDM6A:NM_021140:exon7:c.565_569del:p.H189fs	Xp11.3	0.096	60	NA
ID049	12	25398284	25398284	C	T	KRAS	nonsynonymous SNV	KRAS:NM_004985:exon2:c.G35A:p.G12D,KRAS:NM_033360:exon2:c.G35A:p.G12D	12p12.1	0.037	7.634	NA
ID049	3	77612424	77612424	G	A	ROBO2	stopgain	ROBO2:NM_002942:exon11:c.G1626A:p.W542X,ROBO2:NM_001290039:exon12:c.G1638A:p.W546X,ROBO2:NM_001290040:exon12:c.G1638A:p.W546X	3p12.3	0.041	7.921	NA
ID050	5	112175394	112175394	C	T	APC	nonsynonymous SNV	APC:NM_001127511:exon14:c.C4049T:p.T1350I,APC:NM_000038:exon16:c.C4103T:p.T1368I,APC:NM_001127510:exon17:c.C4103T:p.T1368I	5q22.2	0.041	6.01	NA
ID050	9	21971202	21971202	-	AT	CDKN2A	frameshift insertion	CDKN2A:NM_000077:exon2:c.155_156insAT:p.M52fs,CDKN2A:NM_001195132:exon2:c.155_156insAT:p.M52fs,CDKN2A:NM_058195:exon2:c.198_199insAT:p.D67fs	9p21.3	0.088	11.421	NA
ID050	12	25398284	25398284	C	A	KRAS	nonsynonymous SNV	KRAS:NM_004985:exon2:c.G35T:p.G12V,KRAS:NM_033360:exon2:c.G35T:p.G12V	12p12.1	0.06	9.183	validated
ID050	1	27057658	27057658	C	T	ARID1A	stopgain	ARID1A:NM_006015:exon3:c.C1366T:p.Q456X,ARID1A:NM_139135:exon3:c.C1366T:p.Q456X	1p36.11	0.101	10.081	NA
ID050	X	44919341	44919341	G	A	KDM6A	stopgain	KDM6A:NM_001291415:exon13:c.G1269A:p.W423X,KDM6A:NM_021140:exon13:c.G1269A:p.W423X	Xp11.3	0.109	8.537	NA
ID051	7	106508305	106508305	A	G	PIK3CG	nonsynonymous SNV	PIK3CG:NM_001282426:exon2:c.A299G:p.Y100C,PIK3CG:NM_001282427:exon2:c.A299G:p.Y100C,PIK3CG:NM_002649:exon2:c.A299G:p.Y100C	7q22.3	0.085	60	NA
ID051	17	7577120	7577120	C	T	TP53	nonsynonymous SNV	TP53:NM_001126115:exon4:c.G422A:p.R141H,TP53:NM_001126116:exon4:c.G422A:p.R141H,TP53:NM_001126117:exon4:c.G422A:p.R141H,TP53:NM_001276697:exon4:c.G341A:p.R114H,TP53:NM_001276698:exon4:c.G341A:p.R114H,TP53:NM_001276699:exon4:c.G341A:p.R114H,TP53:NM_001126118:exon7:c.G701A:p.R234H,TP53:NM_000546:exon8:c.G818A:p.R273H,TP53:NM_001126112:exon8:c.G818A:p.R273H,TP53:NM_001126113:exon8:c.G818A:p.R273H,TP…	17p13.1	0.045	13.525	NA
ID051	12	25398284	25398284	C	A	KRAS	nonsynonymous SNV	KRAS:NM_004985:exon2:c.G35T:p.G12V,KRAS:NM_033360:exon2:c.G35T:p.G12V	12p12.1	0.049	8.565	NA
ID051	9	21974695	21974695	-	T	CDKN2A	stopgain	CDKN2A:NM_000077:exon1:c.131dupA:p.Y44_G45delinsX,CDKN2A:NM_001195132:exon1:c.131dupA:p.Y44_G45delinsX,CDKN2A:NM_058197:exon1:c.131dupA:p.Y44_G45delinsX	9p21.3	0.05	60	NA
ID052	3	178928304	178928304	A	G	PIK3CA	nonsynonymous SNV	PIK3CA:NM_006218:exon9:c.A1490G:p.N497S	3q26.32	0.471	60	NA
ID052	13	32906781	32906781	C	T	BRCA2	nonsynonymous SNV	BRCA2:NM_000059:exon10:c.C1166T:p.P389L	13q13.1	0.04	10.003	validated
ID052	12	25398284	25398284	C	T	KRAS	nonsynonymous SNV	KRAS:NM_004985:exon2:c.G35A:p.G12D,KRAS:NM_033360:exon2:c.G35A:p.G12D	12p12.1	0.06	11.353	NA
ID052	9	21974814	21974814	C	-	CDKN2A	frameshift deletion	CDKN2A:NM_000077:exon1:c.13delG:p.A5fs,CDKN2A:NM_001195132:exon1:c.13delG:p.A5fs,CDKN2A:NM_058197:exon1:c.13delG:p.A5fs	9p21.3	0.058	9.323	NA
ID052	17	7578406	7578406	C	T	TP53	nonsynonymous SNV	TP53:NM_001126115:exon1:c.G128A:p.R43H,TP53:NM_001126116:exon1:c.G128A:p.R43H,TP53:NM_001126117:exon1:c.G128A:p.R43H,TP53:NM_001276697:exon1:c.G47A:p.R16H,TP53:NM_001276698:exon1:c.G47A:p.R16H,TP53:NM_001276699:exon1:c.G47A:p.R16H,TP53:NM_001126118:exon4:c.G407A:p.R136H,TP53:NM_000546:exon5:c.G524A:p.R175H,TP53:NM_001126112:exon5:c.G524A:p.R175H,TP53:NM_001126113:exon5:c.G524A:p.R175H,TP53:NM_001…	17p13.1	0.078	60	NA
ID053	1	27057682	27057682	C	T	ARID1A	stopgain	ARID1A:NM_006015:exon3:c.C1390T:p.Q464X,ARID1A:NM_139135:exon3:c.C1390T:p.Q464X	1p36.11	0.2	60	NA
ID054	7	106508418	106508418	G	T	PIK3CG	nonsynonymous SNV	PIK3CG:NM_001282426:exon2:c.G412T:p.V138L,PIK3CG:NM_001282427:exon2:c.G412T:p.V138L,PIK3CG:NM_002649:exon2:c.G412T:p.V138L	7q22.3	0.049	60	validated
ID054	17	7577129	7577129	A	G	TP53	nonsynonymous SNV	TP53:NM_001126115:exon4:c.T413C:p.F138S,TP53:NM_001126116:exon4:c.T413C:p.F138S,TP53:NM_001126117:exon4:c.T413C:p.F138S,TP53:NM_001276697:exon4:c.T332C:p.F111S,TP53:NM_001276698:exon4:c.T332C:p.F111S,TP53:NM_001276699:exon4:c.T332C:p.F111S,TP53:NM_001126118:exon7:c.T692C:p.F231S,TP53:NM_000546:exon8:c.T809C:p.F270S,TP53:NM_001126112:exon8:c.T809C:p.F270S,TP53:NM_001126113:exon8:c.T809C:p.F270S,TP…	17p13.1	0.156	60	NA
ID054	9	21974809	21974809	C	-	CDKN2A	frameshift deletion	CDKN2A:NM_000077:exon1:c.18delG:p.G6fs,CDKN2A:NM_001195132:exon1:c.18delG:p.G6fs,CDKN2A:NM_058197:exon1:c.18delG:p.G6fs	9p21.3	0.102	13.104	NA
ID054	12	25398284	25398284	C	T	KRAS	nonsynonymous SNV	KRAS:NM_004985:exon2:c.G35A:p.G12D,KRAS:NM_033360:exon2:c.G35A:p.G12D	12p12.1	0.123	60	NA
ID055	17	7577570	7577570	C	T	TP53	nonsynonymous SNV	TP53:NM_001126115:exon3:c.G315A:p.M105I,TP53:NM_001126116:exon3:c.G315A:p.M105I,TP53:NM_001126117:exon3:c.G315A:p.M105I,TP53:NM_001276697:exon3:c.G234A:p.M78I,TP53:NM_001276698:exon3:c.G234A:p.M78I,TP53:NM_001276699:exon3:c.G234A:p.M78I,TP53:NM_001126118:exon6:c.G594A:p.M198I,TP53:NM_000546:exon7:c.G711A:p.M237I,TP53:NM_001126112:exon7:c.G711A:p.M237I,TP53:NM_001126113:exon7:c.G711A:p.M237I,TP53:…	17p13.1	0.053	11.014	NA
ID055	12	25398284	25398284	C	T	KRAS	nonsynonymous SNV	KRAS:NM_004985:exon2:c.G35A:p.G12D,KRAS:NM_033360:exon2:c.G35A:p.G12D	12p12.1	0.065	13.097	NA
ID056	7	6017269	6017269	G	A	PMS2	nonsynonymous SNV	PMS2:NM_000535:exon14:c.C2395T:p.R799W	7p22.1	0.273	60	NA
ID056	17	7579433	7579433	G	-	TP53	frameshift deletion	TP53:NM_001126118:exon3:c.137delC:p.P46fs,TP53:NM_000546:exon4:c.254delC:p.P85fs,TP53:NM_001126112:exon4:c.254delC:p.P85fs,TP53:NM_001126113:exon4:c.254delC:p.P85fs,TP53:NM_001126114:exon4:c.254delC:p.P85fs,TP53:NM_001276695:exon4:c.137delC:p.P46fs,TP53:NM_001276696:exon4:c.137delC:p.P46fs,TP53:NM_001276760:exon4:c.137delC:p.P46fs,TP53:NM_001276761:exon4:c.137delC:p.P46fs	17p13.1	0.157	15.477	NA
ID056	12	25398284	25398284	C	A	KRAS	nonsynonymous SNV	KRAS:NM_004985:exon2:c.G35T:p.G12V,KRAS:NM_033360:exon2:c.G35T:p.G12V	12p12.1	0.203	60	NA
ID056	X	47044967	47044967	C	T	RBM10	stopgain	RBM10:NM_001204466:exon19:c.C2062T:p.R688X,RBM10:NM_152856:exon19:c.C2059T:p.R687X,RBM10:NM_001204467:exon20:c.C2290T:p.R764X,RBM10:NM_001204468:exon20:c.C2488T:p.R830X,RBM10:NM_005676:exon20:c.C2293T:p.R765X	Xp11.23	0.096	7.146	NA
ID056	3	78734899	78734899	C	T	ROBO1	nonsynonymous SNV	ROBO1:NM_001145845:exon9:c.G1231A:p.D411N,ROBO1:NM_133631:exon9:c.G1231A:p.D411N,ROBO1:NM_002941:exon10:c.G1339A:p.D447N	3p12.3	0.051	4.702	validated
ID057	12	25398284	25398284	C	T	KRAS	nonsynonymous SNV	KRAS:NM_004985:exon2:c.G35A:p.G12D,KRAS:NM_033360:exon2:c.G35A:p.G12D	12p12.1	0.114	60	NA
ID057	17	7578479	7578479	G	A	TP53	nonsynonymous SNV	TP53:NM_001126115:exon1:c.C55T:p.P19S,TP53:NM_001126116:exon1:c.C55T:p.P19S,TP53:NM_001126117:exon1:c.C55T:p.P19S,TP53:NM_001126118:exon4:c.C334T:p.P112S,TP53:NM_000546:exon5:c.C451T:p.P151S,TP53:NM_001126112:exon5:c.C451T:p.P151S,TP53:NM_001126113:exon5:c.C451T:p.P151S,TP53:NM_001126114:exon5:c.C451T:p.P151S,TP53:NM_001276695:exon5:c.C334T:p.P112S,TP53:NM_001276696:exon5:c.C334T:p.P112S,TP53:NM_…	17p13.1	0.142	60	NA
ID057	18	48604665	48604665	G	A	SMAD4	nonsynonymous SNV	SMAD4:NM_005359:exon12:c.G1487A:p.R496H	18q21.2	0.083	13.578	validated
ID057	7	151944991	151944991	T	G	KMT2C	nonsynonymous SNV	KMT2C:NM_170606:exon14:c.A2528C:p.K843T	7q36.1	0.093	60	NA
ID058	9	101909986	101909986	C	T	TGFBR1	nonsynonymous SNV	TGFBR1:NM_001130916:exon7:c.C1075T:p.P359S,TGFBR1:NM_001306210:exon8:c.C1318T:p.P440S,TGFBR1:NM_004612:exon8:c.C1306T:p.P436S	9q22.33	0.125	60	NA
ID058	3	50005967	50005967	C	T	RBM6	nonsynonymous SNV	RBM6:NM_005777:exon3:c.C1109T:p.S370L	3p21.31	0.067	9.71	NA
ID058	12	25398284	25398284	C	T	KRAS	nonsynonymous SNV	KRAS:NM_004985:exon2:c.G35A:p.G12D,KRAS:NM_033360:exon2:c.G35A:p.G12D	12p12.1	0.176	60	NA
ID058	17	7579855	7579855	A	-	TP53	frameshift deletion	TP53:NM_000546:exon2:c.58delT:p.S20fs,TP53:NM_001126112:exon2:c.58delT:p.S20fs,TP53:NM_001126113:exon2:c.58delT:p.S20fs,TP53:NM_001126114:exon2:c.58delT:p.S20fs	17p13.1	0.153	60	NA
ID059	18	19751944	19751944	G	C	GATA6	nonsynonymous SNV	GATA6:NM_005257:exon2:c.G839C:p.G280A	18q11.2	0.707	60	NA
ID059	9	21971020	21971041	AGACGGCCCCAGGCATCGCGCA	-	CDKN2A	frameshift deletion	CDKN2A:NM_000077:exon2:c.317_338del:p.V106fs,CDKN2A:NM_001195132:exon2:c.317_338del:p.V106fs,CDKN2A:NM_058195:exon2:c.360_381del:p.R120fs	9p21.3	0.083	60	NA
ID059	12	25398284	25398284	C	T	KRAS	nonsynonymous SNV	KRAS:NM_004985:exon2:c.G35A:p.G12D,KRAS:NM_033360:exon2:c.G35A:p.G12D	12p12.1	0.252	60	NA
ID059	13	77835506	77835506	T	A	MYCBP2	nonsynonymous SNV	MYCBP2:NM_015057:exon12:c.A1652T:p.Y551F	13q22.3	0.049	4.185	NA
ID060	X	129148396	129148396	G	A	BCORL1	nonsynonymous SNV	BCORL1:NM_001184772:exon3:c.G1648A:p.D550N,BCORL1:NM_021946:exon3:c.G1648A:p.D550N	Xq26.1	0.042	4.052	NA
ID060	7	151945114	151945114	G	T	KMT2C	stopgain	KMT2C:NM_170606:exon14:c.C2405A:p.S802X	7q36.1	0.075	60	NA
ID060	17	7578536	7578536	T	G	TP53	nonsynonymous SNV	TP53:NM_001126118:exon4:c.A277C:p.K93Q,TP53:NM_000546:exon5:c.A394C:p.K132Q,TP53:NM_001126112:exon5:c.A394C:p.K132Q,TP53:NM_001126113:exon5:c.A394C:p.K132Q,TP53:NM_001126114:exon5:c.A394C:p.K132Q,TP53:NM_001276695:exon5:c.A277C:p.K93Q,TP53:NM_001276696:exon5:c.A277C:p.K93Q,TP53:NM_001276760:exon5:c.A277C:p.K93Q,TP53:NM_001276761:exon5:c.A277C:p.K93Q	17p13.1	0.046	7.285	NA
ID061	7	42064933	42064933	G	A	GLI3	nonsynonymous SNV	GLI3:NM_000168:exon9:c.C1286T:p.P429L	7p14.1	0.081	60	NA
ID061	12	52379108	52379108	C	G	ACVR1B	nonsynonymous SNV	ACVR1B:NM_004302:exon6:c.C1112G:p.P371R,ACVR1B:NM_020327:exon6:c.C956G:p.P319R,ACVR1B:NM_020328:exon7:c.C1235G:p.P412R	12q13.13	0.052	9.973	NA
ID061	12	25398284	25398284	C	A	KRAS	nonsynonymous SNV	KRAS:NM_004985:exon2:c.G35T:p.G12V,KRAS:NM_033360:exon2:c.G35T:p.G12V	12p12.1	0.098	60	NA
ID061	1	27056341	27056341	-	T	ARID1A	frameshift insertion	ARID1A:NM_006015:exon2:c.1338dupT:p.S446fs,ARID1A:NM_139135:exon2:c.1338dupT:p.S446fs	1p36.11	0.092	60	NA
ID061	17	7578443	7578443	A	G	TP53	nonsynonymous SNV	TP53:NM_001126115:exon1:c.T91C:p.Y31H,TP53:NM_001126116:exon1:c.T91C:p.Y31H,TP53:NM_001126117:exon1:c.T91C:p.Y31H,TP53:NM_001276697:exon1:c.T10C:p.Y4H,TP53:NM_001276698:exon1:c.T10C:p.Y4H,TP53:NM_001276699:exon1:c.T10C:p.Y4H,TP53:NM_001126118:exon4:c.T370C:p.Y124H,TP53:NM_000546:exon5:c.T487C:p.Y163H,TP53:NM_001126112:exon5:c.T487C:p.Y163H,TP53:NM_001126113:exon5:c.T487C:p.Y163H,TP53:NM_001126114…	17p13.1	0.087	60	NA
ID062	18	48603032	48603032	C	T	SMAD4	stopgain	SMAD4:NM_005359:exon11:c.C1333T:p.R445X	18q21.2	0.058	8.118	NA
ID062	12	25398284	25398284	C	A	KRAS	nonsynonymous SNV	KRAS:NM_004985:exon2:c.G35T:p.G12V,KRAS:NM_033360:exon2:c.G35T:p.G12V	12p12.1	0.047	9.053	NA
ID062	X	47045947	47045947	C	G	RBM10	stopgain	RBM10:NM_001204466:exon23:c.C2511G:p.Y837X,RBM10:NM_152856:exon23:c.C2508G:p.Y836X,RBM10:NM_001204467:exon24:c.C2739G:p.Y913X,RBM10:NM_001204468:exon24:c.C2937G:p.Y979X,RBM10:NM_005676:exon24:c.C2742G:p.Y914X	Xp11.23	0.085	60	NA
ID064	13	32890611	32890621	CCAAAGAGAGG	-	BRCA2	frameshift deletion	BRCA2:NM_000059:exon2:c.14_24del:p.S5fs	13q13.1	0.04	8.958	NA
ID064	3	77623657	77623657	G	A	ROBO2	nonsynonymous SNV	ROBO2:NM_002942:exon14:c.G1979A:p.R660H,ROBO2:NM_001290039:exon15:c.G1991A:p.R664H,ROBO2:NM_001290040:exon15:c.G1991A:p.R664H,ROBO2:NM_001290065:exon15:c.G200A:p.R67H	3p12.3	0.512	60	NA
ID064	12	25398284	25398284	C	T	KRAS	nonsynonymous SNV	KRAS:NM_004985:exon2:c.G35A:p.G12D,KRAS:NM_033360:exon2:c.G35A:p.G12D	12p12.1	0.107	60	NA
ID065	11	63662679	63662679	-	T	MARK2	frameshift insertion	MARK2:NM_001039469:exon2:c.104dupT:p.I35fs,MARK2:NM_001163296:exon2:c.104dupT:p.I35fs,MARK2:NM_001163297:exon2:c.104dupT:p.I35fs,MARK2:NM_004954:exon2:c.104dupT:p.I35fs,MARK2:NM_017490:exon2:c.5dupT:p.I2fs	11q13.1	0.093	60	NA
ID065	9	21971193	21971194	GC	TT	CDKN2A	nonsynonymous SNV	CDKN2A:NM_058195:exon2:c.C208A:p.Q70K	9p21.3	0.0885		NA
ID065	12	25398284	25398284	C	A	KRAS	nonsynonymous SNV	KRAS:NM_004985:exon2:c.G35T:p.G12V,KRAS:NM_033360:exon2:c.G35T:p.G12V	12p12.1	0.08	12.619	NA
ID065	9	21974714	21974717	GGCA	-	CDKN2A	frameshift deletion	CDKN2A:NM_000077:exon1:c.110_113del:p.L37fs,CDKN2A:NM_001195132:exon1:c.110_113del:p.L37fs,CDKN2A:NM_058197:exon1:c.110_113del:p.L37fs	9p21.3	0.078	60	NA
ID065	1	27057947	27057947	-	A	ARID1A	frameshift insertion	ARID1A:NM_006015:exon3:c.1656dupA:p.S552fs,ARID1A:NM_139135:exon3:c.1656dupA:p.S552fs	1p36.11	0.079	60	NA
ID065	17	7577094	7577094	G	A	TP53	nonsynonymous SNV	TP53:NM_001126115:exon4:c.C448T:p.R150W,TP53:NM_001126116:exon4:c.C448T:p.R150W,TP53:NM_001126117:exon4:c.C448T:p.R150W,TP53:NM_001276697:exon4:c.C367T:p.R123W,TP53:NM_001276698:exon4:c.C367T:p.R123W,TP53:NM_001276699:exon4:c.C367T:p.R123W,TP53:NM_001126118:exon7:c.C727T:p.R243W,TP53:NM_000546:exon8:c.C844T:p.R282W,TP53:NM_001126112:exon8:c.C844T:p.R282W,TP53:NM_001126113:exon8:c.C844T:p.R282W,TP…	17p13.1	0.103	60	NA
ID066	18	48584560	48584560	C	T	SMAD4	stopgain	SMAD4:NM_005359:exon6:c.C733T:p.Q245X	18q21.2	0.147	60	validated
ID066	12	25398285	25398285	C	G	KRAS	nonsynonymous SNV	KRAS:NM_004985:exon2:c.G34C:p.G12R,KRAS:NM_033360:exon2:c.G34C:p.G12R	12p12.1	0.161	60	NA
ID066	17	7578370	7578370	C	A	TP53	splicing		17p13.1	0.222	60	NA
ID066	18	48593406	48593406	G	T	SMAD4	nonsynonymous SNV	SMAD4:NM_005359:exon10:c.G1157T:p.G386V	18q21.2	0.057	8.301	validated
ID067	7	44323805	44323805	G	A	CAMK2B	stopgain	CAMK2B:NM_001220:exon2:c.C85T:p.R29X,CAMK2B:NM_001293170:exon2:c.C85T:p.R29X,CAMK2B:NM_172078:exon2:c.C85T:p.R29X,CAMK2B:NM_172079:exon2:c.C85T:p.R29X,CAMK2B:NM_172080:exon2:c.C85T:p.R29X,CAMK2B:NM_172081:exon2:c.C85T:p.R29X,CAMK2B:NM_172082:exon2:c.C85T:p.R29X,CAMK2B:NM_172083:exon2:c.C85T:p.R29X,CAMK2B:NM_172084:exon2:c.C85T:p.R29X	7p13	0.185	60	NA
ID067	2	212812319	212812319	T	C	ERBB4	nonsynonymous SNV	ERBB4:NM_001042599:exon3:c.A257G:p.Y86C,ERBB4:NM_005235:exon3:c.A257G:p.Y86C	2q34	0.164	60	NA
ID067	12	25398284	25398284	C	T	KRAS	nonsynonymous SNV	KRAS:NM_004985:exon2:c.G35A:p.G12D,KRAS:NM_033360:exon2:c.G35A:p.G12D	12p12.1	0.125	60	NA
ID067	17	7577156	7577156	C	A	TP53	splicing		17p13.1	0.178	15.955	NA
ID067	7	42005643	42005643	G	A	GLI3	nonsynonymous SNV	GLI3:NM_000168:exon15:c.C3028T:p.R1010W	7p14.1	0.25	12.363	NA
ID068	17	7577094	7577094	G	A	TP53	nonsynonymous SNV	TP53:NM_001126115:exon4:c.C448T:p.R150W,TP53:NM_001126116:exon4:c.C448T:p.R150W,TP53:NM_001126117:exon4:c.C448T:p.R150W,TP53:NM_001276697:exon4:c.C367T:p.R123W,TP53:NM_001276698:exon4:c.C367T:p.R123W,TP53:NM_001276699:exon4:c.C367T:p.R123W,TP53:NM_001126118:exon7:c.C727T:p.R243W,TP53:NM_000546:exon8:c.C844T:p.R282W,TP53:NM_001126112:exon8:c.C844T:p.R282W,TP53:NM_001126113:exon8:c.C844T:p.R282W,TP…	17p13.1	0.303	60	NA
ID068	12	25380275	25380275	T	G	KRAS	nonsynonymous SNV	KRAS:NM_004985:exon3:c.A183C:p.Q61H,KRAS:NM_033360:exon3:c.A183C:p.Q61H	12p12.1	0.371	60	NA
ID069	7	151874012	151874012	-	T	KMT2C	frameshift insertion	KMT2C:NM_170606:exon38:c.8525dupA:p.N2842fs	7q36.1	0.147	60	NA
ID069	9	21971120	21971120	G	A	CDKN2A	stopgain	CDKN2A:NM_000077:exon2:c.C238T:p.R80X,CDKN2A:NM_001195132:exon2:c.C238T:p.R80X	9p21.3	0.443	60	NA
ID069	12	49428068	49428068	G	A	KMT2D	nonsynonymous SNV	KMT2D:NM_003482:exon38:c.C10522T:p.R3508W	12q13.12	0.628	60	NA
ID069	2	212248584	212248584	G	A	ERBB4	nonsynonymous SNV	ERBB4:NM_001042599:exon27:c.C3635T:p.S1212L,ERBB4:NM_005235:exon28:c.C3683T:p.S1228L	2q34	0.187	60	NA
ID069	17	7578406	7578406	C	T	TP53	nonsynonymous SNV	TP53:NM_001126115:exon1:c.G128A:p.R43H,TP53:NM_001126116:exon1:c.G128A:p.R43H,TP53:NM_001126117:exon1:c.G128A:p.R43H,TP53:NM_001276697:exon1:c.G47A:p.R16H,TP53:NM_001276698:exon1:c.G47A:p.R16H,TP53:NM_001276699:exon1:c.G47A:p.R16H,TP53:NM_001126118:exon4:c.G407A:p.R136H,TP53:NM_000546:exon5:c.G524A:p.R175H,TP53:NM_001126112:exon5:c.G524A:p.R175H,TP53:NM_001126113:exon5:c.G524A:p.R175H,TP53:NM_001…	17p13.1	0.268	60	NA
ID069	12	25398284	25398284	C	T	KRAS	nonsynonymous SNV	KRAS:NM_004985:exon2:c.G35A:p.G12D,KRAS:NM_033360:exon2:c.G35A:p.G12D	12p12.1	0.146	60	NA
ID069	1	27023648	27023651	CCTC	-	ARID1A	frameshift deletion	ARID1A:NM_006015:exon1:c.754_757del:p.P252fs,ARID1A:NM_139135:exon1:c.754_757del:p.P252fs	1p36.11	0.286	60	NA
ID070	3	77623657	77623657	G	A	ROBO2	nonsynonymous SNV	ROBO2:NM_002942:exon14:c.G1979A:p.R660H,ROBO2:NM_001290039:exon15:c.G1991A:p.R664H,ROBO2:NM_001290040:exon15:c.G1991A:p.R664H,ROBO2:NM_001290065:exon15:c.G200A:p.R67H	3p12.3	0.079	60	NA
ID070	7	134618557	134618557	A	G	CALD1	nonsynonymous SNV	CALD1:NM_033138:exon5:c.A1037G:p.K346R	7q33	0.211	9.823	NA
ID070	11	108119757	108119757	A	C	ATM	nonsynonymous SNV	ATM:NM_000051:exon9:c.A1163C:p.K388T	11q22.3	0.113	60	validated
ID070	12	25398284	25398284	C	T	KRAS	nonsynonymous SNV	KRAS:NM_004985:exon2:c.G35A:p.G12D,KRAS:NM_033360:exon2:c.G35A:p.G12D	12p12.1	0.063	9.346	validated
ID071	12	25398284	25398284	C	A	KRAS	nonsynonymous SNV	KRAS:NM_004985:exon2:c.G35T:p.G12V,KRAS:NM_033360:exon2:c.G35T:p.G12V	12p12.1	0.062	9.675	NA
ID071	11	108124716	108124716	C	T	ATM	nonsynonymous SNV	ATM:NM_000051:exon13:c.C2074T:p.R692C	11q22.3	0.085	60	NA
ID071	17	7578211	7578211	C	A	TP53	nonsynonymous SNV	TP53:NM_001126115:exon2:c.G242T:p.R81L,TP53:NM_001126116:exon2:c.G242T:p.R81L,TP53:NM_001126117:exon2:c.G242T:p.R81L,TP53:NM_001276697:exon2:c.G161T:p.R54L,TP53:NM_001276698:exon2:c.G161T:p.R54L,TP53:NM_001276699:exon2:c.G161T:p.R54L,TP53:NM_001126118:exon5:c.G521T:p.R174L,TP53:NM_000546:exon6:c.G638T:p.R213L,TP53:NM_001126112:exon6:c.G638T:p.R213L,TP53:NM_001126113:exon6:c.G638T:p.R213L,TP53:NM_…	17p13.1	0.074	10.75	NA
ID072	1	27099102	27099102	-	C	ARID1A	frameshift insertion	ARID1A:NM_006015:exon13:c.3519dupC:p.I1173fs,ARID1A:NM_139135:exon13:c.3519dupC:p.I1173fs	1p36.11	0.129	60	NA
ID072	12	25398285	25398285	C	G	KRAS	nonsynonymous SNV	KRAS:NM_004985:exon2:c.G34C:p.G12R,KRAS:NM_033360:exon2:c.G34C:p.G12R	12p12.1	0.187	60	NA
ID073	17	41245426	41245426	A	G	BRCA1	nonsynonymous SNV	BRCA1:NM_007297:exon9:c.T1981C:p.S661P,BRCA1:NM_007294:exon10:c.T2122C:p.S708P,BRCA1:NM_007300:exon10:c.T2122C:p.S708P	17q21.31	0.177	60	NA
ID073	12	25398284	25398284	C	T	KRAS	nonsynonymous SNV	KRAS:NM_004985:exon2:c.G35A:p.G12D,KRAS:NM_033360:exon2:c.G35A:p.G12D	12p12.1	0.327	60	NA
ID073	17	7578406	7578406	C	T	TP53	nonsynonymous SNV	TP53:NM_001126115:exon1:c.G128A:p.R43H,TP53:NM_001126116:exon1:c.G128A:p.R43H,TP53:NM_001126117:exon1:c.G128A:p.R43H,TP53:NM_001276697:exon1:c.G47A:p.R16H,TP53:NM_001276698:exon1:c.G47A:p.R16H,TP53:NM_001276699:exon1:c.G47A:p.R16H,TP53:NM_001126118:exon4:c.G407A:p.R136H,TP53:NM_000546:exon5:c.G524A:p.R175H,TP53:NM_001126112:exon5:c.G524A:p.R175H,TP53:NM_001126113:exon5:c.G524A:p.R175H,TP53:NM_001…	17p13.1	0.305	60	NA
ID073	18	48591919	48591919	G	A	SMAD4	nonsynonymous SNV	SMAD4:NM_005359:exon9:c.G1082A:p.R361H	18q21.2	0.303	60	validated
ID074	9	21971147	21971147	-	TG	CDKN2A	frameshift insertion	CDKN2A:NM_000077:exon2:c.210_211insCA:p.N71fs,CDKN2A:NM_001195132:exon2:c.210_211insCA:p.N71fs,CDKN2A:NM_058195:exon2:c.253_254insCA:p.Q85fs	9p21.3	0.242	60	NA
ID074	12	25398284	25398284	C	A	KRAS	nonsynonymous SNV	KRAS:NM_004985:exon2:c.G35T:p.G12V,KRAS:NM_033360:exon2:c.G35T:p.G12V	12p12.1	0.155	60	NA
ID074	17	7577141	7577141	C	T	TP53	nonsynonymous SNV	TP53:NM_001126115:exon4:c.G401A:p.G134E,TP53:NM_001126116:exon4:c.G401A:p.G134E,TP53:NM_001126117:exon4:c.G401A:p.G134E,TP53:NM_001276697:exon4:c.G320A:p.G107E,TP53:NM_001276698:exon4:c.G320A:p.G107E,TP53:NM_001276699:exon4:c.G320A:p.G107E,TP53:NM_001126118:exon7:c.G680A:p.G227E,TP53:NM_000546:exon8:c.G797A:p.G266E,TP53:NM_001126112:exon8:c.G797A:p.G266E,TP53:NM_001126113:exon8:c.G797A:p.G266E,TP…	17p13.1	0.182	60	NA
ID075	9	101907035	101907035	G	-	TGFBR1	frameshift deletion	TGFBR1:NM_001130916:exon5:c.764delG:p.R255fs,TGFBR1:NM_001306210:exon6:c.1007delG:p.R336fs,TGFBR1:NM_004612:exon6:c.995delG:p.R332fs	9q22.33	0.078	60	NA
ID075	12	25398285	25398285	C	G	KRAS	nonsynonymous SNV	KRAS:NM_004985:exon2:c.G34C:p.G12R,KRAS:NM_033360:exon2:c.G34C:p.G12R	12p12.1	0.057	60	NA
ID075	3	52649456	52649456	T	-	PBRM1	frameshift deletion	PBRM1:NM_018313:exon16:c.1835delA:p.H612fs	3p21.1	0.074	60	NA
ID075	17	7576894	7576894	-	C	TP53	frameshift insertion	TP53:NM_001126115:exon5:c.555dupG:p.P186fs,TP53:NM_001126116:exon5:c.555dupG:p.P186fs,TP53:NM_001126117:exon5:c.555dupG:p.P186fs,TP53:NM_001276697:exon5:c.474dupG:p.P159fs,TP53:NM_001276698:exon5:c.474dupG:p.P159fs,TP53:NM_001276699:exon5:c.474dupG:p.P159fs,TP53:NM_001126118:exon8:c.834dupG:p.P279fs,TP53:NM_000546:exon9:c.951dupG:p.P318fs,TP53:NM_001126112:exon9:c.951dupG:p.P318fs,TP53:NM_0011261…	17p13.1	0.075	60	NA
ID076	17	41245354	41245354	C	T	BRCA1	nonsynonymous SNV	BRCA1:NM_007297:exon9:c.G2053A:p.E685K,BRCA1:NM_007294:exon10:c.G2194A:p.E732K,BRCA1:NM_007300:exon10:c.G2194A:p.E732K	17q21.31	0.048	5.336	NA
ID076	2	198266711	198266711	T	C	SF3B1	nonsynonymous SNV	SF3B1:NM_012433:exon15:c.A2221G:p.K741E	2q33.1	0.22	60	NA
ID076	11	63667490	63667490	T	C	MARK2	nonsynonymous SNV	MARK2:NM_001039469:exon8:c.T676C:p.Y226H,MARK2:NM_001163296:exon8:c.T676C:p.Y226H,MARK2:NM_001163297:exon8:c.T676C:p.Y226H,MARK2:NM_004954:exon8:c.T676C:p.Y226H,MARK2:NM_017490:exon8:c.T577C:p.Y193H	11q13.1	0.18	60	NA
ID076	19	11141493	11141493	G	A	SMARCA4	nonsynonymous SNV	SMARCA4:NM_001128845:exon24:c.G3470A:p.R1157Q,SMARCA4:NM_001128846:exon24:c.G3470A:p.R1157Q,SMARCA4:NM_001128847:exon24:c.G3470A:p.R1157Q,SMARCA4:NM_001128848:exon24:c.G3470A:p.R1157Q,SMARCA4:NM_001128849:exon25:c.G3470A:p.R1157Q,SMARCA4:NM_003072:exon25:c.G3470A:p.R1157Q,SMARCA4:NM_001128844:exon26:c.G3470A:p.R1157Q	19p13.2	0.168	60	NA
ID076	20	57484421	57484421	G	A	GNAS	nonsynonymous SNV	GNAS:NM_001077489:exon7:c.G557A:p.R186H,GNAS:NM_080426:exon7:c.G560A:p.R187H,GNAS:NM_000516:exon8:c.G602A:p.R201H,GNAS:NM_001077488:exon8:c.G605A:p.R202H,GNAS:NM_001309840:exon8:c.G425A:p.R142H,GNAS:NM_001309861:exon8:c.G425A:p.R142H,GNAS:NM_080425:exon8:c.G2531A:p.R844H	20q13.32	0.146	60	NA
ID076	22	50721281	50721282	AC	-	PLXNB2	frameshift deletion	PLXNB2:NM_012401:exon18:c.2845_2846del:p.V949fs	22q13.33	0.189	60	NA
ID076	17	56439992	56439996	CCACA	-	RNF43	frameshift deletion	RNF43:NM_001305545:exon5:c.215_219del:p.V72fs,RNF43:NM_001305544:exon6:c.596_600del:p.V199fs,RNF43:NM_017763:exon6:c.596_600del:p.V199fs	17q22	0.087	60	NA
ID077	13	32913964	32913964	T	-	BRCA2	frameshift deletion	BRCA2:NM_000059:exon11:c.5472delT:p.N1824fs	13q13.1	0.129	60	NA
ID077	18	48575209	48575209	C	T	SMAD4	stopgain	SMAD4:NM_005359:exon3:c.C403T:p.R135X	18q21.2	0.183	60	validated
ID077	12	25398284	25398284	C	T	KRAS	nonsynonymous SNV	KRAS:NM_004985:exon2:c.G35A:p.G12D,KRAS:NM_033360:exon2:c.G35A:p.G12D	12p12.1	0.087	15.955	NA
ID078	11	108117799	108117799	G	A	ATM	nonsynonymous SNV	ATM:NM_000051:exon8:c.G1010A:p.R337H	11q22.3	0.037	5.411	validated
ID078	9	21971187	21971187	-	GC	CDKN2A	frameshift insertion	CDKN2A:NM_000077:exon2:c.170_171insGC:p.A57fs,CDKN2A:NM_001195132:exon2:c.170_171insGC:p.A57fs,CDKN2A:NM_058195:exon2:c.213_214insGC:p.P72fs	9p21.3	0.101	60	NA
ID078	12	46244453	46244453	-	C	ARID2	frameshift insertion	ARID2:NM_152641:exon15:c.2548dupC:p.A849fs	12q12	0.072	60	NA
ID078	3	52582227	52582227	G	C	PBRM1	nonsynonymous SNV	PBRM1:NM_018313:exon30:c.C4601G:p.S1534W	3p21.1	0.042	9.951	NA
ID078	X	47039420	47039420	T	G	RBM10	nonsynonymous SNV	RBM10:NM_001204466:exon9:c.T812G:p.I271S,RBM10:NM_152856:exon9:c.T812G:p.I271S,RBM10:NM_001204467:exon10:c.T1043G:p.I348S,RBM10:NM_001204468:exon10:c.T1238G:p.I413S,RBM10:NM_005676:exon10:c.T1043G:p.I348S	Xp11.23	0.046	8.204	NA
ID078	12	25398284	25398284	C	T	KRAS	nonsynonymous SNV	KRAS:NM_004985:exon2:c.G35A:p.G12D,KRAS:NM_033360:exon2:c.G35A:p.G12D	12p12.1	0.077	60	NA
ID078	18	48604790	48604790	G	T	SMAD4	stopgain	SMAD4:NM_005359:exon12:c.G1612T:p.E538X	18q21.2	0.09	60	validated
ID079	12	25398284	25398284	C	A	KRAS	nonsynonymous SNV	KRAS:NM_004985:exon2:c.G35T:p.G12V,KRAS:NM_033360:exon2:c.G35T:p.G12V	12p12.1	0.103	60	NA
ID079	17	7578190	7578190	T	C	TP53	nonsynonymous SNV	TP53:NM_001126115:exon2:c.A263G:p.Y88C,TP53:NM_001126116:exon2:c.A263G:p.Y88C,TP53:NM_001126117:exon2:c.A263G:p.Y88C,TP53:NM_001276697:exon2:c.A182G:p.Y61C,TP53:NM_001276698:exon2:c.A182G:p.Y61C,TP53:NM_001276699:exon2:c.A182G:p.Y61C,TP53:NM_001126118:exon5:c.A542G:p.Y181C,TP53:NM_000546:exon6:c.A659G:p.Y220C,TP53:NM_001126112:exon6:c.A659G:p.Y220C,TP53:NM_001126113:exon6:c.A659G:p.Y220C,TP53:NM_…	17p13.1	0.111	60	NA
ID080	12	25398285	25398285	C	G	KRAS	nonsynonymous SNV	KRAS:NM_004985:exon2:c.G34C:p.G12R,KRAS:NM_033360:exon2:c.G34C:p.G12R	12p12.1	0.174	60	NA
ID080	17	7577098	7577098	T	A	TP53	nonsynonymous SNV	TP53:NM_001126115:exon4:c.A444T:p.R148S,TP53:NM_001126116:exon4:c.A444T:p.R148S,TP53:NM_001126117:exon4:c.A444T:p.R148S,TP53:NM_001276697:exon4:c.A363T:p.R121S,TP53:NM_001276698:exon4:c.A363T:p.R121S,TP53:NM_001276699:exon4:c.A363T:p.R121S,TP53:NM_001126118:exon7:c.A723T:p.R241S,TP53:NM_000546:exon8:c.A840T:p.R280S,TP53:NM_001126112:exon8:c.A840T:p.R280S,TP53:NM_001126113:exon8:c.A840T:p.R280S,TP…	17p13.1	0.144	60	NA
ID081	21	44524456	44524456	G	A	U2AF1	nonsynonymous SNV	U2AF1:NM_001025203:exon2:c.C101T:p.S34F,U2AF1:NM_006758:exon2:c.C101T:p.S34F	21q22.3	0.118	60	NA
ID081	2	198260894	198260894	T	C	SF3B1	nonsynonymous SNV	SF3B1:NM_012433:exon23:c.A3425G:p.N1142S	2q33.1	0.091	10.04	NA
ID081	17	7577121	7577121	G	A	TP53	nonsynonymous SNV	TP53:NM_001126115:exon4:c.C421T:p.R141C,TP53:NM_001126116:exon4:c.C421T:p.R141C,TP53:NM_001126117:exon4:c.C421T:p.R141C,TP53:NM_001276697:exon4:c.C340T:p.R114C,TP53:NM_001276698:exon4:c.C340T:p.R114C,TP53:NM_001276699:exon4:c.C340T:p.R114C,TP53:NM_001126118:exon7:c.C700T:p.R234C,TP53:NM_000546:exon8:c.C817T:p.R273C,TP53:NM_001126112:exon8:c.C817T:p.R273C,TP53:NM_001126113:exon8:c.C817T:p.R273C,TP…	17p13.1	0.137	60	NA
ID081	12	25398284	25398284	C	A	KRAS	nonsynonymous SNV	KRAS:NM_004985:exon2:c.G35T:p.G12V,KRAS:NM_033360:exon2:c.G35T:p.G12V	12p12.1	0.109	60	NA
ID082	12	25398284	25398284	C	A	KRAS	nonsynonymous SNV	KRAS:NM_004985:exon2:c.G35T:p.G12V,KRAS:NM_033360:exon2:c.G35T:p.G12V	12p12.1	0.141	60	NA
ID082	17	7578535	7578537	TTG	-	TP53	nonframeshift deletion	TP53:NM_001126118:exon4:c.276_278del:p.92_93del,TP53:NM_000546:exon5:c.393_395del:p.131_132del,TP53:NM_001126112:exon5:c.393_395del:p.131_132del,TP53:NM_001126113:exon5:c.393_395del:p.131_132del,TP53:NM_001126114:exon5:c.393_395del:p.131_132del,TP53:NM_001276695:exon5:c.276_278del:p.92_93del,TP53:NM_001276696:exon5:c.276_278del:p.92_93del,TP53:NM_001276760:exon5:c.276_278del:p.92_93del,TP53:NM_00…	17p13.1	0.119	60	NA
ID083	12	25398284	25398284	C	T	KRAS	nonsynonymous SNV	KRAS:NM_004985:exon2:c.G35A:p.G12D,KRAS:NM_033360:exon2:c.G35A:p.G12D	12p12.1	0.054	12.421	NA
ID083	16	23632683	23632683	C	A	PALB2	nonsynonymous SNV	PALB2:NM_024675:exon10:c.G3113T:p.W1038L	16p12.2	0.068	7.955	NA
ID084	9	82188691	82188691	C	G	TLE4	nonsynonymous SNV	TLE4:NM_001282748:exon2:c.C133G:p.Q45E,TLE4:NM_001282749:exon2:c.C133G:p.Q45E,TLE4:NM_001282753:exon2:c.C133G:p.Q45E,TLE4:NM_007005:exon2:c.C133G:p.Q45E	9q21.31	0.177	60	validated
ID084	7	151933008	151933008	G	A	KMT2C	nonsynonymous SNV	KMT2C:NM_170606:exon16:c.C2663T:p.S888F	7q36.1	0.062	13.946	NA
ID084	11	108124673	108124693	TATTGGCTTCTCTGTCCACCA	-	ATM	nonframeshift deletion	ATM:NM_000051:exon13:c.2031_2051del:p.677_684del	11q22.3	0.082	15.955	NA
ID084	12	25398284	25398284	C	A	KRAS	nonsynonymous SNV	KRAS:NM_004985:exon2:c.G35T:p.G12V,KRAS:NM_033360:exon2:c.G35T:p.G12V	12p12.1	0.154	60	NA
ID085	12	25398284	25398284	C	T	KRAS	nonsynonymous SNV	KRAS:NM_004985:exon2:c.G35A:p.G12D,KRAS:NM_033360:exon2:c.G35A:p.G12D	12p12.1	0.103	60	NA
ID085	17	7578291	7578291	T	G	TP53	splicing		17p13.1	0.156	60	NA
ID086	3	30732969	30732969	C	T	TGFBR2	nonsynonymous SNV	TGFBR2:NM_003242:exon7:c.C1582T:p.R528C,TGFBR2:NM_001024847:exon8:c.C1657T:p.R553C	3p24.1	0.249	60	NA
ID086	7	151945106	151945106	-	GG	KMT2C	frameshift insertion	KMT2C:NM_170606:exon14:c.2412_2413insCC:p.S805fs	7q36.1	0.045	60	NA
ID086	17	7577548	7577548	C	T	TP53	nonsynonymous SNV	TP53:NM_001126115:exon3:c.G337A:p.G113S,TP53:NM_001126116:exon3:c.G337A:p.G113S,TP53:NM_001126117:exon3:c.G337A:p.G113S,TP53:NM_001276697:exon3:c.G256A:p.G86S,TP53:NM_001276698:exon3:c.G256A:p.G86S,TP53:NM_001276699:exon3:c.G256A:p.G86S,TP53:NM_001126118:exon6:c.G616A:p.G206S,TP53:NM_000546:exon7:c.G733A:p.G245S,TP53:NM_001126112:exon7:c.G733A:p.G245S,TP53:NM_001126113:exon7:c.G733A:p.G245S,TP53:…	17p13.1	0.211	60	NA
ID086	9	21971186	21971186	G	A	CDKN2A	stopgain	CDKN2A:NM_000077:exon2:c.C172T:p.R58X,CDKN2A:NM_001195132:exon2:c.C172T:p.R58X	9p21.3	0.223	60	NA
ID086	12	25398284	25398284	C	T	KRAS	nonsynonymous SNV	KRAS:NM_004985:exon2:c.G35A:p.G12D,KRAS:NM_033360:exon2:c.G35A:p.G12D	12p12.1	0.143	60	NA
ID086	7	151962226	151962226	T	C	KMT2C	nonsynonymous SNV	KMT2C:NM_170606:exon8:c.A1081G:p.T361A	7q36.1	0.04	60	NA
ID087	18	48591906	48591907	TC	-	SMAD4	frameshift deletion	SMAD4:NM_005359:exon9:c.1069_1070del:p.S357fs	18q21.2	0.058	60	validated
ID087	17	7578474	7578474	-	G	TP53	frameshift insertion	TP53:NM_001126115:exon1:c.59dupC:p.P20fs,TP53:NM_001126116:exon1:c.59dupC:p.P20fs,TP53:NM_001126117:exon1:c.59dupC:p.P20fs,TP53:NM_001126118:exon4:c.338dupC:p.P113fs,TP53:NM_000546:exon5:c.455dupC:p.P152fs,TP53:NM_001126112:exon5:c.455dupC:p.P152fs,TP53:NM_001126113:exon5:c.455dupC:p.P152fs,TP53:NM_001126114:exon5:c.455dupC:p.P152fs,TP53:NM_001276695:exon5:c.338dupC:p.P113fs,TP53:NM_001276696:exo…	17p13.1	0.061	15.353	NA
ID087	9	21971186	21971186	G	A	CDKN2A	stopgain	CDKN2A:NM_000077:exon2:c.C172T:p.R58X,CDKN2A:NM_001195132:exon2:c.C172T:p.R58X	9p21.3	0.119	60	NA
ID087	12	25398284	25398284	C	T	KRAS	nonsynonymous SNV	KRAS:NM_004985:exon2:c.G35A:p.G12D,KRAS:NM_033360:exon2:c.G35A:p.G12D	12p12.1	0.039	8.386	NA
ID088	12	25398284	25398284	C	T	KRAS	nonsynonymous SNV	KRAS:NM_004985:exon2:c.G35A:p.G12D,KRAS:NM_033360:exon2:c.G35A:p.G12D	12p12.1	0.094	60	NA
ID088	17	7577121	7577121	G	A	TP53	nonsynonymous SNV	TP53:NM_001126115:exon4:c.C421T:p.R141C,TP53:NM_001126116:exon4:c.C421T:p.R141C,TP53:NM_001126117:exon4:c.C421T:p.R141C,TP53:NM_001276697:exon4:c.C340T:p.R114C,TP53:NM_001276698:exon4:c.C340T:p.R114C,TP53:NM_001276699:exon4:c.C340T:p.R114C,TP53:NM_001126118:exon7:c.C700T:p.R234C,TP53:NM_000546:exon8:c.C817T:p.R273C,TP53:NM_001126112:exon8:c.C817T:p.R273C,TP53:NM_001126113:exon8:c.C817T:p.R273C,TP…	17p13.1	0.119	60	NA
ID088	X	44922797	44922798	TC	-	KDM6A	frameshift deletion	KDM6A:NM_001291418:exon14:c.1421_1422del:p.V474fs,KDM6A:NM_001291421:exon14:c.770_771del:p.V257fs,KDM6A:NM_001291417:exon15:c.1523_1524del:p.V508fs,KDM6A:NM_001291416:exon16:c.1679_1680del:p.V560fs,KDM6A:NM_021140:exon16:c.1658_1659del:p.V553fs,KDM6A:NM_001291415:exon17:c.1814_1815del:p.V605fs	Xp11.3	0.169	60	NA
ID088	9	21971074	21971074	A	-	CDKN2A	frameshift deletion	CDKN2A:NM_000077:exon2:c.284delT:p.V95fs,CDKN2A:NM_001195132:exon2:c.284delT:p.V95fs,CDKN2A:NM_058195:exon2:c.327delT:p.G109fs	9p21.3	0.141	60	NA
ID089	11	108117823	108117823	T	A	ATM	stopgain	ATM:NM_000051:exon8:c.T1034A:p.L345X	11q22.3	0.078	11.532	validated
ID089	12	25398284	25398284	C	A	KRAS	nonsynonymous SNV	KRAS:NM_004985:exon2:c.G35T:p.G12V,KRAS:NM_033360:exon2:c.G35T:p.G12V	12p12.1	0.057	11.48	NA
ID089	1	27023597	27023597	A	T	ARID1A	stopgain	ARID1A:NM_006015:exon1:c.A703T:p.R235X,ARID1A:NM_139135:exon1:c.A703T:p.R235X	1p36.11	0.069	60	NA
ID090	9	82335203	82335203	G	T	TLE4	nonsynonymous SNV	TLE4:NM_001282753:exon14:c.G1626T:p.L542F,TLE4:NM_001282749:exon15:c.G1758T:p.L586F,TLE4:NM_007005:exon16:c.G1833T:p.L611F,TLE4:NM_001282748:exon17:c.G1929T:p.L643F,TLE4:NM_001282760:exon17:c.G1470T:p.L490F	9q21.31	0.127	60	NA
ID090	12	25398285	25398285	C	G	KRAS	nonsynonymous SNV	KRAS:NM_004985:exon2:c.G34C:p.G12R,KRAS:NM_033360:exon2:c.G34C:p.G12R	12p12.1	0.184	60	NA
ID090	17	7578406	7578406	C	T	TP53	nonsynonymous SNV	TP53:NM_001126115:exon1:c.G128A:p.R43H,TP53:NM_001126116:exon1:c.G128A:p.R43H,TP53:NM_001126117:exon1:c.G128A:p.R43H,TP53:NM_001276697:exon1:c.G47A:p.R16H,TP53:NM_001276698:exon1:c.G47A:p.R16H,TP53:NM_001276699:exon1:c.G47A:p.R16H,TP53:NM_001126118:exon4:c.G407A:p.R136H,TP53:NM_000546:exon5:c.G524A:p.R175H,TP53:NM_001126112:exon5:c.G524A:p.R175H,TP53:NM_001126113:exon5:c.G524A:p.R175H,TP53:NM_001…	17p13.1	0.247	60	NA
ID091	18	19751322	19751322	C	A	GATA6	nonsynonymous SNV	GATA6:NM_005257:exon2:c.C217A:p.P73T	18q11.2	0.158	60	validated
ID091	12	25398284	25398284	C	A	KRAS	nonsynonymous SNV	KRAS:NM_004985:exon2:c.G35T:p.G12V,KRAS:NM_033360:exon2:c.G35T:p.G12V	12p12.1	0.139	60	NA
ID091	17	7578212	7578212	G	A	TP53	stopgain	TP53:NM_001126115:exon2:c.C241T:p.R81X,TP53:NM_001126116:exon2:c.C241T:p.R81X,TP53:NM_001126117:exon2:c.C241T:p.R81X,TP53:NM_001276697:exon2:c.C160T:p.R54X,TP53:NM_001276698:exon2:c.C160T:p.R54X,TP53:NM_001276699:exon2:c.C160T:p.R54X,TP53:NM_001126118:exon5:c.C520T:p.R174X,TP53:NM_000546:exon6:c.C637T:p.R213X,TP53:NM_001126112:exon6:c.C637T:p.R213X,TP53:NM_001126113:exon6:c.C637T:p.R213X,TP53:NM_…	17p13.1	0.221	60	NA
ID091	X	44966655	44966655	-	T	KDM6A	frameshift insertion	KDM6A:NM_001291418:exon25:c.3643dupT:p.K1214fs,KDM6A:NM_001291421:exon25:c.2992dupT:p.K997fs,KDM6A:NM_001291417:exon26:c.3745dupT:p.K1248fs,KDM6A:NM_001291416:exon27:c.3901dupT:p.K1300fs,KDM6A:NM_021140:exon27:c.3880dupT:p.K1293fs,KDM6A:NM_001291415:exon28:c.4036dupT:p.K1345fs	Xp11.3	0.378	60	NA
ID091	17	56438281	56438281	A	-	RNF43	frameshift deletion	RNF43:NM_001305545:exon6:c.331delT:p.W111fs,RNF43:NM_001305544:exon7:c.712delT:p.W238fs,RNF43:NM_017763:exon7:c.712delT:p.W238fs	17q22	0.167	60	NA
ID092	9	21971197	21971197	A	C	CDKN2A	nonsynonymous SNV	CDKN2A:NM_000077:exon2:c.T161G:p.M54R,CDKN2A:NM_001195132:exon2:c.T161G:p.M54R,CDKN2A:NM_058195:exon2:c.T204G:p.D68E	9p21.3	0.083	12.421	NA
ID092	12	25398284	25398284	C	A	KRAS	nonsynonymous SNV	KRAS:NM_004985:exon2:c.G35T:p.G12V,KRAS:NM_033360:exon2:c.G35T:p.G12V	12p12.1	0.072	8.118	validated
ID092	17	7577538	7577538	C	T	TP53	nonsynonymous SNV	TP53:NM_001126115:exon3:c.G347A:p.R116Q,TP53:NM_001126116:exon3:c.G347A:p.R116Q,TP53:NM_001126117:exon3:c.G347A:p.R116Q,TP53:NM_001276697:exon3:c.G266A:p.R89Q,TP53:NM_001276698:exon3:c.G266A:p.R89Q,TP53:NM_001276699:exon3:c.G266A:p.R89Q,TP53:NM_001126118:exon6:c.G626A:p.R209Q,TP53:NM_000546:exon7:c.G743A:p.R248Q,TP53:NM_001126112:exon7:c.G743A:p.R248Q,TP53:NM_001126113:exon7:c.G743A:p.R248Q,TP53:…	17p13.1	0.06	9.592	validated
ID093	9	21974695	21974695	G	C	CDKN2A	stopgain	CDKN2A:NM_000077:exon1:c.C132G:p.Y44X,CDKN2A:NM_001195132:exon1:c.C132G:p.Y44X,CDKN2A:NM_058197:exon1:c.C132G:p.Y44X	9p21.3	0.123	15.353	NA
ID093	12	25398284	25398284	C	T	KRAS	nonsynonymous SNV	KRAS:NM_004985:exon2:c.G35A:p.G12D,KRAS:NM_033360:exon2:c.G35A:p.G12D	12p12.1	0.06	10.604	validated
ID093	17	7578260	7578260	C	T	TP53	nonsynonymous SNV	TP53:NM_001126115:exon2:c.G193A:p.V65M,TP53:NM_001126116:exon2:c.G193A:p.V65M,TP53:NM_001126117:exon2:c.G193A:p.V65M,TP53:NM_001276697:exon2:c.G112A:p.V38M,TP53:NM_001276698:exon2:c.G112A:p.V38M,TP53:NM_001276699:exon2:c.G112A:p.V38M,TP53:NM_001126118:exon5:c.G472A:p.V158M,TP53:NM_000546:exon6:c.G589A:p.V197M,TP53:NM_001126112:exon6:c.G589A:p.V197M,TP53:NM_001126113:exon6:c.G589A:p.V197M,TP53:NM_…	17p13.1	0.096	13.656	NA
ID094	7	106509666	106509666	C	T	PIK3CG	stopgain	PIK3CG:NM_001282426:exon2:c.C1660T:p.Q554X,PIK3CG:NM_001282427:exon2:c.C1660T:p.Q554X,PIK3CG:NM_002649:exon2:c.C1660T:p.Q554X	7q22.3	0.505	60	NA
ID094	8	68968199	68968199	T	G	PREX2	nonsynonymous SNV	PREX2:NM_024870:exon10:c.T1228G:p.F410V,PREX2:NM_025170:exon10:c.T1228G:p.F410V	8q13.2	0.082	13.74	NA
ID094	12	56487323	56487323	G	A	ERBB3	nonsynonymous SNV	ERBB3:NM_001982:exon12:c.G1469A:p.R490H	12q13.2	0.528	60	NA
ID094	12	25398285	25398285	C	G	KRAS	nonsynonymous SNV	KRAS:NM_004985:exon2:c.G34C:p.G12R,KRAS:NM_033360:exon2:c.G34C:p.G12R	12p12.1	0.128	60	NA
ID094	17	7578263	7578263	G	A	TP53	stopgain	TP53:NM_001126115:exon2:c.C190T:p.R64X,TP53:NM_001126116:exon2:c.C190T:p.R64X,TP53:NM_001126117:exon2:c.C190T:p.R64X,TP53:NM_001276697:exon2:c.C109T:p.R37X,TP53:NM_001276698:exon2:c.C109T:p.R37X,TP53:NM_001276699:exon2:c.C109T:p.R37X,TP53:NM_001126118:exon5:c.C469T:p.R157X,TP53:NM_000546:exon6:c.C586T:p.R196X,TP53:NM_001126112:exon6:c.C586T:p.R196X,TP53:NM_001126113:exon6:c.C586T:p.R196X,TP53:NM_…	17p13.1	0.194	60	NA
ID095	16	81888157	81888157	G	C	PLCG2	nonsynonymous SNV	PLCG2:NM_002661:exon3:c.G302C:p.G101A	16q23.3	0.091	15.955	validated
ID095	13	32944580	32944580	A	C	BRCA2	nonsynonymous SNV	BRCA2:NM_000059:exon19:c.A8373C:p.K2791N	13q13.1	0.059	10.353	validated
ID095	12	25398284	25398284	C	T	KRAS	nonsynonymous SNV	KRAS:NM_004985:exon2:c.G35A:p.G12D,KRAS:NM_033360:exon2:c.G35A:p.G12D	12p12.1	0.09	12.207	validated
ID095	17	7578205	7578205	C	A	TP53	nonsynonymous SNV	TP53:NM_001126115:exon2:c.G248T:p.S83I,TP53:NM_001126116:exon2:c.G248T:p.S83I,TP53:NM_001126117:exon2:c.G248T:p.S83I,TP53:NM_001276697:exon2:c.G167T:p.S56I,TP53:NM_001276698:exon2:c.G167T:p.S56I,TP53:NM_001276699:exon2:c.G167T:p.S56I,TP53:NM_001126118:exon5:c.G527T:p.S176I,TP53:NM_000546:exon6:c.G644T:p.S215I,TP53:NM_001126112:exon6:c.G644T:p.S215I,TP53:NM_001126113:exon6:c.G644T:p.S215I,TP53:NM_…	17p13.1	0.105	7.676	validated
ID096	7	106523502	106523502	C	A	PIK3CG	nonsynonymous SNV	PIK3CG:NM_001282426:exon8:c.C2654A:p.A885D,PIK3CG:NM_001282427:exon8:c.C2654A:p.A885D,PIK3CG:NM_002649:exon8:c.C2654A:p.A885D	7q22.3	0.101	60	NA
ID096	12	25398284	25398284	C	T	KRAS	nonsynonymous SNV	KRAS:NM_004985:exon2:c.G35A:p.G12D,KRAS:NM_033360:exon2:c.G35A:p.G12D	12p12.1	0.11	60	NA
ID096	17	7579470	7579470	-	G	TP53	frameshift insertion	TP53:NM_001126118:exon3:c.99dupC:p.V34fs,TP53:NM_000546:exon4:c.216dupC:p.V73fs,TP53:NM_001126112:exon4:c.216dupC:p.V73fs,TP53:NM_001126113:exon4:c.216dupC:p.V73fs,TP53:NM_001126114:exon4:c.216dupC:p.V73fs,TP53:NM_001276695:exon4:c.99dupC:p.V34fs,TP53:NM_001276696:exon4:c.99dupC:p.V34fs,TP53:NM_001276760:exon4:c.99dupC:p.V34fs,TP53:NM_001276761:exon4:c.99dupC:p.V34fs	17p13.1	0.177	60	NA
ID096	18	48593488	48593488	C	G	SMAD4	stopgain	SMAD4:NM_005359:exon10:c.C1239G:p.Y413X	18q21.2	0.103	60	validated
ID097	3	47098389	47098389	T	C	SETD2	nonsynonymous SNV	SETD2:NM_014159:exon15:c.A6885G:p.I2295M	3p21.31	0.503	60	NA
ID097	3	77526612	77526612	G	T	ROBO2	nonsynonymous SNV	ROBO2:NM_001290039:exon3:c.G436T:p.A146S,ROBO2:NM_001290040:exon3:c.G436T:p.A146S,ROBO2:NM_002942:exon3:c.G436T:p.A146S	3p12.3	0.067	60	NA
ID097	12	25398284	25398284	C	A	KRAS	nonsynonymous SNV	KRAS:NM_004985:exon2:c.G35T:p.G12V,KRAS:NM_033360:exon2:c.G35T:p.G12V	12p12.1	0.11	60	NA
ID098	12	25398284	25398284	C	A	KRAS	nonsynonymous SNV	KRAS:NM_004985:exon2:c.G35T:p.G12V,KRAS:NM_033360:exon2:c.G35T:p.G12V	12p12.1	0.16	60	NA
ID098	17	7577121	7577121	G	A	TP53	nonsynonymous SNV	TP53:NM_001126115:exon4:c.C421T:p.R141C,TP53:NM_001126116:exon4:c.C421T:p.R141C,TP53:NM_001126117:exon4:c.C421T:p.R141C,TP53:NM_001276697:exon4:c.C340T:p.R114C,TP53:NM_001276698:exon4:c.C340T:p.R114C,TP53:NM_001276699:exon4:c.C340T:p.R114C,TP53:NM_001126118:exon7:c.C700T:p.R234C,TP53:NM_000546:exon8:c.C817T:p.R273C,TP53:NM_001126112:exon8:c.C817T:p.R273C,TP53:NM_001126113:exon8:c.C817T:p.R273C,TP…	17p13.1	0.204	60	NA
ID099	19	7974730	7974730	G	A	MAP2K7	nonsynonymous SNV	MAP2K7:NM_001297556:exon2:c.G215A:p.R72H,MAP2K7:NM_145185:exon2:c.G215A:p.R72H,MAP2K7:NM_001297555:exon3:c.G263A:p.R88H	19p13.2	0.462	60	NA
ID099	12	25398284	25398284	C	A	KRAS	nonsynonymous SNV	KRAS:NM_004985:exon2:c.G35T:p.G12V,KRAS:NM_033360:exon2:c.G35T:p.G12V	12p12.1	0.052	10.487	NA
ID100	2	198299700	198299700	G	C	SF3B1	nonsynonymous SNV	SF3B1:NM_001005526:exon1:c.C24G:p.H8Q,SF3B1:NM_001308824:exon1:c.C24G:p.H8Q,SF3B1:NM_012433:exon1:c.C24G:p.H8Q	2q33.1	0.131	60	NA
ID100	12	52380708	52380708	-	T	ACVR1B	frameshift insertion	ACVR1B:NM_004302:exon7:c.1243_1244insT:p.R415fs,ACVR1B:NM_020327:exon7:c.1087_1088insT:p.R363fs,ACVR1B:NM_020328:exon8:c.1366_1367insT:p.R456fs	12q13.13	0.143	60	NA
ID100	12	25398284	25398284	C	A	KRAS	nonsynonymous SNV	KRAS:NM_004985:exon2:c.G35T:p.G12V,KRAS:NM_033360:exon2:c.G35T:p.G12V	12p12.1	0.132	60	NA
ID100	17	7578403	7578403	C	G	TP53	nonsynonymous SNV	TP53:NM_001126115:exon1:c.G131C:p.C44S,TP53:NM_001126116:exon1:c.G131C:p.C44S,TP53:NM_001126117:exon1:c.G131C:p.C44S,TP53:NM_001276697:exon1:c.G50C:p.C17S,TP53:NM_001276698:exon1:c.G50C:p.C17S,TP53:NM_001276699:exon1:c.G50C:p.C17S,TP53:NM_001126118:exon4:c.G410C:p.C137S,TP53:NM_000546:exon5:c.G527C:p.C176S,TP53:NM_001126112:exon5:c.G527C:p.C176S,TP53:NM_001126113:exon5:c.G527C:p.C176S,TP53:NM_001…	17p13.1	0.153	60	NA
ID101	17	7574003	7574003	G	A	TP53	stopgain	TP53:NM_001126115:exon6:c.C628T:p.R210X,TP53:NM_001276697:exon6:c.C547T:p.R183X,TP53:NM_001126118:exon9:c.C907T:p.R303X,TP53:NM_000546:exon10:c.C1024T:p.R342X,TP53:NM_001126112:exon10:c.C1024T:p.R342X,TP53:NM_001276760:exon10:c.C907T:p.R303X,TP53:NM_001276761:exon10:c.C907T:p.R303X	17p13.1	0.13	14.699	NA
ID101	18	48593532	48593532	A	C	SMAD4	nonsynonymous SNV	SMAD4:NM_005359:exon10:c.A1283C:p.K428T	18q21.2	0.085	60	validated
ID101	12	25398284	25398284	C	T	KRAS	nonsynonymous SNV	KRAS:NM_004985:exon2:c.G35A:p.G12D,KRAS:NM_033360:exon2:c.G35A:p.G12D	12p12.1	0.098	60	NA
ID102	7	106513371	106513371	G	A	PIK3CG	nonsynonymous SNV	PIK3CG:NM_001282426:exon4:c.G2275A:p.V759I,PIK3CG:NM_001282427:exon4:c.G2275A:p.V759I,PIK3CG:NM_002649:exon4:c.G2275A:p.V759I	7q22.3	0.133	60	NA
ID102	17	7577568	7577568	C	T	TP53	nonsynonymous SNV	TP53:NM_001126115:exon3:c.G317A:p.C106Y,TP53:NM_001126116:exon3:c.G317A:p.C106Y,TP53:NM_001126117:exon3:c.G317A:p.C106Y,TP53:NM_001276697:exon3:c.G236A:p.C79Y,TP53:NM_001276698:exon3:c.G236A:p.C79Y,TP53:NM_001276699:exon3:c.G236A:p.C79Y,TP53:NM_001126118:exon6:c.G596A:p.C199Y,TP53:NM_000546:exon7:c.G713A:p.C238Y,TP53:NM_001126112:exon7:c.G713A:p.C238Y,TP53:NM_001126113:exon7:c.G713A:p.C238Y,TP53:…	17p13.1	0.126	15.654	NA
ID102	12	25398284	25398284	C	G	KRAS	nonsynonymous SNV	KRAS:NM_004985:exon2:c.G35C:p.G12A,KRAS:NM_033360:exon2:c.G35C:p.G12A	12p12.1	0.166	60	NA
ID103	13	32913147	32913147	G	A	BRCA2	nonsynonymous SNV	BRCA2:NM_000059:exon11:c.G4655A:p.G1552D	13q13.1	0.138	60	NA
ID103	9	21971107	21971107	T	C	CDKN2A	nonsynonymous SNV	CDKN2A:NM_000077:exon2:c.A251G:p.D84G,CDKN2A:NM_001195132:exon2:c.A251G:p.D84G	9p21.3	0.175	60	NA
ID103	9	21971121	21971121	-	T	CDKN2A	frameshift insertion	CDKN2A:NM_000077:exon2:c.236_237insA:p.T79fs,CDKN2A:NM_001195132:exon2:c.236_237insA:p.T79fs,CDKN2A:NM_058195:exon2:c.279_280insA:p.P94fs	9p21.3	0.157	60	NA
ID103	12	25398285	25398285	C	G	KRAS	nonsynonymous SNV	KRAS:NM_004985:exon2:c.G34C:p.G12R,KRAS:NM_033360:exon2:c.G34C:p.G12R	12p12.1	0.122	60	NA
ID103	17	7578272	7578273	GC	AA	TP53	nonsynonymous SNV	TP53:NM_001126115:exon2:c.C181T:p.H61Y,TP53:NM_001126116:exon2:c.C181T:p.H61Y,TP53:NM_001126117:exon2:c.C181T:p.H61Y,TP53:NM_001276697:exon2:c.C100T:p.H34Y,TP53:NM_001276698:exon2:c.C100T:p.H34Y,TP53:NM_001276699:exon2:c.C100T:p.H34Y,TP53:NM_001126118:exon5:c.C460T:p.H154Y,TP53:NM_000546:exon6:c.C577T:p.H193Y,TP53:NM_001126112:exon6:c.C577T:p.H193Y,TP53:NM_001126113:exon6:c.C577T:p.H193Y,TP53:NM_…	17p13.1	0.162		NA
ID104	7	140453136	140453136	A	T	BRAF	nonsynonymous SNV	BRAF:NM_004333:exon15:c.T1799A:p.V600E	7q34	0.147	60	NA
ID104	2	212495280	212495280	G	-	ERBB4	frameshift deletion	ERBB4:NM_001042599:exon17:c.1986delC:p.F662fs,ERBB4:NM_005235:exon17:c.1986delC:p.F662fs	2q34	0.083	60	NA
ID104	17	56435927	56435927	-	C	RNF43	frameshift insertion	RNF43:NM_001305545:exon8:c.828dupG:p.R277fs,RNF43:NM_001305544:exon9:c.1209dupG:p.R404fs,RNF43:NM_017763:exon9:c.1209dupG:p.R404fs	17q22	0.123	60	NA
ID105	9	21971111	21971111	G	T	CDKN2A	nonsynonymous SNV	CDKN2A:NM_000077:exon2:c.C247A:p.H83N,CDKN2A:NM_001195132:exon2:c.C247A:p.H83N,CDKN2A:NM_058195:exon2:c.C290A:p.A97E	9p21.3	0.083	11.661	NA
ID105	12	25380275	25380275	T	G	KRAS	nonsynonymous SNV	KRAS:NM_004985:exon3:c.A183C:p.Q61H,KRAS:NM_033360:exon3:c.A183C:p.Q61H	12p12.1	0.081	14.955	NA
ID105	17	7578535	7578537	TTG	-	TP53	nonframeshift deletion	TP53:NM_001126118:exon4:c.276_278del:p.92_93del,TP53:NM_000546:exon5:c.393_395del:p.131_132del,TP53:NM_001126112:exon5:c.393_395del:p.131_132del,TP53:NM_001126113:exon5:c.393_395del:p.131_132del,TP53:NM_001126114:exon5:c.393_395del:p.131_132del,TP53:NM_001276695:exon5:c.276_278del:p.92_93del,TP53:NM_001276696:exon5:c.276_278del:p.92_93del,TP53:NM_001276760:exon5:c.276_278del:p.92_93del,TP53:NM_00…	17p13.1	0.055	12.185	NA
ID106	2	148684662	148684662	T	C	ACVR2A	nonsynonymous SNV	ACVR2A:NM_001278580:exon11:c.T1037C:p.L346P,ACVR2A:NM_001616:exon11:c.T1361C:p.L454P,ACVR2A:NM_001278579:exon12:c.T1361C:p.L454P	2q22.3	0.118	60	NA
ID106	15	67473723	67473723	G	A	SMAD3	nonsynonymous SNV	SMAD3:NM_001145104:exon4:c.G218A:p.R73H,SMAD3:NM_001145102:exon6:c.G488A:p.R163H,SMAD3:NM_001145103:exon6:c.G671A:p.R224H,SMAD3:NM_005902:exon6:c.G803A:p.R268H	15q22.33	0.24	60	NA
ID106	8	69143593	69143593	C	-	PREX2	frameshift deletion	PREX2:NM_024870:exon40:c.4801delC:p.P1601fs	8q13.2	0.419	60	NA
ID106	17	7577548	7577548	C	T	TP53	nonsynonymous SNV	TP53:NM_001126115:exon3:c.G337A:p.G113S,TP53:NM_001126116:exon3:c.G337A:p.G113S,TP53:NM_001126117:exon3:c.G337A:p.G113S,TP53:NM_001276697:exon3:c.G256A:p.G86S,TP53:NM_001276698:exon3:c.G256A:p.G86S,TP53:NM_001276699:exon3:c.G256A:p.G86S,TP53:NM_001126118:exon6:c.G616A:p.G206S,TP53:NM_000546:exon7:c.G733A:p.G245S,TP53:NM_001126112:exon7:c.G733A:p.G245S,TP53:NM_001126113:exon7:c.G733A:p.G245S,TP53:…	17p13.1	0.171	60	NA
ID106	12	25398284	25398284	C	T	KRAS	nonsynonymous SNV	KRAS:NM_004985:exon2:c.G35A:p.G12D,KRAS:NM_033360:exon2:c.G35A:p.G12D	12p12.1	0.16	60	NA
ID106	7	151850000	151850002	GAA	-	KMT2C	nonframeshift deletion	KMT2C:NM_170606:exon49:c.12314_12316del:p.4105_4106del	7q36.1	0.101	60	NA
ID107	19	54403957	54403957	C	T	PRKCG	nonsynonymous SNV	PRKCG:NM_001316329:exon14:c.C1529T:p.T510M,PRKCG:NM_002739:exon14:c.C1529T:p.T510M	19q13.42	0.04	60	validated
ID107	9	101904833	101904833	C	G	TGFBR1	nonsynonymous SNV	TGFBR1:NM_001130916:exon4:c.C590G:p.T197S,TGFBR1:NM_001306210:exon5:c.C833G:p.T278S,TGFBR1:NM_004612:exon5:c.C821G:p.T274S	9q22.33	0.23	60	NA
ID107	12	25398284	25398284	C	T	KRAS	nonsynonymous SNV	KRAS:NM_004985:exon2:c.G35A:p.G12D,KRAS:NM_033360:exon2:c.G35A:p.G12D	12p12.1	0.165	60	NA
ID107	17	7577538	7577538	C	T	TP53	nonsynonymous SNV	TP53:NM_001126115:exon3:c.G347A:p.R116Q,TP53:NM_001126116:exon3:c.G347A:p.R116Q,TP53:NM_001126117:exon3:c.G347A:p.R116Q,TP53:NM_001276697:exon3:c.G266A:p.R89Q,TP53:NM_001276698:exon3:c.G266A:p.R89Q,TP53:NM_001276699:exon3:c.G266A:p.R89Q,TP53:NM_001126118:exon6:c.G626A:p.R209Q,TP53:NM_000546:exon7:c.G743A:p.R248Q,TP53:NM_001126112:exon7:c.G743A:p.R248Q,TP53:NM_001126113:exon7:c.G743A:p.R248Q,TP53:…	17p13.1	0.198	60	NA
ID107	7	151944998	151944998	G	A	KMT2C	nonsynonymous SNV	KMT2C:NM_170606:exon14:c.C2521T:p.R841W	7q36.1	0.095	60	NA
ID108	18	48604665	48604665	G	A	SMAD4	nonsynonymous SNV	SMAD4:NM_005359:exon12:c.G1487A:p.R496H	18q21.2	0.128	60	validated
ID108	12	25398284	25398284	C	A	KRAS	nonsynonymous SNV	KRAS:NM_004985:exon2:c.G35T:p.G12V,KRAS:NM_033360:exon2:c.G35T:p.G12V	12p12.1	0.172	60	NA
ID108	17	7578404	7578404	A	T	TP53	nonsynonymous SNV	TP53:NM_001126115:exon1:c.T130A:p.C44S,TP53:NM_001126116:exon1:c.T130A:p.C44S,TP53:NM_001126117:exon1:c.T130A:p.C44S,TP53:NM_001276697:exon1:c.T49A:p.C17S,TP53:NM_001276698:exon1:c.T49A:p.C17S,TP53:NM_001276699:exon1:c.T49A:p.C17S,TP53:NM_001126118:exon4:c.T409A:p.C137S,TP53:NM_000546:exon5:c.T526A:p.C176S,TP53:NM_001126112:exon5:c.T526A:p.C176S,TP53:NM_001126113:exon5:c.T526A:p.C176S,TP53:NM_001…	17p13.1	0.182	60	NA
ID109	2	148680573	148680574	TA	-	ACVR2A	frameshift deletion	ACVR2A:NM_001278580:exon9:c.785_786del:p.V262fs,ACVR2A:NM_001616:exon9:c.1109_1110del:p.V370fs,ACVR2A:NM_001278579:exon10:c.1109_1110del:p.V370fs	2q22.3	0.065	14.282	NA
ID109	X	129168490	129168490	C	-	BCORL1	frameshift deletion	BCORL1:NM_001184772:exon8:c.4366delC:p.P1456fs	Xq26.1	0.071	60	validated
ID109	12	52369060	52369060	G	C	ACVR1B	nonsynonymous SNV	ACVR1B:NM_004302:exon2:c.G103C:p.A35P,ACVR1B:NM_020328:exon2:c.G103C:p.A35P	12q13.13	0.055	60	NA
ID109	17	7579482	7579482	-	CT	TP53	frameshift insertion	TP53:NM_001126118:exon3:c.87_88insAG:p.A30fs,TP53:NM_000546:exon4:c.204_205insAG:p.A69fs,TP53:NM_001126112:exon4:c.204_205insAG:p.A69fs,TP53:NM_001126113:exon4:c.204_205insAG:p.A69fs,TP53:NM_001126114:exon4:c.204_205insAG:p.A69fs,TP53:NM_001276695:exon4:c.87_88insAG:p.A30fs,TP53:NM_001276696:exon4:c.87_88insAG:p.A30fs,TP53:NM_001276760:exon4:c.87_88insAG:p.A30fs,TP53:NM_001276761:exon4:c.87_88ins…	17p13.1	0.081	14.808	NA
ID109	12	25398284	25398284	C	T	KRAS	nonsynonymous SNV	KRAS:NM_004985:exon2:c.G35A:p.G12D,KRAS:NM_033360:exon2:c.G35A:p.G12D	12p12.1	0.066	14.085	NA
ID110	2	148657040	148657040	-	A	ACVR2A	frameshift insertion	ACVR2A:NM_001616:exon3:c.278dupA:p.E93fs,ACVR2A:NM_001278579:exon4:c.278dupA:p.E93fs	2q22.3	0.164	15.109	NA
ID110	1	27106618	27106625	C G - G	T - CT C	ARID1A	InDel			0.05	10	validated
ID110	7	42065956	42065956	G	C	GLI3	nonsynonymous SNV	GLI3:NM_000168:exon8:c.C1084G:p.Q362E	7p14.1	0.118	60	NA
ID110	12	25398284	25398284	C	T	KRAS	nonsynonymous SNV	KRAS:NM_004985:exon2:c.G35A:p.G12D,KRAS:NM_033360:exon2:c.G35A:p.G12D	12p12.1	0.12	60	NA
ID110	18	48575148	48575148	T	G	SMAD4	stopgain	SMAD4:NM_005359:exon3:c.T342G:p.Y114X	18q21.2	0.109	13.963	validated
ID110	17	7577550	7577550	C	T	TP53	nonsynonymous SNV	TP53:NM_001126115:exon3:c.G335A:p.G112D,TP53:NM_001126116:exon3:c.G335A:p.G112D,TP53:NM_001126117:exon3:c.G335A:p.G112D,TP53:NM_001276697:exon3:c.G254A:p.G85D,TP53:NM_001276698:exon3:c.G254A:p.G85D,TP53:NM_001276699:exon3:c.G254A:p.G85D,TP53:NM_001126118:exon6:c.G614A:p.G205D,TP53:NM_000546:exon7:c.G731A:p.G244D,TP53:NM_001126112:exon7:c.G731A:p.G244D,TP53:NM_001126113:exon7:c.G731A:p.G244D,TP53:…	17p13.1	0.19	60	NA
ID111	17	7578276	7578285	AGGAGGGGCC	-	TP53	frameshift deletion	TP53:NM_001126115:exon2:c.168_177del:p.L56fs,TP53:NM_001126116:exon2:c.168_177del:p.L56fs,TP53:NM_001126117:exon2:c.168_177del:p.L56fs,TP53:NM_001276697:exon2:c.87_96del:p.L29fs,TP53:NM_001276698:exon2:c.87_96del:p.L29fs,TP53:NM_001276699:exon2:c.87_96del:p.L29fs,TP53:NM_001126118:exon5:c.447_456del:p.L149fs,TP53:NM_000546:exon6:c.564_573del:p.L188fs,TP53:NM_001126112:exon6:c.564_573del:p.L188fs,…	17p13.1	0.087	60	NA
ID111	9	21974715	21974732	GCAGCGCCCCCGCCTCCA	-	CDKN2A	nonframeshift deletion	CDKN2A:NM_000077:exon1:c.95_112del:p.32_38del,CDKN2A:NM_001195132:exon1:c.95_112del:p.32_38del,CDKN2A:NM_058197:exon1:c.95_112del:p.32_38del	9p21.3	0.086	60	NA
ID111	12	25398284	25398284	C	T	KRAS	nonsynonymous SNV	KRAS:NM_004985:exon2:c.G35A:p.G12D,KRAS:NM_033360:exon2:c.G35A:p.G12D	12p12.1	0.101	60	NA
ID112	12	25398284	25398284	C	T	KRAS	nonsynonymous SNV	KRAS:NM_004985:exon2:c.G35A:p.G12D,KRAS:NM_033360:exon2:c.G35A:p.G12D	12p12.1	0.048	8.369	NA
ID112	18	48591919	48591919	G	A	SMAD4	nonsynonymous SNV	SMAD4:NM_005359:exon9:c.G1082A:p.R361H	18q21.2	0.033	6.719	validated
ID113	2	148657092	148657092	G	T	ACVR2A	nonsynonymous SNV	ACVR2A:NM_001278580:exon3:c.G5T:p.C2F,ACVR2A:NM_001616:exon3:c.G329T:p.C110F,ACVR2A:NM_001278579:exon4:c.G329T:p.C110F	2q22.3	0.108	60	NA
ID113	1	27089775	27089775	-	G	ARID1A	frameshift insertion	ARID1A:NM_006015:exon8:c.2732dupG:p.R911fs,ARID1A:NM_139135:exon8:c.2732dupG:p.R911fs	1p36.11	0.156	60	NA
ID113	9	21971150	21971181	GCTCCGCGCCGTGGAGCAGCAGCAGCTCCGCC	-	CDKN2A	frameshift deletion	CDKN2A:NM_000077:exon2:c.177_208del:p.V59fs,CDKN2A:NM_001195132:exon2:c.177_208del:p.V59fs,CDKN2A:NM_058195:exon2:c.220_251del:p.G74fs	9p21.3	0.084	60	NA
ID113	12	25398284	25398284	C	T	KRAS	nonsynonymous SNV	KRAS:NM_004985:exon2:c.G35A:p.G12D,KRAS:NM_033360:exon2:c.G35A:p.G12D	12p12.1	0.096	60	NA
ID113	18	48591918	48591918	C	T	SMAD4	nonsynonymous SNV	SMAD4:NM_005359:exon9:c.C1081T:p.R361C	18q21.2	0.199	60	validated
ID114	17	41243026	41243026	T	A	BRCA1	nonsynonymous SNV	BRCA1:NM_007297:exon10:c.A3979T:p.S1327C,BRCA1:NM_007298:exon10:c.A811T:p.S271C,BRCA1:NM_007294:exon11:c.A4120T:p.S1374C,BRCA1:NM_007299:exon11:c.A811T:p.S271C,BRCA1:NM_007300:exon11:c.A4120T:p.S1374C	17q21.31	0.042	5.724	NA
ID114	12	25380275	25380275	T	G	KRAS	nonsynonymous SNV	KRAS:NM_004985:exon3:c.A183C:p.Q61H,KRAS:NM_033360:exon3:c.A183C:p.Q61H	12p12.1	0.103	60	NA
ID114	17	7579536	7579536	C	-	TP53	frameshift deletion	TP53:NM_001126118:exon3:c.34delG:p.E12fs,TP53:NM_000546:exon4:c.151delG:p.E51fs,TP53:NM_001126112:exon4:c.151delG:p.E51fs,TP53:NM_001126113:exon4:c.151delG:p.E51fs,TP53:NM_001126114:exon4:c.151delG:p.E51fs,TP53:NM_001276695:exon4:c.34delG:p.E12fs,TP53:NM_001276696:exon4:c.34delG:p.E12fs,TP53:NM_001276760:exon4:c.34delG:p.E12fs,TP53:NM_001276761:exon4:c.34delG:p.E12fs	17p13.1	0.113	60	NA
ID115	7	106508257	106508257	C	T	PIK3CG	nonsynonymous SNV	PIK3CG:NM_001282426:exon2:c.C251T:p.A84V,PIK3CG:NM_001282427:exon2:c.C251T:p.A84V,PIK3CG:NM_002649:exon2:c.C251T:p.A84V	7q22.3	0.115	60	NA
ID115	12	25380275	25380275	T	G	KRAS	nonsynonymous SNV	KRAS:NM_004985:exon3:c.A183C:p.Q61H,KRAS:NM_033360:exon3:c.A183C:p.Q61H	12p12.1	0.093	14.523	NA
ID115	17	7577120	7577120	C	T	TP53	nonsynonymous SNV	TP53:NM_001126115:exon4:c.G422A:p.R141H,TP53:NM_001126116:exon4:c.G422A:p.R141H,TP53:NM_001126117:exon4:c.G422A:p.R141H,TP53:NM_001276697:exon4:c.G341A:p.R114H,TP53:NM_001276698:exon4:c.G341A:p.R114H,TP53:NM_001276699:exon4:c.G341A:p.R114H,TP53:NM_001126118:exon7:c.G701A:p.R234H,TP53:NM_000546:exon8:c.G818A:p.R273H,TP53:NM_001126112:exon8:c.G818A:p.R273H,TP53:NM_001126113:exon8:c.G818A:p.R273H,TP…	17p13.1	0.108	60	NA
ID116	12	25398284	25398284	C	T	KRAS	nonsynonymous SNV	KRAS:NM_004985:exon2:c.G35A:p.G12D,KRAS:NM_033360:exon2:c.G35A:p.G12D	12p12.1	0.209	60	NA
ID116	17	7577022	7577022	G	A	TP53	stopgain	TP53:NM_001126115:exon4:c.C520T:p.R174X,TP53:NM_001126116:exon4:c.C520T:p.R174X,TP53:NM_001126117:exon4:c.C520T:p.R174X,TP53:NM_001276697:exon4:c.C439T:p.R147X,TP53:NM_001276698:exon4:c.C439T:p.R147X,TP53:NM_001276699:exon4:c.C439T:p.R147X,TP53:NM_001126118:exon7:c.C799T:p.R267X,TP53:NM_000546:exon8:c.C916T:p.R306X,TP53:NM_001126112:exon8:c.C916T:p.R306X,TP53:NM_001126113:exon8:c.C916T:p.R306X,TP…	17p13.1	0.221	60	NA
ID117	19	11138522	11138522	G	A	SMARCA4	nonsynonymous SNV	SMARCA4:NM_001128845:exon23:c.G3278A:p.R1093Q,SMARCA4:NM_001128846:exon23:c.G3278A:p.R1093Q,SMARCA4:NM_001128847:exon23:c.G3278A:p.R1093Q,SMARCA4:NM_001128848:exon23:c.G3278A:p.R1093Q,SMARCA4:NM_001128849:exon24:c.G3278A:p.R1093Q,SMARCA4:NM_003072:exon24:c.G3278A:p.R1093Q,SMARCA4:NM_001128844:exon25:c.G3278A:p.R1093Q	19p13.2	0.585	60	NA
ID117	12	25398284	25398284	C	A	KRAS	nonsynonymous SNV	KRAS:NM_004985:exon2:c.G35T:p.G12V,KRAS:NM_033360:exon2:c.G35T:p.G12V	12p12.1	0.154	60	NA
ID117	17	7573982	7573982	C	-	TP53	frameshift deletion	TP53:NM_001126115:exon6:c.649delG:p.E217fs,TP53:NM_001276697:exon6:c.568delG:p.E190fs,TP53:NM_001126118:exon9:c.928delG:p.E310fs,TP53:NM_000546:exon10:c.1045delG:p.E349fs,TP53:NM_001126112:exon10:c.1045delG:p.E349fs,TP53:NM_001276760:exon10:c.928delG:p.E310fs,TP53:NM_001276761:exon10:c.928delG:p.E310fs	17p13.1	0.194	60	NA
ID118	17	7578275	7578275	G	A	TP53	stopgain	TP53:NM_001126115:exon2:c.C178T:p.Q60X,TP53:NM_001126116:exon2:c.C178T:p.Q60X,TP53:NM_001126117:exon2:c.C178T:p.Q60X,TP53:NM_001276697:exon2:c.C97T:p.Q33X,TP53:NM_001276698:exon2:c.C97T:p.Q33X,TP53:NM_001276699:exon2:c.C97T:p.Q33X,TP53:NM_001126118:exon5:c.C457T:p.Q153X,TP53:NM_000546:exon6:c.C574T:p.Q192X,TP53:NM_001126112:exon6:c.C574T:p.Q192X,TP53:NM_001126113:exon6:c.C574T:p.Q192X,TP53:NM_001…	17p13.1	0.24	60	NA
ID119	8	68931841	68931841	G	A	PREX2	nonsynonymous SNV	PREX2:NM_024870:exon3:c.G271A:p.V91M,PREX2:NM_025170:exon3:c.G271A:p.V91M	8q13.2	0.211	60	NA
ID119	12	25398285	25398285	C	G	KRAS	nonsynonymous SNV	KRAS:NM_004985:exon2:c.G34C:p.G12R,KRAS:NM_033360:exon2:c.G34C:p.G12R	12p12.1	0.23	60	NA
ID119	17	7579355	7579355	A	T	TP53	nonsynonymous SNV	TP53:NM_001126118:exon3:c.T215A:p.L72Q,TP53:NM_000546:exon4:c.T332A:p.L111Q,TP53:NM_001126112:exon4:c.T332A:p.L111Q,TP53:NM_001126113:exon4:c.T332A:p.L111Q,TP53:NM_001126114:exon4:c.T332A:p.L111Q,TP53:NM_001276695:exon4:c.T215A:p.L72Q,TP53:NM_001276696:exon4:c.T215A:p.L72Q,TP53:NM_001276760:exon4:c.T215A:p.L72Q,TP53:NM_001276761:exon4:c.T215A:p.L72Q	17p13.1	0.32	60	NA
ID120	2	212248462	212248462	T	C	ERBB4	nonsynonymous SNV	ERBB4:NM_001042599:exon27:c.A3757G:p.K1253E,ERBB4:NM_005235:exon28:c.A3805G:p.K1269E	2q34	0.051	7.126	NA
ID120	7	55273200	55273200	G	C	EGFR	nonsynonymous SNV	EGFR:NM_005228:exon28:c.G3523C:p.D1175H	7p11.2	0.067	60	validated
ID120	12	25398284	25398284	C	T	KRAS	nonsynonymous SNV	KRAS:NM_004985:exon2:c.G35A:p.G12D,KRAS:NM_033360:exon2:c.G35A:p.G12D	12p12.1	0.057	10.693	NA
ID121	7	142458429	142458431	GAC	-	PRSS1	nonframeshift deletion	PRSS1:NM_002769:exon2:c.64_66del:p.22_22del	7q34	0.113	60	validated
ID121	12	25380275	25380275	T	G	KRAS	nonsynonymous SNV	KRAS:NM_004985:exon3:c.A183C:p.Q61H,KRAS:NM_033360:exon3:c.A183C:p.Q61H	12p12.1	0.188	60	NA
ID121	18	48604785	48604790	TAGACG	-	SMAD4	nonframeshift deletion	SMAD4:NM_005359:exon12:c.1607_1612del:p.536_538del	18q21.2	0.08	60	validated
ID122	9	101900244	101900246	AGA	-	TGFBR1	nonframeshift deletion	TGFBR1:NM_001130916:exon3:c.447_449del:p.149_150del,TGFBR1:NM_001306210:exon4:c.690_692del:p.230_231del,TGFBR1:NM_004612:exon4:c.678_680del:p.226_227del	9q22.33	0.137	60	NA
ID122	11	63672262	63672262	-	C	MARK2	frameshift insertion	MARK2:NM_001163296:exon15:c.1520dupC:p.A507fs,MARK2:NM_001163297:exon15:c.1517dupC:p.A506fs,MARK2:NM_004954:exon15:c.1517dupC:p.A506fs,MARK2:NM_001039469:exon16:c.1682dupC:p.A561fs,MARK2:NM_017490:exon16:c.1580dupC:p.A527fs	11q13.1	0.194	60	NA
ID122	12	52374785	52374785	C	T	ACVR1B	stopgain	ACVR1B:NM_004302:exon4:c.C613T:p.R205X,ACVR1B:NM_020327:exon4:c.C457T:p.R153X,ACVR1B:NM_020328:exon4:c.C613T:p.R205X	12q13.13	0.272	60	NA
ID122	12	25398284	25398284	C	T	KRAS	nonsynonymous SNV	KRAS:NM_004985:exon2:c.G35A:p.G12D,KRAS:NM_033360:exon2:c.G35A:p.G12D	12p12.1	0.219	60	NA
ID123	9	101900171	101900171	C	T	TGFBR1	nonsynonymous SNV	TGFBR1:NM_001130916:exon3:c.C374T:p.A125V,TGFBR1:NM_001306210:exon4:c.C617T:p.A206V,TGFBR1:NM_004612:exon4:c.C605T:p.A202V	9q22.33	0.05	8.054	NA
ID123	8	68984791	68984791	T	C	PREX2	nonsynonymous SNV	PREX2:NM_024870:exon14:c.T1555C:p.W519R,PREX2:NM_025170:exon14:c.T1555C:p.W519R	8q13.2	0.054	9.794	NA
ID123	17	7578406	7578406	C	T	TP53	nonsynonymous SNV	TP53:NM_001126115:exon1:c.G128A:p.R43H,TP53:NM_001126116:exon1:c.G128A:p.R43H,TP53:NM_001126117:exon1:c.G128A:p.R43H,TP53:NM_001276697:exon1:c.G47A:p.R16H,TP53:NM_001276698:exon1:c.G47A:p.R16H,TP53:NM_001276699:exon1:c.G47A:p.R16H,TP53:NM_001126118:exon4:c.G407A:p.R136H,TP53:NM_000546:exon5:c.G524A:p.R175H,TP53:NM_001126112:exon5:c.G524A:p.R175H,TP53:NM_001126113:exon5:c.G524A:p.R175H,TP53:NM_001…	17p13.1	0.042	10.603	NA
ID124	9	21971111	21971111	G	A	CDKN2A	nonsynonymous SNV	CDKN2A:NM_000077:exon2:c.C247T:p.H83Y,CDKN2A:NM_001195132:exon2:c.C247T:p.H83Y,CDKN2A:NM_058195:exon2:c.C290T:p.A97V	9p21.3	0.184	60	NA
ID124	12	25398285	25398285	C	G	KRAS	nonsynonymous SNV	KRAS:NM_004985:exon2:c.G34C:p.G12R,KRAS:NM_033360:exon2:c.G34C:p.G12R	12p12.1	0.122	60	NA
ID124	17	7577581	7577581	A	T	TP53	nonsynonymous SNV	TP53:NM_001126115:exon3:c.T304A:p.Y102N,TP53:NM_001126116:exon3:c.T304A:p.Y102N,TP53:NM_001126117:exon3:c.T304A:p.Y102N,TP53:NM_001276697:exon3:c.T223A:p.Y75N,TP53:NM_001276698:exon3:c.T223A:p.Y75N,TP53:NM_001276699:exon3:c.T223A:p.Y75N,TP53:NM_001126118:exon6:c.T583A:p.Y195N,TP53:NM_000546:exon7:c.T700A:p.Y234N,TP53:NM_001126112:exon7:c.T700A:p.Y234N,TP53:NM_001126113:exon7:c.T700A:p.Y234N,TP53:…	17p13.1	0.193	60	NA
ID125	8	128752653	128752653	G	C	MYC	nonsynonymous SNV	MYC:NM_002467:exon3:c.G814C:p.E272Q	8q24.21	0.079	60	validated
ID125	15	67358518	67358518	C	T	SMAD3	nonsynonymous SNV	SMAD3:NM_005902:exon1:c.C26T:p.P9L	15q22.33	0.391	60	NA
ID125	17	7577538	7577538	C	T	TP53	nonsynonymous SNV	TP53:NM_001126115:exon3:c.G347A:p.R116Q,TP53:NM_001126116:exon3:c.G347A:p.R116Q,TP53:NM_001126117:exon3:c.G347A:p.R116Q,TP53:NM_001276697:exon3:c.G266A:p.R89Q,TP53:NM_001276698:exon3:c.G266A:p.R89Q,TP53:NM_001276699:exon3:c.G266A:p.R89Q,TP53:NM_001126118:exon6:c.G626A:p.R209Q,TP53:NM_000546:exon7:c.G743A:p.R248Q,TP53:NM_001126112:exon7:c.G743A:p.R248Q,TP53:NM_001126113:exon7:c.G743A:p.R248Q,TP53:…	17p13.1	0.075	60	NA
ID125	18	48604762	48604775	CTTACACCGGGCCC	-	SMAD4	frameshift deletion	SMAD4:NM_005359:exon12:c.1584_1597del:p.H528fs	18q21.2	0.054	60	validated
ID125	12	25398284	25398284	C	A	KRAS	nonsynonymous SNV	KRAS:NM_004985:exon2:c.G35T:p.G12V,KRAS:NM_033360:exon2:c.G35T:p.G12V	12p12.1	0.083	14.75	NA
ID126	7	140482957	140482957	C	T	BRAF	nonsynonymous SNV	BRAF:NM_004333:exon10:c.G1178A:p.G393E	7q34	0.054	7.927	validated
ID126	7	106545584	106545584	C	T	PIK3CG	nonsynonymous SNV	PIK3CG:NM_001282426:exon11:c.C3061T:p.R1021C,PIK3CG:NM_001282427:exon11:c.C3061T:p.R1021C,PIK3CG:NM_002649:exon11:c.C3061T:p.R1021C	7q22.3	0.059	60	NA
ID126	2	198267360	198267360	T	G	SF3B1	nonsynonymous SNV	SF3B1:NM_012433:exon14:c.A1997C:p.K666T	2q33.1	0.087	60	NA
ID126	17	7577515	7577517	TGA	-	TP53	nonframeshift deletion	TP53:NM_001126115:exon3:c.368_370del:p.123_124del,TP53:NM_001126116:exon3:c.368_370del:p.123_124del,TP53:NM_001126117:exon3:c.368_370del:p.123_124del,TP53:NM_001276697:exon3:c.287_289del:p.96_97del,TP53:NM_001276698:exon3:c.287_289del:p.96_97del,TP53:NM_001276699:exon3:c.287_289del:p.96_97del,TP53:NM_001126118:exon6:c.647_649del:p.216_217del,TP53:NM_000546:exon7:c.764_766del:p.255_256del,TP53:NM_…	17p13.1	0.108	60	NA
ID126	9	21971057	21971057	C	A	CDKN2A	nonsynonymous SNV	CDKN2A:NM_000077:exon2:c.G301T:p.G101W,CDKN2A:NM_001195132:exon2:c.G301T:p.G101W,CDKN2A:NM_058195:exon2:c.G344T:p.R115L	9p21.3	0.487	60	NA
ID126	12	25398284	25398284	C	T	KRAS	nonsynonymous SNV	KRAS:NM_004985:exon2:c.G35A:p.G12D,KRAS:NM_033360:exon2:c.G35A:p.G12D	12p12.1	0.127	60	NA
ID127	12	25398285	25398285	C	G	KRAS	nonsynonymous SNV	KRAS:NM_004985:exon2:c.G34C:p.G12R,KRAS:NM_033360:exon2:c.G34C:p.G12R	12p12.1	0.086	60	NA
ID128	1	27105930	27105930	-	G	ARID1A	frameshift insertion	ARID1A:NM_006015:exon20:c.5542dupG:p.G1847fs,ARID1A:NM_139135:exon20:c.4891dupG:p.G1630fs	1p36.11	0.063	60	NA
ID128	12	25398284	25398284	C	G	KRAS	nonsynonymous SNV	KRAS:NM_004985:exon2:c.G35C:p.G12A,KRAS:NM_033360:exon2:c.G35C:p.G12A	12p12.1	0.153	60	NA
ID129	9	82337885	82337885	G	A	TLE4	nonsynonymous SNV	TLE4:NM_001282753:exon17:c.G1942A:p.V648I,TLE4:NM_001282749:exon18:c.G2074A:p.V692I,TLE4:NM_007005:exon19:c.G2149A:p.V717I,TLE4:NM_001282748:exon20:c.G2245A:p.V749I,TLE4:NM_001282760:exon20:c.G1786A:p.V596I	9q21.31	0.251	60	NA
ID129	1	27107035	27107035	-	TCCA	ARID1A	frameshift insertion	ARID1A:NM_006015:exon20:c.6646_6647insTCCA:p.L2216fs,ARID1A:NM_139135:exon20:c.5995_5996insTCCA:p.L1999fs	1p36.11	0.346	60	NA
ID129	3	52613074	52613074	-	CACACGAGGA	PBRM1	frameshift insertion	PBRM1:NM_018313:exon22:c.3453_3454insTCCTCGTGTG:p.G1152fs	3p21.1	0.237	60	NA
ID129	17	7577562	7577562	-	TGT	TP53	nonframeshift insertion	TP53:NM_001126115:exon3:c.322_323insACA:p.S108delinsNS,TP53:NM_001126116:exon3:c.322_323insACA:p.S108delinsNS,TP53:NM_001126117:exon3:c.322_323insACA:p.S108delinsNS,TP53:NM_001276697:exon3:c.241_242insACA:p.S81delinsNS,TP53:NM_001276698:exon3:c.241_242insACA:p.S81delinsNS,TP53:NM_001276699:exon3:c.241_242insACA:p.S81delinsNS,TP53:NM_001126118:exon6:c.601_602insACA:p.S201delinsNS,TP53:NM_000546:ex…	17p13.1	0.449	60	NA
ID130	12	25398284	25398284	C	T	KRAS	nonsynonymous SNV	KRAS:NM_004985:exon2:c.G35A:p.G12D,KRAS:NM_033360:exon2:c.G35A:p.G12D	12p12.1	0.092	60	NA
ID130	17	7578400	7578400	G	A	TP53	nonsynonymous SNV	TP53:NM_001126115:exon1:c.C134T:p.P45L,TP53:NM_001126116:exon1:c.C134T:p.P45L,TP53:NM_001126117:exon1:c.C134T:p.P45L,TP53:NM_001276697:exon1:c.C53T:p.P18L,TP53:NM_001276698:exon1:c.C53T:p.P18L,TP53:NM_001276699:exon1:c.C53T:p.P18L,TP53:NM_001126118:exon4:c.C413T:p.P138L,TP53:NM_000546:exon5:c.C530T:p.P177L,TP53:NM_001126112:exon5:c.C530T:p.P177L,TP53:NM_001126113:exon5:c.C530T:p.P177L,TP53:NM_001…	17p13.1	0.071	11.825	NA
ID131	9	21971186	21971186	G	A	CDKN2A	stopgain	CDKN2A:NM_000077:exon2:c.C172T:p.R58X,CDKN2A:NM_001195132:exon2:c.C172T:p.R58X	9p21.3	0.229	60	NA
ID131	17	7578535	7578535	T	C	TP53	nonsynonymous SNV	TP53:NM_001126118:exon4:c.A278G:p.K93R,TP53:NM_000546:exon5:c.A395G:p.K132R,TP53:NM_001126112:exon5:c.A395G:p.K132R,TP53:NM_001126113:exon5:c.A395G:p.K132R,TP53:NM_001126114:exon5:c.A395G:p.K132R,TP53:NM_001276695:exon5:c.A278G:p.K93R,TP53:NM_001276696:exon5:c.A278G:p.K93R,TP53:NM_001276760:exon5:c.A278G:p.K93R,TP53:NM_001276761:exon5:c.A278G:p.K93R	17p13.1	0.186	60	NA
ID131	12	25398284	25398284	C	T	KRAS	nonsynonymous SNV	KRAS:NM_004985:exon2:c.G35A:p.G12D,KRAS:NM_033360:exon2:c.G35A:p.G12D	12p12.1	0.142	60	NA
ID132	5	112090684	112090684	C	T	APC	nonsynonymous SNV	APC:NM_000038:exon2:c.C97T:p.H33Y,APC:NM_001127510:exon3:c.C97T:p.H33Y	5q22.2	0.163	60	NA
ID132	15	67482861	67482861	C	T	SMAD3	nonsynonymous SNV	SMAD3:NM_001145104:exon7:c.C680T:p.S227F,SMAD3:NM_001145102:exon9:c.C950T:p.S317F,SMAD3:NM_001145103:exon9:c.C1133T:p.S378F,SMAD3:NM_005902:exon9:c.C1265T:p.S422F	15q22.33	0.307	60	NA
ID132	9	21971078	21971078	-	C	CDKN2A	frameshift insertion	CDKN2A:NM_000077:exon2:c.279dupG:p.L94fs,CDKN2A:NM_001195132:exon2:c.279dupG:p.L94fs,CDKN2A:NM_058195:exon2:c.322dupG:p.A108fs	9p21.3	0.193	60	NA
ID132	12	25398284	25398284	C	T	KRAS	nonsynonymous SNV	KRAS:NM_004985:exon2:c.G35A:p.G12D,KRAS:NM_033360:exon2:c.G35A:p.G12D	12p12.1	0.167	60	NA
ID132	17	7577509	7577509	C	A	TP53	stopgain	TP53:NM_001126115:exon3:c.G376T:p.E126X,TP53:NM_001126116:exon3:c.G376T:p.E126X,TP53:NM_001126117:exon3:c.G376T:p.E126X,TP53:NM_001276697:exon3:c.G295T:p.E99X,TP53:NM_001276698:exon3:c.G295T:p.E99X,TP53:NM_001276699:exon3:c.G295T:p.E99X,TP53:NM_001126118:exon6:c.G655T:p.E219X,TP53:NM_000546:exon7:c.G772T:p.E258X,TP53:NM_001126112:exon7:c.G772T:p.E258X,TP53:NM_001126113:exon7:c.G772T:p.E258X,TP53:…	17p13.1	0.202	60	NA
ID132	17	56435189	56435189	G	-	RNF43	frameshift deletion	RNF43:NM_001305545:exon8:c.1567delC:p.R523fs,RNF43:NM_001305544:exon9:c.1948delC:p.R650fs,RNF43:NM_017763:exon9:c.1948delC:p.R650fs	17q22	0.073	14.724	validated
ID133	9	101900288	101900288	C	T	TGFBR1	nonsynonymous SNV	TGFBR1:NM_001130916:exon3:c.C491T:p.S164L,TGFBR1:NM_001306210:exon4:c.C734T:p.S245L,TGFBR1:NM_004612:exon4:c.C722T:p.S241L	9q22.33	0.037	6.657	NA
ID134	9	21974753	21974753	-	C	CDKN2A	frameshift insertion	CDKN2A:NM_000077:exon1:c.73dupG:p.V25fs,CDKN2A:NM_001195132:exon1:c.73dupG:p.V25fs,CDKN2A:NM_058197:exon1:c.73dupG:p.V25fs	9p21.3	0.132	60	NA
ID134	12	25398284	25398284	C	T	KRAS	nonsynonymous SNV	KRAS:NM_004985:exon2:c.G35A:p.G12D,KRAS:NM_033360:exon2:c.G35A:p.G12D	12p12.1	0.178	60	NA
ID134	17	7578406	7578406	C	T	TP53	nonsynonymous SNV	TP53:NM_001126115:exon1:c.G128A:p.R43H,TP53:NM_001126116:exon1:c.G128A:p.R43H,TP53:NM_001126117:exon1:c.G128A:p.R43H,TP53:NM_001276697:exon1:c.G47A:p.R16H,TP53:NM_001276698:exon1:c.G47A:p.R16H,TP53:NM_001276699:exon1:c.G47A:p.R16H,TP53:NM_001126118:exon4:c.G407A:p.R136H,TP53:NM_000546:exon5:c.G524A:p.R175H,TP53:NM_001126112:exon5:c.G524A:p.R175H,TP53:NM_001126113:exon5:c.G524A:p.R175H,TP53:NM_001…	17p13.1	0.159	60	NA
ID134	7	151945000	151945000	G	T	KMT2C	nonsynonymous SNV	KMT2C:NM_170606:exon14:c.C2519A:p.P840H	7q36.1	0.098	60	NA
ID135	12	56481922	56481922	G	A	ERBB3	nonsynonymous SNV	ERBB3:NM_001982:exon7:c.G850A:p.G284R	12q13.2	0.267	60	NA
ID135	17	7578536	7578536	T	C	TP53	nonsynonymous SNV	TP53:NM_001126118:exon4:c.A277G:p.K93E,TP53:NM_000546:exon5:c.A394G:p.K132E,TP53:NM_001126112:exon5:c.A394G:p.K132E,TP53:NM_001126113:exon5:c.A394G:p.K132E,TP53:NM_001126114:exon5:c.A394G:p.K132E,TP53:NM_001276695:exon5:c.A277G:p.K93E,TP53:NM_001276696:exon5:c.A277G:p.K93E,TP53:NM_001276760:exon5:c.A277G:p.K93E,TP53:NM_001276761:exon5:c.A277G:p.K93E	17p13.1	0.076	11.182	NA
ID135	7	42005685	42005685	C	T	GLI3	nonsynonymous SNV	GLI3:NM_000168:exon15:c.G2986A:p.D996N	7p14.1	0.053	9.485	NA
ID135	12	25398284	25398284	C	T	KRAS	nonsynonymous SNV	KRAS:NM_004985:exon2:c.G35A:p.G12D,KRAS:NM_033360:exon2:c.G35A:p.G12D	12p12.1	0.039	7.851	NA
ID136	8	69046324	69046324	T	G	PREX2	nonsynonymous SNV	PREX2:NM_024870:exon32:c.T3797G:p.V1266G	8q13.2	0.114	60	NA
ID136	12	25398285	25398285	C	G	KRAS	nonsynonymous SNV	KRAS:NM_004985:exon2:c.G34C:p.G12R,KRAS:NM_033360:exon2:c.G34C:p.G12R	12p12.1	0.253	60	NA
ID136	17	7579533	7579533	G	A	TP53	stopgain	TP53:NM_001126118:exon3:c.C37T:p.Q13X,TP53:NM_000546:exon4:c.C154T:p.Q52X,TP53:NM_001126112:exon4:c.C154T:p.Q52X,TP53:NM_001126113:exon4:c.C154T:p.Q52X,TP53:NM_001126114:exon4:c.C154T:p.Q52X,TP53:NM_001276695:exon4:c.C37T:p.Q13X,TP53:NM_001276696:exon4:c.C37T:p.Q13X,TP53:NM_001276760:exon4:c.C37T:p.Q13X,TP53:NM_001276761:exon4:c.C37T:p.Q13X	17p13.1	0.229	60	NA
ID137	12	25398285	25398285	C	G	KRAS	nonsynonymous SNV	KRAS:NM_004985:exon2:c.G34C:p.G12R,KRAS:NM_033360:exon2:c.G34C:p.G12R	12p12.1	0.133	60	NA
ID138	12	56482532	56482532	C	T	ERBB3	nonsynonymous SNV	ERBB3:NM_001982:exon9:c.C989T:p.A330V	12q13.2	0.373	60	NA
ID138	12	25398284	25398284	C	T	KRAS	nonsynonymous SNV	KRAS:NM_004985:exon2:c.G35A:p.G12D,KRAS:NM_033360:exon2:c.G35A:p.G12D	12p12.1	0.217	60	NA
ID138	9	21971186	21971186	G	A	CDKN2A	stopgain	CDKN2A:NM_000077:exon2:c.C172T:p.R58X,CDKN2A:NM_001195132:exon2:c.C172T:p.R58X	9p21.3	0.28	60	NA
ID138	22	50724246	50724246	T	A	PLXNB2	nonsynonymous SNV	PLXNB2:NM_012401:exon11:c.A2071T:p.N691Y	22q13.33	0.132	60	NA
ID138	17	7577022	7577022	G	A	TP53	stopgain	TP53:NM_001126115:exon4:c.C520T:p.R174X,TP53:NM_001126116:exon4:c.C520T:p.R174X,TP53:NM_001126117:exon4:c.C520T:p.R174X,TP53:NM_001276697:exon4:c.C439T:p.R147X,TP53:NM_001276698:exon4:c.C439T:p.R147X,TP53:NM_001276699:exon4:c.C439T:p.R147X,TP53:NM_001126118:exon7:c.C799T:p.R267X,TP53:NM_000546:exon8:c.C916T:p.R306X,TP53:NM_001126112:exon8:c.C916T:p.R306X,TP53:NM_001126113:exon8:c.C916T:p.R306X,TP…	17p13.1	0.186	60	NA
ID139	7	142458429	142458431	GAC	-	PRSS1	nonframeshift deletion	PRSS1:NM_002769:exon2:c.64_66del:p.22_22del	7q34	0.083	13.545	NA
ID139	3	52712614	52712614	C	A	PBRM1	splicing		3p21.1	0.087	15.955	validated
ID139	12	25398284	25398284	C	T	KRAS	nonsynonymous SNV	KRAS:NM_004985:exon2:c.G35A:p.G12D,KRAS:NM_033360:exon2:c.G35A:p.G12D	12p12.1	0.172	60	NA
ID139	17	7577576	7577576	G	-	TP53	frameshift deletion	TP53:NM_001126115:exon3:c.309delC:p.N103fs,TP53:NM_001126116:exon3:c.309delC:p.N103fs,TP53:NM_001126117:exon3:c.309delC:p.N103fs,TP53:NM_001276697:exon3:c.228delC:p.N76fs,TP53:NM_001276698:exon3:c.228delC:p.N76fs,TP53:NM_001276699:exon3:c.228delC:p.N76fs,TP53:NM_001126118:exon6:c.588delC:p.N196fs,TP53:NM_000546:exon7:c.705delC:p.N235fs,TP53:NM_001126112:exon7:c.705delC:p.N235fs,TP53:NM_001126113:…	17p13.1	0.065	60	NA
ID140	12	25398285	25398285	C	G	KRAS	nonsynonymous SNV	KRAS:NM_004985:exon2:c.G34C:p.G12R,KRAS:NM_033360:exon2:c.G34C:p.G12R	12p12.1	0.04	8.576	validated
ID140	17	7578469	7578469	C	A	TP53	nonsynonymous SNV	TP53:NM_001126115:exon1:c.G65T:p.G22V,TP53:NM_001126116:exon1:c.G65T:p.G22V,TP53:NM_001126117:exon1:c.G65T:p.G22V,TP53:NM_001126118:exon4:c.G344T:p.G115V,TP53:NM_000546:exon5:c.G461T:p.G154V,TP53:NM_001126112:exon5:c.G461T:p.G154V,TP53:NM_001126113:exon5:c.G461T:p.G154V,TP53:NM_001126114:exon5:c.G461T:p.G154V,TP53:NM_001276695:exon5:c.G344T:p.G115V,TP53:NM_001276696:exon5:c.G344T:p.G115V,TP53:NM_…	17p13.1	0.057	7.747	validated
ID141	2	198267371	198267371	G	C	SF3B1	nonsynonymous SNV	SF3B1:NM_012433:exon14:c.C1986G:p.H662Q	2q33.1	0.054	10.668	validated
ID141	12	25398284	25398284	C	T	KRAS	nonsynonymous SNV	KRAS:NM_004985:exon2:c.G35A:p.G12D,KRAS:NM_033360:exon2:c.G35A:p.G12D	12p12.1	0.079	13.589	NA
ID141	7	151970808	151970808	C	T	KMT2C	nonsynonymous SNV	KMT2C:NM_170606:exon7:c.G994A:p.D332N	7q36.1	0.06	60	NA
ID142	12	25398285	25398285	C	A	KRAS	nonsynonymous SNV	KRAS:NM_004985:exon2:c.G34T:p.G12C,KRAS:NM_033360:exon2:c.G34T:p.G12C	12p12.1	0.146	60	NA
ID143	9	21970900	21970900	C	T	CDKN2A	splicing		9p21.3	0.759	60	NA
ID143	12	25398284	25398284	C	A	KRAS	nonsynonymous SNV	KRAS:NM_004985:exon2:c.G35T:p.G12V,KRAS:NM_033360:exon2:c.G35T:p.G12V	12p12.1	0.44	60	NA
ID143	17	7577124	7577124	C	T	TP53	nonsynonymous SNV	TP53:NM_001126115:exon4:c.G418A:p.V140M,TP53:NM_001126116:exon4:c.G418A:p.V140M,TP53:NM_001126117:exon4:c.G418A:p.V140M,TP53:NM_001276697:exon4:c.G337A:p.V113M,TP53:NM_001276698:exon4:c.G337A:p.V113M,TP53:NM_001276699:exon4:c.G337A:p.V113M,TP53:NM_001126118:exon7:c.G697A:p.V233M,TP53:NM_000546:exon8:c.G814A:p.V272M,TP53:NM_001126112:exon8:c.G814A:p.V272M,TP53:NM_001126113:exon8:c.G814A:p.V272M,TP…	17p13.1	0.517	60	NA
ID143	22	50721798	50721798	G	A	PLXNB2	nonsynonymous SNV	PLXNB2:NM_012401:exon16:c.C2647T:p.R883C	22q13.33	0.773	60	NA
ID144	8	69129952	69129952	A	T	PREX2	nonsynonymous SNV	PREX2:NM_024870:exon38:c.A4706T:p.Q1569L	8q13.2	0.082	60	NA
ID144	1	27023456	27023456	G	-	ARID1A	frameshift deletion	ARID1A:NM_006015:exon1:c.562delG:p.G188fs,ARID1A:NM_139135:exon1:c.562delG:p.G188fs	1p36.11	0.165	60	NA
ID144	12	25398284	25398284	C	A	KRAS	nonsynonymous SNV	KRAS:NM_004985:exon2:c.G35T:p.G12V,KRAS:NM_033360:exon2:c.G35T:p.G12V	12p12.1	0.078	14.411	NA
ID144	17	7577517	7577517	A	T	TP53	nonsynonymous SNV	TP53:NM_001126115:exon3:c.T368A:p.I123N,TP53:NM_001126116:exon3:c.T368A:p.I123N,TP53:NM_001126117:exon3:c.T368A:p.I123N,TP53:NM_001276697:exon3:c.T287A:p.I96N,TP53:NM_001276698:exon3:c.T287A:p.I96N,TP53:NM_001276699:exon3:c.T287A:p.I96N,TP53:NM_001126118:exon6:c.T647A:p.I216N,TP53:NM_000546:exon7:c.T764A:p.I255N,TP53:NM_001126112:exon7:c.T764A:p.I255N,TP53:NM_001126113:exon7:c.T764A:p.I255N,TP53:…	17p13.1	0.084	60	NA
ID145	9	2084105	2084105	G	A	SMARCA2	nonsynonymous SNV	SMARCA2:NM_001289396:exon17:c.G2435A:p.R812H,SMARCA2:NM_001289397:exon17:c.G2435A:p.R812H,SMARCA2:NM_003070:exon17:c.G2435A:p.R812H,SMARCA2:NM_139045:exon17:c.G2435A:p.R812H	9p24.3	0.171	60	NA
ID145	9	21971120	21971120	G	A	CDKN2A	stopgain	CDKN2A:NM_000077:exon2:c.C238T:p.R80X,CDKN2A:NM_001195132:exon2:c.C238T:p.R80X	9p21.3	0.241	60	NA
ID145	12	25398284	25398284	C	A	KRAS	nonsynonymous SNV	KRAS:NM_004985:exon2:c.G35T:p.G12V,KRAS:NM_033360:exon2:c.G35T:p.G12V	12p12.1	0.228	60	NA
ID145	18	48604701	48604701	G	A	SMAD4	nonsynonymous SNV	SMAD4:NM_005359:exon12:c.G1523A:p.G508D	18q21.2	0.171	60	validated
ID146	15	67482863	67482863	A	C	SMAD3	nonsynonymous SNV	SMAD3:NM_001145104:exon7:c.A682C:p.S228R,SMAD3:NM_001145102:exon9:c.A952C:p.S318R,SMAD3:NM_001145103:exon9:c.A1135C:p.S379R,SMAD3:NM_005902:exon9:c.A1267C:p.S423R	15q22.33	0.238	60	NA
ID146	12	25398284	25398284	C	G	KRAS	nonsynonymous SNV	KRAS:NM_004985:exon2:c.G35C:p.G12A,KRAS:NM_033360:exon2:c.G35C:p.G12A	12p12.1	0.078	15.654	NA
ID146	17	7578406	7578406	C	T	TP53	nonsynonymous SNV	TP53:NM_001126115:exon1:c.G128A:p.R43H,TP53:NM_001126116:exon1:c.G128A:p.R43H,TP53:NM_001126117:exon1:c.G128A:p.R43H,TP53:NM_001276697:exon1:c.G47A:p.R16H,TP53:NM_001276698:exon1:c.G47A:p.R16H,TP53:NM_001276699:exon1:c.G47A:p.R16H,TP53:NM_001126118:exon4:c.G407A:p.R136H,TP53:NM_000546:exon5:c.G524A:p.R175H,TP53:NM_001126112:exon5:c.G524A:p.R175H,TP53:NM_001126113:exon5:c.G524A:p.R175H,TP53:NM_001…	17p13.1	0.075	8.679	validated
ID147	12	25398284	25398284	C	A	KRAS	nonsynonymous SNV	KRAS:NM_004985:exon2:c.G35T:p.G12V,KRAS:NM_033360:exon2:c.G35T:p.G12V	12p12.1	0.095	60	NA
ID147	17	7577610	7577610	T	C	TP53	splicing		17p13.1	0.119	15.955	NA
ID148	12	25398284	25398284	C	T	KRAS	nonsynonymous SNV	KRAS:NM_004985:exon2:c.G35A:p.G12D,KRAS:NM_033360:exon2:c.G35A:p.G12D	12p12.1	0.081	10.978	validated
ID148	17	7577547	7577547	C	A	TP53	nonsynonymous SNV	TP53:NM_001126115:exon3:c.G338T:p.G113V,TP53:NM_001126116:exon3:c.G338T:p.G113V,TP53:NM_001126117:exon3:c.G338T:p.G113V,TP53:NM_001276697:exon3:c.G257T:p.G86V,TP53:NM_001276698:exon3:c.G257T:p.G86V,TP53:NM_001276699:exon3:c.G257T:p.G86V,TP53:NM_001126118:exon6:c.G617T:p.G206V,TP53:NM_000546:exon7:c.G734T:p.G245V,TP53:NM_001126112:exon7:c.G734T:p.G245V,TP53:NM_001126113:exon7:c.G734T:p.G245V,TP53:…	17p13.1	0.111	60	NA
ID149	X	129149650	129149650	C	T	BCORL1	nonsynonymous SNV	BCORL1:NM_001184772:exon3:c.C2902T:p.P968S,BCORL1:NM_021946:exon3:c.C2902T:p.P968S	Xq26.1	0.468	60	NA
ID149	12	25398284	25398284	C	T	KRAS	nonsynonymous SNV	KRAS:NM_004985:exon2:c.G35A:p.G12D,KRAS:NM_033360:exon2:c.G35A:p.G12D	12p12.1	0.093	60	NA
ID149	17	7577094	7577094	G	C	TP53	nonsynonymous SNV	TP53:NM_001126115:exon4:c.C448G:p.R150G,TP53:NM_001126116:exon4:c.C448G:p.R150G,TP53:NM_001126117:exon4:c.C448G:p.R150G,TP53:NM_001276697:exon4:c.C367G:p.R123G,TP53:NM_001276698:exon4:c.C367G:p.R123G,TP53:NM_001276699:exon4:c.C367G:p.R123G,TP53:NM_001126118:exon7:c.C727G:p.R243G,TP53:NM_000546:exon8:c.C844G:p.R282G,TP53:NM_001126112:exon8:c.C844G:p.R282G,TP53:NM_001126113:exon8:c.C844G:p.R282G,TP…	17p13.1	0.197	60	NA
ID150	12	25398284	25398284	C	T	KRAS	nonsynonymous SNV	KRAS:NM_004985:exon2:c.G35A:p.G12D,KRAS:NM_033360:exon2:c.G35A:p.G12D	12p12.1	0.081	15.955	NA
ID151	9	2097445	2097445	C	T	SMARCA2	nonsynonymous SNV	SMARCA2:NM_001289396:exon21:c.C3052T:p.H1018Y,SMARCA2:NM_001289397:exon21:c.C2878T:p.H960Y,SMARCA2:NM_003070:exon21:c.C3052T:p.H1018Y,SMARCA2:NM_139045:exon21:c.C3052T:p.H1018Y	9p24.3	0.242	60	NA
ID151	20	57484420	57484420	C	T	GNAS	nonsynonymous SNV	GNAS:NM_001077489:exon7:c.C556T:p.R186C,GNAS:NM_080426:exon7:c.C559T:p.R187C,GNAS:NM_000516:exon8:c.C601T:p.R201C,GNAS:NM_001077488:exon8:c.C604T:p.R202C,GNAS:NM_001309840:exon8:c.C424T:p.R142C,GNAS:NM_001309861:exon8:c.C424T:p.R142C,GNAS:NM_080425:exon8:c.C2530T:p.R844C	20q13.32	0.503	60	NA
ID151	12	25398284	25398284	C	T	KRAS	nonsynonymous SNV	KRAS:NM_004985:exon2:c.G35A:p.G12D,KRAS:NM_033360:exon2:c.G35A:p.G12D	12p12.1	0.209	60	NA
ID151	17	7578263	7578263	G	A	TP53	stopgain	TP53:NM_001126115:exon2:c.C190T:p.R64X,TP53:NM_001126116:exon2:c.C190T:p.R64X,TP53:NM_001126117:exon2:c.C190T:p.R64X,TP53:NM_001276697:exon2:c.C109T:p.R37X,TP53:NM_001276698:exon2:c.C109T:p.R37X,TP53:NM_001276699:exon2:c.C109T:p.R37X,TP53:NM_001126118:exon5:c.C469T:p.R157X,TP53:NM_000546:exon6:c.C586T:p.R196X,TP53:NM_001126112:exon6:c.C586T:p.R196X,TP53:NM_001126113:exon6:c.C586T:p.R196X,TP53:NM_…	17p13.1	0.492	60	NA
ID151	7	151860865	151860865	C	T	KMT2C	nonsynonymous SNV	KMT2C:NM_170606:exon43:c.G9797A:p.R3266Q	7q36.1	0.114	60	NA
ID152	4	153245372	153245372	C	T	FBXW7	nonsynonymous SNV	FBXW7:NM_001013415:exon10:c.G1465A:p.D489N,FBXW7:NM_018315:exon10:c.G1579A:p.D527N,FBXW7:NM_033632:exon11:c.G1819A:p.D607N	4q31.3	0.208	60	NA
ID152	4	153245393	153245393	C	A	FBXW7	nonsynonymous SNV	FBXW7:NM_001013415:exon10:c.G1444T:p.D482Y,FBXW7:NM_018315:exon10:c.G1558T:p.D520Y,FBXW7:NM_033632:exon11:c.G1798T:p.D600Y	4q31.3	0.204	60	NA
ID152	4	153245528	153245528	C	A	FBXW7	nonsynonymous SNV	FBXW7:NM_001013415:exon10:c.G1309T:p.V437L,FBXW7:NM_018315:exon10:c.G1423T:p.V475L,FBXW7:NM_033632:exon11:c.G1663T:p.V555L	4q31.3	0.232	60	NA
ID152	13	77671636	77671636	C	T	MYCBP2	nonsynonymous SNV	MYCBP2:NM_015057:exon56:c.G9653A:p.R3218K	13q22.3	0.289	60	NA
ID152	13	77743851	77743851	-	A	MYCBP2	splicing		13q22.3	0.241	60	NA
ID152	18	19751796	19751796	G	C	GATA6	nonsynonymous SNV	GATA6:NM_005257:exon2:c.G691C:p.D231H	18q11.2	0.686	12.209	NA
ID152	7	42005201	42005201	T	G	GLI3	nonsynonymous SNV	GLI3:NM_000168:exon15:c.A3470C:p.D1157A	7p14.1	0.268	60	NA
ID152	12	25398285	25398285	C	G	KRAS	nonsynonymous SNV	KRAS:NM_004985:exon2:c.G34C:p.G12R,KRAS:NM_033360:exon2:c.G34C:p.G12R	12p12.1	0.516	60	NA
ID152	17	7578472	7578474	GGC	-	TP53	nonframeshift deletion	TP53:NM_001126115:exon1:c.60_62del:p.20_21del,TP53:NM_001126116:exon1:c.60_62del:p.20_21del,TP53:NM_001126117:exon1:c.60_62del:p.20_21del,TP53:NM_001126118:exon4:c.339_341del:p.113_114del,TP53:NM_000546:exon5:c.456_458del:p.152_153del,TP53:NM_001126112:exon5:c.456_458del:p.152_153del,TP53:NM_001126113:exon5:c.456_458del:p.152_153del,TP53:NM_001126114:exon5:c.456_458del:p.152_153del,TP53:NM_001276…	17p13.1	0.308	60	NA
ID153	12	25380275	25380275	T	G	KRAS	nonsynonymous SNV	KRAS:NM_004985:exon3:c.A183C:p.Q61H,KRAS:NM_033360:exon3:c.A183C:p.Q61H	12p12.1	0.158	60	NA
ID153	17	7578550	7578550	G	T	TP53	nonsynonymous SNV	TP53:NM_001126118:exon4:c.C263A:p.S88Y,TP53:NM_000546:exon5:c.C380A:p.S127Y,TP53:NM_001126112:exon5:c.C380A:p.S127Y,TP53:NM_001126113:exon5:c.C380A:p.S127Y,TP53:NM_001126114:exon5:c.C380A:p.S127Y,TP53:NM_001276695:exon5:c.C263A:p.S88Y,TP53:NM_001276696:exon5:c.C263A:p.S88Y,TP53:NM_001276760:exon5:c.C263A:p.S88Y,TP53:NM_001276761:exon5:c.C263A:p.S88Y	17p13.1	0.251	60	NA
ID153	18	48581161	48581165	TATGA	-	SMAD4	frameshift deletion	SMAD4:NM_005359:exon5:c.465_469del:p.S155fs	18q21.2	0.146	60	validated
ID154	9	21974772	21974790	CCGTGGCCAGCCAGTCAGC	-	CDKN2A	frameshift deletion	CDKN2A:NM_000077:exon1:c.37_55del:p.A13fs,CDKN2A:NM_001195132:exon1:c.37_55del:p.A13fs,CDKN2A:NM_058197:exon1:c.37_55del:p.A13fs	9p21.3	0.069	60	NA
ID154	12	25398284	25398284	C	A	KRAS	nonsynonymous SNV	KRAS:NM_004985:exon2:c.G35T:p.G12V,KRAS:NM_033360:exon2:c.G35T:p.G12V	12p12.1	0.093	60	NA
ID154	17	7577111	7577111	G	T	TP53	nonsynonymous SNV	TP53:NM_001126115:exon4:c.C431A:p.A144D,TP53:NM_001126116:exon4:c.C431A:p.A144D,TP53:NM_001126117:exon4:c.C431A:p.A144D,TP53:NM_001276697:exon4:c.C350A:p.A117D,TP53:NM_001276698:exon4:c.C350A:p.A117D,TP53:NM_001276699:exon4:c.C350A:p.A117D,TP53:NM_001126118:exon7:c.C710A:p.A237D,TP53:NM_000546:exon8:c.C827A:p.A276D,TP53:NM_001126112:exon8:c.C827A:p.A276D,TP53:NM_001126113:exon8:c.C827A:p.A276D,TP…	17p13.1	0.09	60	NA
ID155	4	153244185	153244185	G	A	FBXW7	stopgain	FBXW7:NM_001013415:exon11:c.C1618T:p.R540X,FBXW7:NM_018315:exon11:c.C1732T:p.R578X,FBXW7:NM_033632:exon12:c.C1972T:p.R658X	4q31.3	0.047	60	NA
ID155	9	21994126	21994173	GGCCTTTCCTACCTGGTCTTCTAGGAAGCGGCTGCTGCCCTAGACGCT	-	CDKN2A	nonframeshift deletion	CDKN2A:NM_058195:exon1:c.158_193del:p.53_65del	9p21.3	0.046	6.566	NA
ID155	12	25398284	25398284	C	T	KRAS	nonsynonymous SNV	KRAS:NM_004985:exon2:c.G35A:p.G12D,KRAS:NM_033360:exon2:c.G35A:p.G12D	12p12.1	0.257	60	NA
ID155	17	7578536	7578536	T	C	TP53	nonsynonymous SNV	TP53:NM_001126118:exon4:c.A277G:p.K93E,TP53:NM_000546:exon5:c.A394G:p.K132E,TP53:NM_001126112:exon5:c.A394G:p.K132E,TP53:NM_001126113:exon5:c.A394G:p.K132E,TP53:NM_001126114:exon5:c.A394G:p.K132E,TP53:NM_001276695:exon5:c.A277G:p.K93E,TP53:NM_001276696:exon5:c.A277G:p.K93E,TP53:NM_001276760:exon5:c.A277G:p.K93E,TP53:NM_001276761:exon5:c.A277G:p.K93E	17p13.1	0.268	60	NA
ID156	4	153249384	153249384	C	T	FBXW7	nonsynonymous SNV	FBXW7:NM_001013415:exon8:c.G1040A:p.R347H,FBXW7:NM_018315:exon8:c.G1154A:p.R385H,FBXW7:NM_033632:exon9:c.G1394A:p.R465H	4q31.3	0.222	60	NA
ID156	7	55259515	55259515	T	G	EGFR	nonsynonymous SNV	EGFR:NM_005228:exon21:c.T2573G:p.L858R	7p11.2	0.557	60	NA
ID156	17	8794081	8794081	C	T	PIK3R5	nonsynonymous SNV	PIK3R5:NM_001142633:exon7:c.G631A:p.V211I,PIK3R5:NM_014308:exon7:c.G631A:p.V211I	17p13.1	0.708	60	NA
ID156	17	7577144	7577144	A	G	TP53	nonsynonymous SNV	TP53:NM_001126115:exon4:c.T398C:p.L133P,TP53:NM_001126116:exon4:c.T398C:p.L133P,TP53:NM_001126117:exon4:c.T398C:p.L133P,TP53:NM_001276697:exon4:c.T317C:p.L106P,TP53:NM_001276698:exon4:c.T317C:p.L106P,TP53:NM_001276699:exon4:c.T317C:p.L106P,TP53:NM_001126118:exon7:c.T677C:p.L226P,TP53:NM_000546:exon8:c.T794C:p.L265P,TP53:NM_001126112:exon8:c.T794C:p.L265P,TP53:NM_001126113:exon8:c.T794C:p.L265P,TP…	17p13.1	0.377	60	NA
ID157	12	25398284	25398284	C	A	KRAS	nonsynonymous SNV	KRAS:NM_004985:exon2:c.G35T:p.G12V,KRAS:NM_033360:exon2:c.G35T:p.G12V	12p12.1	0.053	9.909	NA
ID157	17	7576901	7576901	A	-	TP53	frameshift deletion	TP53:NM_001126115:exon5:c.549delT:p.S183fs,TP53:NM_001126116:exon5:c.549delT:p.S183fs,TP53:NM_001126117:exon5:c.549delT:p.S183fs,TP53:NM_001276697:exon5:c.468delT:p.S156fs,TP53:NM_001276698:exon5:c.468delT:p.S156fs,TP53:NM_001276699:exon5:c.468delT:p.S156fs,TP53:NM_001126118:exon8:c.828delT:p.S276fs,TP53:NM_000546:exon9:c.945delT:p.S315fs,TP53:NM_001126112:exon9:c.945delT:p.S315fs,TP53:NM_0011261…	17p13.1	0.065	60	NA
ID158	9	21971186	21971186	G	A	CDKN2A	stopgain	CDKN2A:NM_000077:exon2:c.C172T:p.R58X,CDKN2A:NM_001195132:exon2:c.C172T:p.R58X	9p21.3	0.137	60	NA
ID158	11	108164163	108164163	-	A	ATM	frameshift insertion	ATM:NM_000051:exon31:c.4736dupA:p.Q1579fs	11q22.3	0.065	12.683	validated
ID158	12	25398284	25398284	C	T	KRAS	nonsynonymous SNV	KRAS:NM_004985:exon2:c.G35A:p.G12D,KRAS:NM_033360:exon2:c.G35A:p.G12D	12p12.1	0.147	60	NA
ID158	17	7577022	7577022	G	A	TP53	stopgain	TP53:NM_001126115:exon4:c.C520T:p.R174X,TP53:NM_001126116:exon4:c.C520T:p.R174X,TP53:NM_001126117:exon4:c.C520T:p.R174X,TP53:NM_001276697:exon4:c.C439T:p.R147X,TP53:NM_001276698:exon4:c.C439T:p.R147X,TP53:NM_001276699:exon4:c.C439T:p.R147X,TP53:NM_001126118:exon7:c.C799T:p.R267X,TP53:NM_000546:exon8:c.C916T:p.R306X,TP53:NM_001126112:exon8:c.C916T:p.R306X,TP53:NM_001126113:exon8:c.C916T:p.R306X,TP…	17p13.1	0.191	60	NA
ID158	18	48581292	48581293	CT	-	SMAD4	frameshift deletion	SMAD4:NM_005359:exon5:c.596_597del:p.A199fs	18q21.2	0.159	60	validated
ID159	16	23647422	23647422	T	A	PALB2	stopgain	PALB2:NM_024675:exon4:c.A445T:p.K149X	16p12.2	0.111	60	NA
ID159	12	25398284	25398284	C	A	KRAS	nonsynonymous SNV	KRAS:NM_004985:exon2:c.G35T:p.G12V,KRAS:NM_033360:exon2:c.G35T:p.G12V	12p12.1	0.085	14.273	NA
ID160	12	25398284	25398284	C	T	KRAS	nonsynonymous SNV	KRAS:NM_004985:exon2:c.G35A:p.G12D,KRAS:NM_033360:exon2:c.G35A:p.G12D	12p12.1	0.083	14.247	NA
ID160	17	7577547	7577547	C	A	TP53	nonsynonymous SNV	TP53:NM_001126115:exon3:c.G338T:p.G113V,TP53:NM_001126116:exon3:c.G338T:p.G113V,TP53:NM_001126117:exon3:c.G338T:p.G113V,TP53:NM_001276697:exon3:c.G257T:p.G86V,TP53:NM_001276698:exon3:c.G257T:p.G86V,TP53:NM_001276699:exon3:c.G257T:p.G86V,TP53:NM_001126118:exon6:c.G617T:p.G206V,TP53:NM_000546:exon7:c.G734T:p.G245V,TP53:NM_001126112:exon7:c.G734T:p.G245V,TP53:NM_001126113:exon7:c.G734T:p.G245V,TP53:…	17p13.1	0.102	60	NA
ID161	4	20525647	20525647	C	G	SLIT2	nonsynonymous SNV	SLIT2:NM_001289135:exon14:c.C1297G:p.Q433E,SLIT2:NM_001289136:exon14:c.C1285G:p.Q429E,SLIT2:NM_004787:exon14:c.C1285G:p.Q429E	4p15.31	0.045	8.982	validated
ID161	16	81944243	81944243	C	T	PLCG2	nonsynonymous SNV	PLCG2:NM_002661:exon18:c.C1852T:p.R618C	16q23.3	0.385	60	NA
ID161	17	37880988	37880988	G	A	ERBB2	nonsynonymous SNV	ERBB2:NM_001289937:exon20:c.G2317A:p.V773M,ERBB2:NM_004448:exon20:c.G2317A:p.V773M,ERBB2:NM_001005862:exon23:c.G2227A:p.V743M,ERBB2:NM_001289936:exon24:c.G2272A:p.V758M	17q12	0.333	60	NA
ID161	1	27089711	27089711	C	-	ARID1A	frameshift deletion	ARID1A:NM_006015:exon8:c.2667delC:p.G889fs,ARID1A:NM_139135:exon8:c.2667delC:p.G889fs	1p36.11	0.059	6.793	validated
ID161	12	49424736	49424736	C	G	KMT2D	nonsynonymous SNV	KMT2D:NM_003482:exon40:c.G13611C:p.K4537N	12q13.12	0.062	13.133	NA
ID161	12	25398284	25398284	C	T	KRAS	nonsynonymous SNV	KRAS:NM_004985:exon2:c.G35A:p.G12D,KRAS:NM_033360:exon2:c.G35A:p.G12D	12p12.1	0.118	60	NA
ID161	17	7578452	7578452	-	GGCGCG	TP53	nonframeshift insertion	TP53:NM_001126115:exon1:c.81_82insCGCGCC:p.M28delinsRAM,TP53:NM_001126116:exon1:c.81_82insCGCGCC:p.M28delinsRAM,TP53:NM_001126117:exon1:c.81_82insCGCGCC:p.M28delinsRAM,TP53:NM_001126118:exon4:c.360_361insCGCGCC:p.M121delinsRAM,TP53:NM_000546:exon5:c.477_478insCGCGCC:p.M160delinsRAM,TP53:NM_001126112:exon5:c.477_478insCGCGCC:p.M160delinsRAM,TP53:NM_001126113:exon5:c.477_478insCGCGCC:p.M160delinsRA…	17p13.1	0.147	60	NA
ID161	X	44820619	44820619	T	-	KDM6A	frameshift deletion	KDM6A:NM_001291415:exon3:c.316delT:p.L106fs,KDM6A:NM_001291416:exon3:c.316delT:p.L106fs,KDM6A:NM_001291417:exon3:c.316delT:p.L106fs,KDM6A:NM_001291418:exon3:c.316delT:p.L106fs,KDM6A:NM_021140:exon3:c.316delT:p.L106fs	Xp11.3	0.299	60	NA
ID162	12	25398284	25398284	C	A	KRAS	nonsynonymous SNV	KRAS:NM_004985:exon2:c.G35T:p.G12V,KRAS:NM_033360:exon2:c.G35T:p.G12V	12p12.1	0.253	60	NA
ID162	18	48593466	48593466	C	T	SMAD4	nonsynonymous SNV	SMAD4:NM_005359:exon10:c.C1217T:p.A406V	18q21.2	0.258	60	validated
ID163	3	178938838	178938838	G	T	PIK3CA	nonsynonymous SNV	PIK3CA:NM_006218:exon14:c.G2080T:p.A694S	3q26.32	0.672	60	NA
ID163	20	57429125	57429125	G	A	GNAS	nonsynonymous SNV	GNAS:NM_080425:exon1:c.G805A:p.A269T	20q13.32	0.062	9.485	NA
ID163	12	25398284	25398284	C	T	KRAS	nonsynonymous SNV	KRAS:NM_004985:exon2:c.G35A:p.G12D,KRAS:NM_033360:exon2:c.G35A:p.G12D	12p12.1	0.111	60	NA
ID163	17	7577538	7577538	C	T	TP53	nonsynonymous SNV	TP53:NM_001126115:exon3:c.G347A:p.R116Q,TP53:NM_001126116:exon3:c.G347A:p.R116Q,TP53:NM_001126117:exon3:c.G347A:p.R116Q,TP53:NM_001276697:exon3:c.G266A:p.R89Q,TP53:NM_001276698:exon3:c.G266A:p.R89Q,TP53:NM_001276699:exon3:c.G266A:p.R89Q,TP53:NM_001126118:exon6:c.G626A:p.R209Q,TP53:NM_000546:exon7:c.G743A:p.R248Q,TP53:NM_001126112:exon7:c.G743A:p.R248Q,TP53:NM_001126113:exon7:c.G743A:p.R248Q,TP53:…	17p13.1	0.165	60	NA
ID164	2	148674853	148674856	ACAA	-	ACVR2A	frameshift deletion	ACVR2A:NM_001278580:exon6:c.350_353del:p.D117fs,ACVR2A:NM_001616:exon6:c.674_677del:p.D225fs,ACVR2A:NM_001278579:exon7:c.674_677del:p.D225fs	2q22.3	0.324	60	NA
ID164	2	148680645	148680645	T	C	ACVR2A	nonsynonymous SNV	ACVR2A:NM_001278580:exon9:c.T857C:p.L286P,ACVR2A:NM_001616:exon9:c.T1181C:p.L394P,ACVR2A:NM_001278579:exon10:c.T1181C:p.L394P	2q22.3	0.153	60	NA
ID164	5	112178880	112178880	G	A	APC	nonsynonymous SNV	APC:NM_001127511:exon14:c.G7535A:p.R2512Q,APC:NM_000038:exon16:c.G7589A:p.R2530Q,APC:NM_001127510:exon17:c.G7589A:p.R2530Q	5q22.2	0.098	60	NA
ID164	12	25398284	25398284	C	A	KRAS	nonsynonymous SNV	KRAS:NM_004985:exon2:c.G35T:p.G12V,KRAS:NM_033360:exon2:c.G35T:p.G12V	12p12.1	0.165	60	NA
ID164	17	7577538	7577538	C	T	TP53	nonsynonymous SNV	TP53:NM_001126115:exon3:c.G347A:p.R116Q,TP53:NM_001126116:exon3:c.G347A:p.R116Q,TP53:NM_001126117:exon3:c.G347A:p.R116Q,TP53:NM_001276697:exon3:c.G266A:p.R89Q,TP53:NM_001276698:exon3:c.G266A:p.R89Q,TP53:NM_001276699:exon3:c.G266A:p.R89Q,TP53:NM_001126118:exon6:c.G626A:p.R209Q,TP53:NM_000546:exon7:c.G743A:p.R248Q,TP53:NM_001126112:exon7:c.G743A:p.R248Q,TP53:NM_001126113:exon7:c.G743A:p.R248Q,TP53:…	17p13.1	0.243	60	NA
ID165	7	55249037	55249037	G	A	EGFR	nonsynonymous SNV	EGFR:NM_005228:exon20:c.G2335A:p.G779S	7p11.2	0.516	60	NA
ID165	12	25398284	25398284	C	T	KRAS	nonsynonymous SNV	KRAS:NM_004985:exon2:c.G35A:p.G12D,KRAS:NM_033360:exon2:c.G35A:p.G12D	12p12.1	0.214	60	NA
ID165	17	7579414	7579414	C	T	TP53	stopgain	TP53:NM_001126118:exon3:c.G156A:p.W52X,TP53:NM_000546:exon4:c.G273A:p.W91X,TP53:NM_001126112:exon4:c.G273A:p.W91X,TP53:NM_001126113:exon4:c.G273A:p.W91X,TP53:NM_001126114:exon4:c.G273A:p.W91X,TP53:NM_001276695:exon4:c.G156A:p.W52X,TP53:NM_001276696:exon4:c.G156A:p.W52X,TP53:NM_001276760:exon4:c.G156A:p.W52X,TP53:NM_001276761:exon4:c.G156A:p.W52X	17p13.1	0.249	60	NA
ID165	13	77669493	77669493	C	T	MYCBP2	nonsynonymous SNV	MYCBP2:NM_015057:exon58:c.G10199A:p.R3400K	13q22.3	0.04	4.072	NA
ID166	12	25398284	25398284	C	A	KRAS	nonsynonymous SNV	KRAS:NM_004985:exon2:c.G35T:p.G12V,KRAS:NM_033360:exon2:c.G35T:p.G12V	12p12.1	0.109	60	NA
ID166	11	108183190	108183190	-	A	ATM	frameshift insertion	ATM:NM_000051:exon40:c.5972dupA:p.E1991fs	11q22.3	0.146	60	validated
ID167	15	67473693	67473693	A	C	SMAD3	nonsynonymous SNV	SMAD3:NM_001145104:exon4:c.A188C:p.D63A,SMAD3:NM_001145102:exon6:c.A458C:p.D153A,SMAD3:NM_001145103:exon6:c.A641C:p.D214A,SMAD3:NM_005902:exon6:c.A773C:p.D258A	15q22.33	0.086	15.051	NA
ID167	12	25398284	25398284	C	T	KRAS	nonsynonymous SNV	KRAS:NM_004985:exon2:c.G35A:p.G12D,KRAS:NM_033360:exon2:c.G35A:p.G12D	12p12.1	0.082	12.247	NA
ID167	18	48591800	48591805	GTATTG	-	SMAD4	nonframeshift deletion	SMAD4:NM_005359:exon9:c.963_968del:p.321_323del	18q21.2	0.079	15.176	validated
ID168	3	178916923	178916923	C	T	PIK3CA	nonsynonymous SNV	PIK3CA:NM_006218:exon2:c.C310T:p.P104S	3q26.32	0.173	60	NA
ID168	7	151836878	151836878	-	A	KMT2C	splicing		7q36.1	0.403	60	NA
ID168	12	25398285	25398285	C	G	KRAS	nonsynonymous SNV	KRAS:NM_004985:exon2:c.G34C:p.G12R,KRAS:NM_033360:exon2:c.G34C:p.G12R	12p12.1	0.273	60	NA
ID168	17	7577022	7577022	G	A	TP53	stopgain	TP53:NM_001126115:exon4:c.C520T:p.R174X,TP53:NM_001126116:exon4:c.C520T:p.R174X,TP53:NM_001126117:exon4:c.C520T:p.R174X,TP53:NM_001276697:exon4:c.C439T:p.R147X,TP53:NM_001276698:exon4:c.C439T:p.R147X,TP53:NM_001276699:exon4:c.C439T:p.R147X,TP53:NM_001126118:exon7:c.C799T:p.R267X,TP53:NM_000546:exon8:c.C916T:p.R306X,TP53:NM_001126112:exon8:c.C916T:p.R306X,TP53:NM_001126113:exon8:c.C916T:p.R306X,TP…	17p13.1	0.259	60	NA
ID168	18	48603124	48603124	-	G	SMAD4	frameshift insertion	SMAD4:NM_005359:exon11:c.1426dupG:p.V475fs	18q21.2	0.096	60	validated
ID169	4	153245440	153245440	-	T	FBXW7	frameshift insertion	FBXW7:NM_001013415:exon10:c.1396dupA:p.T466fs,FBXW7:NM_018315:exon10:c.1510dupA:p.T504fs,FBXW7:NM_033632:exon11:c.1750dupA:p.T584fs	4q31.3	0.095	60	validated
ID169	3	30732969	30732969	C	T	TGFBR2	nonsynonymous SNV	TGFBR2:NM_003242:exon7:c.C1582T:p.R528C,TGFBR2:NM_001024847:exon8:c.C1657T:p.R553C	3p24.1	0.214	60	validated
ID169	19	7975197	7975197	G	T	MAP2K7	nonsynonymous SNV	MAP2K7:NM_001297556:exon4:c.G386T:p.G129V,MAP2K7:NM_145185:exon4:c.G386T:p.G129V,MAP2K7:NM_001297555:exon5:c.G434T:p.G145V	19p13.2	0.142	14.142	validated
ID169	12	49436599	49436599	G	A	KMT2D	stopgain	KMT2D:NM_003482:exon26:c.C5707T:p.R1903X	12q13.12	0.094	9.595	validated
ID169	12	25398284	25398284	C	T	KRAS	nonsynonymous SNV	KRAS:NM_004985:exon2:c.G35A:p.G12D,KRAS:NM_033360:exon2:c.G35A:p.G12D	12p12.1	0.139	60	validated
ID170	9	21970952	21970969	CCCCCGCAGCCGCGCGCA	-	CDKN2A	nonframeshift deletion	CDKN2A:NM_000077:exon2:c.389_406del:p.130_136del,CDKN2A:NM_001195132:exon2:c.389_406del:p.130_136del	9p21.3	0.069	6.388	validated
ID170	9	21971111	21971111	G	A	CDKN2A	nonsynonymous SNV	CDKN2A:NM_000077:exon2:c.C247T:p.H83Y,CDKN2A:NM_001195132:exon2:c.C247T:p.H83Y,CDKN2A:NM_058195:exon2:c.C290T:p.A97V	9p21.3	0.216	60	validated
ID170	12	25398284	25398284	C	A	KRAS	nonsynonymous SNV	KRAS:NM_004985:exon2:c.G35T:p.G12V,KRAS:NM_033360:exon2:c.G35T:p.G12V	12p12.1	0.234	60	NA
ID170	17	7572932	7572932	-	T	TP53	frameshift insertion	TP53:NM_001126115:exon7:c.780dupA:p.D261fs,TP53:NM_001276697:exon7:c.699dupA:p.D234fs,TP53:NM_001126118:exon10:c.1059dupA:p.D354fs,TP53:NM_000546:exon11:c.1176dupA:p.D393fs,TP53:NM_001126112:exon11:c.1176dupA:p.D393fs,TP53:NM_001276760:exon11:c.1059dupA:p.D354fs,TP53:NM_001276761:exon11:c.1059dupA:p.D354fs	17p13.1	0.475	60	NA
ID170	X	47044905	47044905	G	A	RBM10	nonsynonymous SNV	RBM10:NM_001204466:exon19:c.G2000A:p.R667H,RBM10:NM_152856:exon19:c.G1997A:p.R666H,RBM10:NM_001204467:exon20:c.G2228A:p.R743H,RBM10:NM_001204468:exon20:c.G2426A:p.R809H,RBM10:NM_005676:exon20:c.G2231A:p.R744H	Xp11.23	0.875	60	NA
ID171	9	21971029	21971029	C	T	CDKN2A	stopgain	CDKN2A:NM_000077:exon2:c.G329A:p.W110X,CDKN2A:NM_001195132:exon2:c.G329A:p.W110X	9p21.3	0.253	60	NA
ID171	12	25398284	25398284	C	G	KRAS	nonsynonymous SNV	KRAS:NM_004985:exon2:c.G35C:p.G12A,KRAS:NM_033360:exon2:c.G35C:p.G12A	12p12.1	0.733	60	NA
ID172	7	151849909	151849909	A	T	KMT2C	stopgain	KMT2C:NM_170606:exon49:c.T12407A:p.L4136X	7q36.1	0.058	12.284	NA
ID172	17	7577124	7577124	C	T	TP53	nonsynonymous SNV	TP53:NM_001126115:exon4:c.G418A:p.V140M,TP53:NM_001126116:exon4:c.G418A:p.V140M,TP53:NM_001126117:exon4:c.G418A:p.V140M,TP53:NM_001276697:exon4:c.G337A:p.V113M,TP53:NM_001276698:exon4:c.G337A:p.V113M,TP53:NM_001276699:exon4:c.G337A:p.V113M,TP53:NM_001126118:exon7:c.G697A:p.V233M,TP53:NM_000546:exon8:c.G814A:p.V272M,TP53:NM_001126112:exon8:c.G814A:p.V272M,TP53:NM_001126113:exon8:c.G814A:p.V272M,TP…	17p13.1	0.216	60	NA
ID172	12	25398284	25398284	C	T	KRAS	nonsynonymous SNV	KRAS:NM_004985:exon2:c.G35A:p.G12D,KRAS:NM_033360:exon2:c.G35A:p.G12D	12p12.1	0.184	60	NA
ID173	X	53602682	53602682	C	T	HUWE1	nonsynonymous SNV	HUWE1:NM_031407:exon45:c.G5951A:p.G1984D	Xp11.22	0.182	60	NA
ID173	12	25398284	25398284	C	A	KRAS	nonsynonymous SNV	KRAS:NM_004985:exon2:c.G35T:p.G12V,KRAS:NM_033360:exon2:c.G35T:p.G12V	12p12.1	0.259	60	NA
ID173	17	7577018	7577018	C	T	TP53	splicing		17p13.1	0.159	60	NA
ID173	9	21974695	21974695	-	T	CDKN2A	stopgain	CDKN2A:NM_000077:exon1:c.131dupA:p.Y44_G45delinsX,CDKN2A:NM_001195132:exon1:c.131dupA:p.Y44_G45delinsX,CDKN2A:NM_058197:exon1:c.131dupA:p.Y44_G45delinsX	9p21.3	0.189	60	NA
ID174	17	44068882	44068882	G	C	MAPT	nonsynonymous SNV	MAPT:NM_016834:exon5:c.G312C:p.Q104H,MAPT:NM_016841:exon5:c.G312C:p.Q104H,MAPT:NM_001123067:exon6:c.G399C:p.Q133H,MAPT:NM_001203251:exon6:c.G399C:p.Q133H,MAPT:NM_001203252:exon7:c.G486C:p.Q162H,MAPT:NM_005910:exon7:c.G486C:p.Q162H,MAPT:NM_001123066:exon9:c.G1437C:p.Q479H,MAPT:NM_016835:exon9:c.G1437C:p.Q479H	17q21.31	0.062	13.968	validated
ID174	17	7578403	7578403	C	T	TP53	nonsynonymous SNV	TP53:NM_001126115:exon1:c.G131A:p.C44Y,TP53:NM_001126116:exon1:c.G131A:p.C44Y,TP53:NM_001126117:exon1:c.G131A:p.C44Y,TP53:NM_001276697:exon1:c.G50A:p.C17Y,TP53:NM_001276698:exon1:c.G50A:p.C17Y,TP53:NM_001276699:exon1:c.G50A:p.C17Y,TP53:NM_001126118:exon4:c.G410A:p.C137Y,TP53:NM_000546:exon5:c.G527A:p.C176Y,TP53:NM_001126112:exon5:c.G527A:p.C176Y,TP53:NM_001126113:exon5:c.G527A:p.C176Y,TP53:NM_001…	17p13.1	0.089	60	NA
ID174	12	25398284	25398284	C	T	KRAS	nonsynonymous SNV	KRAS:NM_004985:exon2:c.G35A:p.G12D,KRAS:NM_033360:exon2:c.G35A:p.G12D	12p12.1	0.047	9.829	NA
ID174	18	48575087	48575087	T	A	SMAD4	nonsynonymous SNV	SMAD4:NM_005359:exon3:c.T281A:p.I94N	18q21.2	0.041	15.353	validated
ID175	9	21970901	21970901	C	A	CDKN2A	stopgain	CDKN2A:NM_001195132:exon2:c.G457T:p.E153X	9p21.3	0.141	10.706	NA
ID175	12	25398284	25398284	C	A	KRAS	nonsynonymous SNV	KRAS:NM_004985:exon2:c.G35T:p.G12V,KRAS:NM_033360:exon2:c.G35T:p.G12V	12p12.1	0.291	60	NA
ID175	17	7578167	7578176	CAAACCAGAC	-	TP53	splicing		17p13.1	0.164	60	NA
ID176	17	7578406	7578406	C	T	TP53	nonsynonymous SNV	TP53:NM_001126115:exon1:c.G128A:p.R43H,TP53:NM_001126116:exon1:c.G128A:p.R43H,TP53:NM_001126117:exon1:c.G128A:p.R43H,TP53:NM_001276697:exon1:c.G47A:p.R16H,TP53:NM_001276698:exon1:c.G47A:p.R16H,TP53:NM_001276699:exon1:c.G47A:p.R16H,TP53:NM_001126118:exon4:c.G407A:p.R136H,TP53:NM_000546:exon5:c.G524A:p.R175H,TP53:NM_001126112:exon5:c.G524A:p.R175H,TP53:NM_001126113:exon5:c.G524A:p.R175H,TP53:NM_001…	17p13.1	0.083	60	NA
ID176	12	25398284	25398284	C	T	KRAS	nonsynonymous SNV	KRAS:NM_004985:exon2:c.G35A:p.G12D,KRAS:NM_033360:exon2:c.G35A:p.G12D	12p12.1	0.062	11.808	NA
ID177	21	44524456	44524456	G	A	U2AF1	nonsynonymous SNV	U2AF1:NM_001025203:exon2:c.C101T:p.S34F,U2AF1:NM_006758:exon2:c.C101T:p.S34F	21q22.3	0.056	9.527	validated
ID177	1	27023140	27023140	-	GGCGGCGGCGGCGGAGCC	ARID1A	nonframeshift insertion	ARID1A:NM_006015:exon1:c.246_247insGGCGGCGGCGGCGGAGCC:p.G82delinsGGGGGGA,ARID1A:NM_139135:exon1:c.246_247insGGCGGCGGCGGCGGAGCC:p.G82delinsGGGGGGA	1p36.11	0.173	4.383	NA
ID177	12	25398284	25398284	C	A	KRAS	nonsynonymous SNV	KRAS:NM_004985:exon2:c.G35T:p.G12V,KRAS:NM_033360:exon2:c.G35T:p.G12V	12p12.1	0.101	60	NA
ID177	17	7578263	7578263	G	A	TP53	stopgain	TP53:NM_001126115:exon2:c.C190T:p.R64X,TP53:NM_001126116:exon2:c.C190T:p.R64X,TP53:NM_001126117:exon2:c.C190T:p.R64X,TP53:NM_001276697:exon2:c.C109T:p.R37X,TP53:NM_001276698:exon2:c.C109T:p.R37X,TP53:NM_001276699:exon2:c.C109T:p.R37X,TP53:NM_001126118:exon5:c.C469T:p.R157X,TP53:NM_000546:exon6:c.C586T:p.R196X,TP53:NM_001126112:exon6:c.C586T:p.R196X,TP53:NM_001126113:exon6:c.C586T:p.R196X,TP53:NM_…	17p13.1	0.118	60	NA
ID178	3	30691782	30691782	-	AAC	TGFBR2	nonframeshift insertion	TGFBR2:NM_003242:exon3:c.284_285insAAC:p.I95delinsIT,TGFBR2:NM_001024847:exon4:c.359_360insAAC:p.I120delinsIT	3p24.1	0.136	60	NA
ID178	7	6026813	6026813	C	T	PMS2	nonsynonymous SNV	PMS2:NM_000535:exon11:c.G1583A:p.G528D	7p22.1	0.171	60	NA
ID178	12	49434933	49434933	G	A	KMT2D	nonsynonymous SNV	KMT2D:NM_003482:exon31:c.C6620T:p.A2207V	12q13.12	0.288	60	NA
ID178	17	56492915	56492915	-	T	RNF43	frameshift insertion	RNF43:NM_001305544:exon2:c.23dupA:p.Q8fs,RNF43:NM_017763:exon2:c.23dupA:p.Q8fs	17q22	0.181	60	NA
ID178	12	25398284	25398284	C	T	KRAS	nonsynonymous SNV	KRAS:NM_004985:exon2:c.G35A:p.G12D,KRAS:NM_033360:exon2:c.G35A:p.G12D	12p12.1	0.345	60	NA
ID179	17	41247941	41247941	T	G	BRCA1	splicing		17q21.31	0.468	60	NA
ID179	11	63670132	63670132	G	A	MARK2	nonsynonymous SNV	MARK2:NM_001039469:exon13:c.G1294A:p.A432T,MARK2:NM_001163296:exon13:c.G1294A:p.A432T,MARK2:NM_001163297:exon13:c.G1291A:p.A431T,MARK2:NM_004954:exon13:c.G1291A:p.A431T,MARK2:NM_017490:exon13:c.G1192A:p.A398T	11q13.1	0.484	60	NA
ID179	12	25398285	25398285	C	G	KRAS	nonsynonymous SNV	KRAS:NM_004985:exon2:c.G34C:p.G12R,KRAS:NM_033360:exon2:c.G34C:p.G12R	12p12.1	0.074	11.475	validated
ID180	15	67473694	67473694	T	A	SMAD3	nonsynonymous SNV	SMAD3:NM_001145104:exon4:c.T189A:p.D63E,SMAD3:NM_001145102:exon6:c.T459A:p.D153E,SMAD3:NM_001145103:exon6:c.T642A:p.D214E,SMAD3:NM_005902:exon6:c.T774A:p.D258E	15q22.33	0.068	15.955	NA
ID180	9	21970969	21970969	A	T	CDKN2A	nonsynonymous SNV	CDKN2A:NM_000077:exon2:c.T389A:p.L130Q,CDKN2A:NM_001195132:exon2:c.T389A:p.L130Q	9p21.3	0.078	14.523	NA
ID180	17	7577533	7577534	GC	AA	TP53	nonsynonymous SNV	TP53:NM_001126115:exon3:c.C352T:p.P118S,TP53:NM_001126116:exon3:c.C352T:p.P118S,TP53:NM_001126117:exon3:c.C352T:p.P118S,TP53:NM_001276697:exon3:c.C271T:p.P91S,TP53:NM_001276698:exon3:c.C271T:p.P91S,TP53:NM_001276699:exon3:c.C271T:p.P91S,TP53:NM_001126118:exon6:c.C631T:p.P211S,TP53:NM_000546:exon7:c.C748T:p.P250S,TP53:NM_001126112:exon7:c.C748T:p.P250S,TP53:NM_001126113:exon7:c.C748T:p.P250S,TP53:…	17p13.1	0.058		NA
ID180	12	25398285	25398285	C	G	KRAS	nonsynonymous SNV	KRAS:NM_004985:exon2:c.G34C:p.G12R,KRAS:NM_033360:exon2:c.G34C:p.G12R	12p12.1	0.042	9.731	NA
ID182	17	12043182	12043182	C	G	MAP2K4	nonsynonymous SNV	MAP2K4:NM_003010:exon10:c.C1067G:p.P356R,MAP2K4:NM_001281435:exon11:c.C1100G:p.P367R	17p12	0.145	60	NA
ID182	16	81819671	81819671	C	T	PLCG2	nonsynonymous SNV	PLCG2:NM_002661:exon2:c.C77T:p.T26M	16q23.3	0.197	60	NA
ID182	7	151878298	151878298	A	T	KMT2C	nonsynonymous SNV	KMT2C:NM_170606:exon36:c.T6647A:p.V2216D	7q36.1	0.17	60	NA
ID182	12	25380275	25380275	T	G	KRAS	nonsynonymous SNV	KRAS:NM_004985:exon3:c.A183C:p.Q61H,KRAS:NM_033360:exon3:c.A183C:p.Q61H	12p12.1	0.306	60	NA
ID182	17	7577099	7577099	C	T	TP53	nonsynonymous SNV	TP53:NM_001126115:exon4:c.G443A:p.R148K,TP53:NM_001126116:exon4:c.G443A:p.R148K,TP53:NM_001126117:exon4:c.G443A:p.R148K,TP53:NM_001276697:exon4:c.G362A:p.R121K,TP53:NM_001276698:exon4:c.G362A:p.R121K,TP53:NM_001276699:exon4:c.G362A:p.R121K,TP53:NM_001126118:exon7:c.G722A:p.R241K,TP53:NM_000546:exon8:c.G839A:p.R280K,TP53:NM_001126112:exon8:c.G839A:p.R280K,TP53:NM_001126113:exon8:c.G839A:p.R280K,TP…	17p13.1	0.292	60	NA
ID182	7	42005163	42005163	C	T	GLI3	nonsynonymous SNV	GLI3:NM_000168:exon15:c.G3508A:p.A1170T	7p14.1	0.119	13.886	NA
ID182	9	21974684	21974684	G	T	CDKN2A	nonsynonymous SNV	CDKN2A:NM_000077:exon1:c.C143A:p.P48Q,CDKN2A:NM_001195132:exon1:c.C143A:p.P48Q,CDKN2A:NM_058197:exon1:c.C143A:p.P48Q	9p21.3	0.309	60	NA
ID183	3	77572050	77572050	C	T	ROBO2	stopgain	ROBO2:NM_001290039:exon6:c.C931T:p.R311X,ROBO2:NM_001290040:exon6:c.C931T:p.R311X,ROBO2:NM_002942:exon6:c.C931T:p.R311X	3p12.3	0.12	60	NA
ID183	12	46246558	46246558	C	T	ARID2	nonsynonymous SNV	ARID2:NM_152641:exon15:c.C4652T:p.A1551V	12q12	0.231	60	NA
ID183	17	8791943	8791943	C	T	PIK3R5	nonsynonymous SNV	PIK3R5:NM_001251852:exon9:c.G3A:p.M1I,PIK3R5:NM_001251853:exon9:c.G3A:p.M1I,PIK3R5:NM_001251855:exon9:c.G3A:p.M1I,PIK3R5:NM_001142633:exon10:c.G1161A:p.M387I,PIK3R5:NM_001251851:exon10:c.G3A:p.M1I,PIK3R5:NM_014308:exon10:c.G1161A:p.M387I	17p13.1	0.337	60	NA
ID183	16	81990399	81990399	C	T	PLCG2	nonsynonymous SNV	PLCG2:NM_002661:exon32:c.C3670T:p.R1224C	16q23.3	0.374	60	NA
ID183	12	25398284	25398284	C	T	KRAS	nonsynonymous SNV	KRAS:NM_004985:exon2:c.G35A:p.G12D,KRAS:NM_033360:exon2:c.G35A:p.G12D	12p12.1	0.205	60	NA
ID183	19	11170813	11170813	C	T	SMARCA4	stopgain	SMARCA4:NM_001128845:exon32:c.C4771T:p.R1591X,SMARCA4:NM_001128846:exon32:c.C4768T:p.R1590X,SMARCA4:NM_001128847:exon32:c.C4762T:p.R1588X,SMARCA4:NM_001128848:exon32:c.C4759T:p.R1587X,SMARCA4:NM_003072:exon34:c.C4861T:p.R1621X,SMARCA4:NM_001128844:exon35:c.C4861T:p.R1621X,SMARCA4:NM_001128849:exon35:c.C4957T:p.R1653X	19p13.2	0.371	60	NA
ID183	9	21971096	21971096	C	A	CDKN2A	stopgain	CDKN2A:NM_000077:exon2:c.G262T:p.E88X,CDKN2A:NM_001195132:exon2:c.G262T:p.E88X	9p21.3	0.425	60	NA
ID183	17	7578413	7578413	C	A	TP53	nonsynonymous SNV	TP53:NM_001126115:exon1:c.G121T:p.V41L,TP53:NM_001126116:exon1:c.G121T:p.V41L,TP53:NM_001126117:exon1:c.G121T:p.V41L,TP53:NM_001276697:exon1:c.G40T:p.V14L,TP53:NM_001276698:exon1:c.G40T:p.V14L,TP53:NM_001276699:exon1:c.G40T:p.V14L,TP53:NM_001126118:exon4:c.G400T:p.V134L,TP53:NM_000546:exon5:c.G517T:p.V173L,TP53:NM_001126112:exon5:c.G517T:p.V173L,TP53:NM_001126113:exon5:c.G517T:p.V173L,TP53:NM_001…	17p13.1	0.354	60	NA
ID183	18	48575080	48575080	C	T	SMAD4	nonsynonymous SNV	SMAD4:NM_005359:exon3:c.C274T:p.H92Y	18q21.2	0.258	60	validated
ID183	22	50722320	50722320	C	T	PLXNB2	nonsynonymous SNV	PLXNB2:NM_012401:exon14:c.G2363A:p.C788Y	22q13.33	0.123	60	NA
ID184	12	25398284	25398284	C	A	KRAS	nonsynonymous SNV	KRAS:NM_004985:exon2:c.G35T:p.G12V,KRAS:NM_033360:exon2:c.G35T:p.G12V	12p12.1	0.096	10.614	validated
ID185	12	25398285	25398285	C	G	KRAS	nonsynonymous SNV	KRAS:NM_004985:exon2:c.G34C:p.G12R,KRAS:NM_033360:exon2:c.G34C:p.G12R	12p12.1	0.106	60	NA
ID185	9	21970917	21970917	G	-	CDKN2A	frameshift deletion	CDKN2A:NM_000077:exon2:c.441delC:p.A147fs,CDKN2A:NM_001195132:exon2:c.441delC:p.A147fs	9p21.3	0.123	60	NA
ID185	17	7578406	7578406	C	T	TP53	nonsynonymous SNV	TP53:NM_001126115:exon1:c.G128A:p.R43H,TP53:NM_001126116:exon1:c.G128A:p.R43H,TP53:NM_001126117:exon1:c.G128A:p.R43H,TP53:NM_001276697:exon1:c.G47A:p.R16H,TP53:NM_001276698:exon1:c.G47A:p.R16H,TP53:NM_001276699:exon1:c.G47A:p.R16H,TP53:NM_001126118:exon4:c.G407A:p.R136H,TP53:NM_000546:exon5:c.G524A:p.R175H,TP53:NM_001126112:exon5:c.G524A:p.R175H,TP53:NM_001126113:exon5:c.G524A:p.R175H,TP53:NM_001…	17p13.1	0.163	60	NA
ID185	18	48603147	48603147	G	T	SMAD4	splicing		18q21.2	0.118	60	validated
ID186	9	21974754	21974760	CCCGACC	-	CDKN2A	frameshift deletion	CDKN2A:NM_000077:exon1:c.67_73del:p.G23fs,CDKN2A:NM_001195132:exon1:c.67_73del:p.G23fs,CDKN2A:NM_058197:exon1:c.67_73del:p.G23fs	9p21.3	0.259	60	NA
ID186	12	25398284	25398284	C	T	KRAS	nonsynonymous SNV	KRAS:NM_004985:exon2:c.G35A:p.G12D,KRAS:NM_033360:exon2:c.G35A:p.G12D	12p12.1	0.224	60	NA
ID186	18	48591931	48591931	G	C	SMAD4	nonsynonymous SNV	SMAD4:NM_005359:exon9:c.G1094C:p.G365A	18q21.2	0.211	60	validated
ID186	18	48591937	48591937	T	G	SMAD4	nonsynonymous SNV	SMAD4:NM_005359:exon9:c.T1100G:p.L367R	18q21.2	0.213	60	validated
ID186	19	54395863	54395863	G	A	PRKCG	nonsynonymous SNV	PRKCG:NM_001316329:exon7:c.G787A:p.V263I,PRKCG:NM_002739:exon7:c.G787A:p.V263I	19q13.42	0.176	60	NA
ID186	17	7578474	7578474	-	G	TP53	frameshift insertion	TP53:NM_001126115:exon1:c.59dupC:p.P20fs,TP53:NM_001126116:exon1:c.59dupC:p.P20fs,TP53:NM_001126117:exon1:c.59dupC:p.P20fs,TP53:NM_001126118:exon4:c.338dupC:p.P113fs,TP53:NM_000546:exon5:c.455dupC:p.P152fs,TP53:NM_001126112:exon5:c.455dupC:p.P152fs,TP53:NM_001126113:exon5:c.455dupC:p.P152fs,TP53:NM_001126114:exon5:c.455dupC:p.P152fs,TP53:NM_001276695:exon5:c.338dupC:p.P113fs,TP53:NM_001276696:exo…	17p13.1	0.294	60	NA
ID186	17	56436026	56436026	G	A	RNF43	stopgain	RNF43:NM_001305545:exon8:c.C730T:p.R244X,RNF43:NM_001305544:exon9:c.C1111T:p.R371X,RNF43:NM_017763:exon9:c.C1111T:p.R371X	17q22	0.082	13.632	NA
ID187	9	2039790	2039790	A	C	SMARCA2	nonsynonymous SNV	SMARCA2:NM_001289396:exon4:c.A680C:p.Q227P,SMARCA2:NM_001289397:exon4:c.A680C:p.Q227P,SMARCA2:NM_003070:exon4:c.A680C:p.Q227P,SMARCA2:NM_139045:exon4:c.A680C:p.Q227P	9p24.3	0.212	60	NA
ID187	20	57429854	57429854	C	T	GNAS	nonsynonymous SNV	GNAS:NM_080425:exon1:c.C1534T:p.R512W	20q13.32	0.182	60	NA
ID187	9	101894916	101894916	C	T	TGFBR1	stopgain	TGFBR1:NM_001306210:exon3:c.C481T:p.R161X,TGFBR1:NM_004612:exon3:c.C469T:p.R157X	9q22.33	0.241	60	NA
ID187	4	153249384	153249384	C	T	FBXW7	nonsynonymous SNV	FBXW7:NM_001013415:exon8:c.G1040A:p.R347H,FBXW7:NM_018315:exon8:c.G1154A:p.R385H,FBXW7:NM_033632:exon9:c.G1394A:p.R465H	4q31.3	0.15	60	NA
ID187	7	134618509	134618509	G	A	CALD1	nonsynonymous SNV	CALD1:NM_033138:exon5:c.G989A:p.R330K	7q33	0.611	60	NA
ID187	X	129147028	129147028	G	A	BCORL1	nonsynonymous SNV	BCORL1:NM_001184772:exon3:c.G280A:p.D94N,BCORL1:NM_021946:exon3:c.G280A:p.D94N	Xq26.1	0.995	60	NA
ID187	12	25398284	25398284	C	T	KRAS	nonsynonymous SNV	KRAS:NM_004985:exon2:c.G35A:p.G12D,KRAS:NM_033360:exon2:c.G35A:p.G12D	12p12.1	0.208	60	NA
ID187	17	7577539	7577539	G	A	TP53	nonsynonymous SNV	TP53:NM_001126115:exon3:c.C346T:p.R116W,TP53:NM_001126116:exon3:c.C346T:p.R116W,TP53:NM_001126117:exon3:c.C346T:p.R116W,TP53:NM_001276697:exon3:c.C265T:p.R89W,TP53:NM_001276698:exon3:c.C265T:p.R89W,TP53:NM_001276699:exon3:c.C265T:p.R89W,TP53:NM_001126118:exon6:c.C625T:p.R209W,TP53:NM_000546:exon7:c.C742T:p.R248W,TP53:NM_001126112:exon7:c.C742T:p.R248W,TP53:NM_001126113:exon7:c.C742T:p.R248W,TP53:…	17p13.1	0.176	60	NA
ID188	18	48604695	48604714	TGAAAGGCTGGGGACCGGAT	-	SMAD4	frameshift deletion	SMAD4:NM_005359:exon12:c.1517_1536del:p.V506fs	18q21.2	0.046	8.465	validated
ID189	13	32911709	32911709	C	T	BRCA2	stopgain	BRCA2:NM_000059:exon11:c.C3217T:p.Q1073X	13q13.1	0.057	6.139	NA
ID189	13	32968951	32968951	C	T	BRCA2	stopgain	BRCA2:NM_000059:exon25:c.C9382T:p.R3128X	13q13.1	0.06	7.041	NA
ID189	12	25398284	25398284	C	T	KRAS	nonsynonymous SNV	KRAS:NM_004985:exon2:c.G35A:p.G12D,KRAS:NM_033360:exon2:c.G35A:p.G12D	12p12.1	0.13	12.972	validated
ID189	21	44524456	44524456	G	A	U2AF1	nonsynonymous SNV	U2AF1:NM_001025203:exon2:c.C101T:p.S34F,U2AF1:NM_006758:exon2:c.C101T:p.S34F	21q22.3	0.164	60	NA
ID189	3	52643657	52643657	T	G	PBRM1	nonsynonymous SNV	PBRM1:NM_018313:exon17:c.A2239C:p.K747Q	3p21.1	0.25	60	NA
ID190	12	25398285	25398285	C	G	KRAS	nonsynonymous SNV	KRAS:NM_004985:exon2:c.G34C:p.G12R,KRAS:NM_033360:exon2:c.G34C:p.G12R	12p12.1	0.236	60	NA
ID190	17	7577082	7577082	C	T	TP53	nonsynonymous SNV	TP53:NM_001126115:exon4:c.G460A:p.E154K,TP53:NM_001126116:exon4:c.G460A:p.E154K,TP53:NM_001126117:exon4:c.G460A:p.E154K,TP53:NM_001276697:exon4:c.G379A:p.E127K,TP53:NM_001276698:exon4:c.G379A:p.E127K,TP53:NM_001276699:exon4:c.G379A:p.E127K,TP53:NM_001126118:exon7:c.G739A:p.E247K,TP53:NM_000546:exon8:c.G856A:p.E286K,TP53:NM_001126112:exon8:c.G856A:p.E286K,TP53:NM_001126113:exon8:c.G856A:p.E286K,TP…	17p13.1	0.288	60	NA
ID191	2	148657066	148657066	T	-	ACVR2A	frameshift deletion	ACVR2A:NM_001616:exon3:c.303delT:p.Y101fs,ACVR2A:NM_001278579:exon4:c.303delT:p.Y101fs	2q22.3	0.04	10.243	NA
ID191	3	52598165	52598165	C	A	PBRM1	nonsynonymous SNV	PBRM1:NM_018313:exon24:c.G3701T:p.S1234I	3p21.1	0.368	60	NA
ID191	12	25380276	25380276	T	C	KRAS	nonsynonymous SNV	KRAS:NM_004985:exon3:c.A182G:p.Q61R,KRAS:NM_033360:exon3:c.A182G:p.Q61R	12p12.1	0.242	60	NA
ID191	17	7577609	7577609	C	A	TP53	splicing		17p13.1	0.223	60	NA
ID191	X	47030556	47030556	C	-	RBM10	frameshift deletion	RBM10:NM_001204467:exon4:c.331delC:p.Q111fs,RBM10:NM_001204468:exon4:c.526delC:p.Q176fs,RBM10:NM_005676:exon4:c.331delC:p.Q111fs	Xp11.23	0.106	15.654	NA
ID192	12	25398284	25398284	C	A	KRAS	nonsynonymous SNV	KRAS:NM_004985:exon2:c.G35T:p.G12V,KRAS:NM_033360:exon2:c.G35T:p.G12V	12p12.1	0.176	60	NA
ID192	17	7578475	7578475	G	-	TP53	frameshift deletion	TP53:NM_001126115:exon1:c.59delC:p.P20fs,TP53:NM_001126116:exon1:c.59delC:p.P20fs,TP53:NM_001126117:exon1:c.59delC:p.P20fs,TP53:NM_001126118:exon4:c.338delC:p.P113fs,TP53:NM_000546:exon5:c.455delC:p.P152fs,TP53:NM_001126112:exon5:c.455delC:p.P152fs,TP53:NM_001126113:exon5:c.455delC:p.P152fs,TP53:NM_001126114:exon5:c.455delC:p.P152fs,TP53:NM_001276695:exon5:c.338delC:p.P113fs,TP53:NM_001276696:exo…	17p13.1	0.21	60	NA
ID192	18	48591977	48591977	G	T	SMAD4	splicing		18q21.2	0.102	60	validated
ID193	7	151878005	151878005	C	T	KMT2C	nonsynonymous SNV	KMT2C:NM_170606:exon36:c.G6940A:p.G2314R	7q36.1	0.061	11.603	validated
ID193	12	25398284	25398284	C	T	KRAS	nonsynonymous SNV	KRAS:NM_004985:exon2:c.G35A:p.G12D,KRAS:NM_033360:exon2:c.G35A:p.G12D	12p12.1	0.177	60	NA
ID193	17	7577094	7577094	G	A	TP53	nonsynonymous SNV	TP53:NM_001126115:exon4:c.C448T:p.R150W,TP53:NM_001126116:exon4:c.C448T:p.R150W,TP53:NM_001126117:exon4:c.C448T:p.R150W,TP53:NM_001276697:exon4:c.C367T:p.R123W,TP53:NM_001276698:exon4:c.C367T:p.R123W,TP53:NM_001276699:exon4:c.C367T:p.R123W,TP53:NM_001126118:exon7:c.C727T:p.R243W,TP53:NM_000546:exon8:c.C844T:p.R282W,TP53:NM_001126112:exon8:c.C844T:p.R282W,TP53:NM_001126113:exon8:c.C844T:p.R282W,TP…	17p13.1	0.185	60	NA
ID193	18	48593485	48593485	C	G	SMAD4	stopgain	SMAD4:NM_005359:exon10:c.C1236G:p.Y412X	18q21.2	0.065	11.872	validated
ID193	18	48591919	48591919	G	A	SMAD4	nonsynonymous SNV	SMAD4:NM_005359:exon9:c.G1082A:p.R361H	18q21.2	0.035	7.064	validated
ID194	9	21974799	21974803	CCATG	-	CDKN2A	frameshift deletion	CDKN2A:NM_000077:exon1:c.24_28del:p.S8fs,CDKN2A:NM_001195132:exon1:c.24_28del:p.S8fs,CDKN2A:NM_058197:exon1:c.24_28del:p.S8fs	9p21.3	0.069	11.34	NA
ID194	11	108199794	108199794	T	C	ATM	nonsynonymous SNV	ATM:NM_000051:exon49:c.T7136C:p.L2379P	11q22.3	0.073	8.772	validated
ID194	12	25398284	25398284	C	T	KRAS	nonsynonymous SNV	KRAS:NM_004985:exon2:c.G35A:p.G12D,KRAS:NM_033360:exon2:c.G35A:p.G12D	12p12.1	0.087	10.393	validated
ID194	18	48604750	48604750	G	C	SMAD4	nonsynonymous SNV	SMAD4:NM_005359:exon12:c.G1572C:p.W524C	18q21.2	0.087	9.62	validated
ID194	17	7574003	7574003	G	A	TP53	stopgain	TP53:NM_001126115:exon6:c.C628T:p.R210X,TP53:NM_001276697:exon6:c.C547T:p.R183X,TP53:NM_001126118:exon9:c.C907T:p.R303X,TP53:NM_000546:exon10:c.C1024T:p.R342X,TP53:NM_001126112:exon10:c.C1024T:p.R342X,TP53:NM_001276760:exon10:c.C907T:p.R303X,TP53:NM_001276761:exon10:c.C907T:p.R303X	17p13.1	0.134	11.737	NA
ID194	18	48575209	48575209	C	T	SMAD4	stopgain	SMAD4:NM_005359:exon3:c.C403T:p.R135X	18q21.2	0.073	7.773	validated
ID195	11	108178700	108178700	A	-	ATM	frameshift deletion	ATM:NM_000051:exon38:c.5751delA:p.R1917fs	11q22.3	0.184	60	validated
ID195	21	44524456	44524456	G	A	U2AF1	nonsynonymous SNV	U2AF1:NM_001025203:exon2:c.C101T:p.S34F,U2AF1:NM_006758:exon2:c.C101T:p.S34F	21q22.3	0.144	60	NA
ID197	9	21970965	21970969	GCGCA	-	CDKN2A	frameshift deletion	CDKN2A:NM_000077:exon2:c.389_393del:p.L130fs,CDKN2A:NM_001195132:exon2:c.389_393del:p.L130fs	9p21.3	0.115	60	NA
ID197	3	30732970	30732970	G	A	TGFBR2	nonsynonymous SNV	TGFBR2:NM_003242:exon7:c.G1583A:p.R528H,TGFBR2:NM_001024847:exon8:c.G1658A:p.R553H	3p24.1	0.113	13.112	NA
ID197	3	178936092	178936092	A	C	PIK3CA	nonsynonymous SNV	PIK3CA:NM_006218:exon10:c.A1634C:p.E545A	3q26.32	0.068	12.868	NA
ID197	18	48591918	48591918	C	T	SMAD4	nonsynonymous SNV	SMAD4:NM_005359:exon9:c.C1081T:p.R361C	18q21.2	0.083	10.614	validated
ID197	12	25398285	25398285	C	G	KRAS	nonsynonymous SNV	KRAS:NM_004985:exon2:c.G34C:p.G12R,KRAS:NM_033360:exon2:c.G34C:p.G12R	12p12.1	0.097	60	NA
ID197	13	77656113	77656113	T	G	MYCBP2	nonsynonymous SNV	MYCBP2:NM_015057:exon64:c.A11052C:p.K3684N	13q22.3	0.13	60	NA
ID197	17	7576852	7576852	C	T	TP53	splicing		17p13.1	0.088	14.449	NA
ID198	12	49439899	49439899	C	T	KMT2D	nonsynonymous SNV	KMT2D:NM_003482:exon17:c.G4642A:p.D1548N	12q13.12	0.044	6.016	NA
ID198	17	7578538	7578538	T	A	TP53	nonsynonymous SNV	TP53:NM_001126118:exon4:c.A275T:p.N92I,TP53:NM_000546:exon5:c.A392T:p.N131I,TP53:NM_001126112:exon5:c.A392T:p.N131I,TP53:NM_001126113:exon5:c.A392T:p.N131I,TP53:NM_001126114:exon5:c.A392T:p.N131I,TP53:NM_001276695:exon5:c.A275T:p.N92I,TP53:NM_001276696:exon5:c.A275T:p.N92I,TP53:NM_001276760:exon5:c.A275T:p.N92I,TP53:NM_001276761:exon5:c.A275T:p.N92I	17p13.1	0.109	15.353	NA
ID198	12	25398285	25398285	C	G	KRAS	nonsynonymous SNV	KRAS:NM_004985:exon2:c.G34C:p.G12R,KRAS:NM_033360:exon2:c.G34C:p.G12R	12p12.1	0.149	60	validated
ID199	1	27023320	27023320	-	T	ARID1A	frameshift insertion	ARID1A:NM_006015:exon1:c.427dupT:p.A142fs,ARID1A:NM_139135:exon1:c.427dupT:p.A142fs	1p36.11	0.2	6.548	NA
ID199	9	21971111	21971111	G	A	CDKN2A	nonsynonymous SNV	CDKN2A:NM_000077:exon2:c.C247T:p.H83Y,CDKN2A:NM_001195132:exon2:c.C247T:p.H83Y,CDKN2A:NM_058195:exon2:c.C290T:p.A97V	9p21.3	0.341	60	NA
ID199	12	25398284	25398284	C	T	KRAS	nonsynonymous SNV	KRAS:NM_004985:exon2:c.G35A:p.G12D,KRAS:NM_033360:exon2:c.G35A:p.G12D	12p12.1	0.333	60	NA
ID199	17	7578492	7578492	C	T	TP53	stopgain	TP53:NM_001126115:exon1:c.G42A:p.W14X,TP53:NM_001126116:exon1:c.G42A:p.W14X,TP53:NM_001126117:exon1:c.G42A:p.W14X,TP53:NM_001126118:exon4:c.G321A:p.W107X,TP53:NM_000546:exon5:c.G438A:p.W146X,TP53:NM_001126112:exon5:c.G438A:p.W146X,TP53:NM_001126113:exon5:c.G438A:p.W146X,TP53:NM_001126114:exon5:c.G438A:p.W146X,TP53:NM_001276695:exon5:c.G321A:p.W107X,TP53:NM_001276696:exon5:c.G321A:p.W107X,TP53:NM_…	17p13.1	0.239	60	NA
ID199	18	48591902	48591902	C	-	SMAD4	frameshift deletion	SMAD4:NM_005359:exon9:c.1065delC:p.D355fs	18q21.2	0.26	60	validated
ID196	9	21974695	21974695	G	-	CDKN2A	stopgain	CDKN2A:NM_000077:exon1:c.132delC:p.Y44X,CDKN2A:NM_001195132:exon1:c.132delC:p.Y44X,CDKN2A:NM_058197:exon1:c.132delC:p.Y44X	9p21.3	0.178	60	NA
ID196	7	42007392	42007392	C	T	GLI3	nonsynonymous SNV	GLI3:NM_000168:exon14:c.G2233A:p.D745N	7p14.1	0.054	10.318	NA
ID196	X	44922710	44922710	C	T	KDM6A	nonsynonymous SNV	KDM6A:NM_001291418:exon14:c.C1334T:p.P445L,KDM6A:NM_001291421:exon14:c.C683T:p.P228L,KDM6A:NM_001291417:exon15:c.C1436T:p.P479L,KDM6A:NM_001291416:exon16:c.C1592T:p.P531L,KDM6A:NM_021140:exon16:c.C1571T:p.P524L,KDM6A:NM_001291415:exon17:c.C1727T:p.P576L	Xp11.3	0.179	60	NA
ID196	12	49418395	49418395	G	A	KMT2D	stopgain	KMT2D:NM_003482:exon50:c.C16018T:p.R5340X	12q13.12	0.045	5.686	NA
ID196	12	25380275	25380275	T	A	KRAS	nonsynonymous SNV	KRAS:NM_004985:exon3:c.A183T:p.Q61H,KRAS:NM_033360:exon3:c.A183T:p.Q61H	12p12.1	0.062	10.189	NA
ID196	18	48603039	48603066	TGCAGCAGCAGGCGGCTACTGCACAAGC	-	SMAD4	frameshift deletion	SMAD4:NM_005359:exon11:c.1340_1367del:p.M447fs	18q21.2	0.076	60	NA
ID196	17	7576852	7576852	C	A	TP53	splicing		17p13.1	0.111	13.256	NA
ID200	12	25398284	25398284	C	T	KRAS	nonsynonymous SNV	KRAS:NM_004985:exon2:c.G35A:p.G12D,KRAS:NM_033360:exon2:c.G35A:p.G12D	12p12.1	0.112	60	NA
ID200	17	7578176	7578176	C	A	TP53	splicing		17p13.1	0.171	60	NA
ID200	18	48575231	48575231	G	C	SMAD4	splicing		18q21.2	0.215	60	validated
ID200	22	50716284	50716284	G	T	PLXNB2	nonsynonymous SNV	PLXNB2:NM_012401:exon32:c.C5046A:p.N1682K	22q13.33	0.135	60	NA
ID201	12	49434010	49434010	G	A	KMT2D	nonsynonymous SNV	KMT2D:NM_003482:exon31:c.C7543T:p.P2515S	12q13.12	0.37	60	NA
ID201	12	25398284	25398284	C	A	KRAS	nonsynonymous SNV	KRAS:NM_004985:exon2:c.G35T:p.G12V,KRAS:NM_033360:exon2:c.G35T:p.G12V	12p12.1	0.161	60	NA
ID201	17	7577509	7577509	C	T	TP53	nonsynonymous SNV	TP53:NM_001126115:exon3:c.G376A:p.E126K,TP53:NM_001126116:exon3:c.G376A:p.E126K,TP53:NM_001126117:exon3:c.G376A:p.E126K,TP53:NM_001276697:exon3:c.G295A:p.E99K,TP53:NM_001276698:exon3:c.G295A:p.E99K,TP53:NM_001276699:exon3:c.G295A:p.E99K,TP53:NM_001126118:exon6:c.G655A:p.E219K,TP53:NM_000546:exon7:c.G772A:p.E258K,TP53:NM_001126112:exon7:c.G772A:p.E258K,TP53:NM_001126113:exon7:c.G772A:p.E258K,TP53:…	17p13.1	0.22	60	NA
ID201	18	48575080	48575080	C	T	SMAD4	nonsynonymous SNV	SMAD4:NM_005359:exon3:c.C274T:p.H92Y	18q21.2	0.22	60	validated
ID202	12	25398284	25398284	C	T	KRAS	nonsynonymous SNV	KRAS:NM_004985:exon2:c.G35A:p.G12D,KRAS:NM_033360:exon2:c.G35A:p.G12D	12p12.1	0.081	13.087	NA
ID202	17	7578190	7578190	T	C	TP53	nonsynonymous SNV	TP53:NM_001126115:exon2:c.A263G:p.Y88C,TP53:NM_001126116:exon2:c.A263G:p.Y88C,TP53:NM_001126117:exon2:c.A263G:p.Y88C,TP53:NM_001276697:exon2:c.A182G:p.Y61C,TP53:NM_001276698:exon2:c.A182G:p.Y61C,TP53:NM_001276699:exon2:c.A182G:p.Y61C,TP53:NM_001126118:exon5:c.A542G:p.Y181C,TP53:NM_000546:exon6:c.A659G:p.Y220C,TP53:NM_001126112:exon6:c.A659G:p.Y220C,TP53:NM_001126113:exon6:c.A659G:p.Y220C,TP53:NM_…	17p13.1	0.167	60	NA
ID203	17	7578263	7578263	G	A	TP53	stopgain	TP53:NM_001126115:exon2:c.C190T:p.R64X,TP53:NM_001126116:exon2:c.C190T:p.R64X,TP53:NM_001126117:exon2:c.C190T:p.R64X,TP53:NM_001276697:exon2:c.C109T:p.R37X,TP53:NM_001276698:exon2:c.C109T:p.R37X,TP53:NM_001276699:exon2:c.C109T:p.R37X,TP53:NM_001126118:exon5:c.C469T:p.R157X,TP53:NM_000546:exon6:c.C586T:p.R196X,TP53:NM_001126112:exon6:c.C586T:p.R196X,TP53:NM_001126113:exon6:c.C586T:p.R196X,TP53:NM_…	17p13.1	0.091	60	NA
ID203	18	48591978	48591978	T	C	SMAD4	splicing		18q21.2	0.086	12.543	validated
ID203	12	25398284	25398284	C	A	KRAS	nonsynonymous SNV	KRAS:NM_004985:exon2:c.G35T:p.G12V,KRAS:NM_033360:exon2:c.G35T:p.G12V	12p12.1	0.093	15.955	NA
ID204	19	11132522	11132522	C	T	SMARCA4	nonsynonymous SNV	SMARCA4:NM_001128845:exon18:c.C2738T:p.P913L,SMARCA4:NM_001128846:exon18:c.C2738T:p.P913L,SMARCA4:NM_001128847:exon18:c.C2738T:p.P913L,SMARCA4:NM_001128848:exon18:c.C2738T:p.P913L,SMARCA4:NM_001128849:exon19:c.C2738T:p.P913L,SMARCA4:NM_003072:exon19:c.C2738T:p.P913L,SMARCA4:NM_001128844:exon20:c.C2738T:p.P913L	19p13.2	0.133	60	NA
ID204	12	25398284	25398284	C	T	KRAS	nonsynonymous SNV	KRAS:NM_004985:exon2:c.G35A:p.G12D,KRAS:NM_033360:exon2:c.G35A:p.G12D	12p12.1	0.152	60	NA
ID204	18	48593388	48593388	G	C	SMAD4	splicing		18q21.2	0.156	60	validated
ID205	7	151935833	151935833	G	T	KMT2C	nonsynonymous SNV	KMT2C:NM_170606:exon15:c.C2611A:p.P871T	7q36.1	0.04	10.512	NA
ID205	7	151945118	151945118	G	A	KMT2C	nonsynonymous SNV	KMT2C:NM_170606:exon14:c.C2401T:p.P801S	7q36.1	0.116	60	NA
ID205	17	7578406	7578406	C	T	TP53	nonsynonymous SNV	TP53:NM_001126115:exon1:c.G128A:p.R43H,TP53:NM_001126116:exon1:c.G128A:p.R43H,TP53:NM_001126117:exon1:c.G128A:p.R43H,TP53:NM_001276697:exon1:c.G47A:p.R16H,TP53:NM_001276698:exon1:c.G47A:p.R16H,TP53:NM_001276699:exon1:c.G47A:p.R16H,TP53:NM_001126118:exon4:c.G407A:p.R136H,TP53:NM_000546:exon5:c.G524A:p.R175H,TP53:NM_001126112:exon5:c.G524A:p.R175H,TP53:NM_001126113:exon5:c.G524A:p.R175H,TP53:NM_001…	17p13.1	0.214	60	NA
ID205	9	21971157	21971173	GCCGTGGAGCAGCAGCA	-	CDKN2A	frameshift deletion	CDKN2A:NM_000077:exon2:c.185_201del:p.L62fs,CDKN2A:NM_001195132:exon2:c.185_201del:p.L62fs,CDKN2A:NM_058195:exon2:c.228_244del:p.A76fs	9p21.3	0.171	60	NA
ID205	12	25398284	25398284	C	T	KRAS	nonsynonymous SNV	KRAS:NM_004985:exon2:c.G35A:p.G12D,KRAS:NM_033360:exon2:c.G35A:p.G12D	12p12.1	0.196	60	NA
ID205	7	42005328	42005328	C	T	GLI3	nonsynonymous SNV	GLI3:NM_000168:exon15:c.G3343A:p.A1115T	7p14.1	0.285	60	NA
ID206	9	21974695	21974695	-	TT	CDKN2A	stopgain	CDKN2A:NM_000077:exon1:c.131_132insAA:p.Y44_G45delinsX,CDKN2A:NM_001195132:exon1:c.131_132insAA:p.Y44_G45delinsX,CDKN2A:NM_058197:exon1:c.131_132insAA:p.Y44_G45delinsX	9p21.3	0.139	60	NA
ID206	17	7578203	7578203	C	T	TP53	nonsynonymous SNV	TP53:NM_001126115:exon2:c.G250A:p.V84M,TP53:NM_001126116:exon2:c.G250A:p.V84M,TP53:NM_001126117:exon2:c.G250A:p.V84M,TP53:NM_001276697:exon2:c.G169A:p.V57M,TP53:NM_001276698:exon2:c.G169A:p.V57M,TP53:NM_001276699:exon2:c.G169A:p.V57M,TP53:NM_001126118:exon5:c.G529A:p.V177M,TP53:NM_000546:exon6:c.G646A:p.V216M,TP53:NM_001126112:exon6:c.G646A:p.V216M,TP53:NM_001126113:exon6:c.G646A:p.V216M,TP53:NM_…	17p13.1	0.163	60	NA
ID206	18	48584542	48584542	C	T	SMAD4	stopgain	SMAD4:NM_005359:exon6:c.C715T:p.Q239X	18q21.2	0.074	15.955	validated
ID206	12	25398284	25398284	C	T	KRAS	nonsynonymous SNV	KRAS:NM_004985:exon2:c.G35A:p.G12D,KRAS:NM_033360:exon2:c.G35A:p.G12D	12p12.1	0.136	60	NA
ID207	12	49432306	49432306	T	C	KMT2D	nonsynonymous SNV	KMT2D:NM_003482:exon34:c.A8833G:p.S2945G	12q13.12	0.195	60	NA
ID207	17	7577548	7577548	C	T	TP53	nonsynonymous SNV	TP53:NM_001126115:exon3:c.G337A:p.G113S,TP53:NM_001126116:exon3:c.G337A:p.G113S,TP53:NM_001126117:exon3:c.G337A:p.G113S,TP53:NM_001276697:exon3:c.G256A:p.G86S,TP53:NM_001276698:exon3:c.G256A:p.G86S,TP53:NM_001276699:exon3:c.G256A:p.G86S,TP53:NM_001126118:exon6:c.G616A:p.G206S,TP53:NM_000546:exon7:c.G733A:p.G245S,TP53:NM_001126112:exon7:c.G733A:p.G245S,TP53:NM_001126113:exon7:c.G733A:p.G245S,TP53:…	17p13.1	0.652	60	NA
ID207	12	25398285	25398285	C	A	KRAS	nonsynonymous SNV	KRAS:NM_004985:exon2:c.G34T:p.G12C,KRAS:NM_033360:exon2:c.G34T:p.G12C	12p12.1	0.703	60	NA
ID208	13	77779501	77779501	C	T	MYCBP2	nonsynonymous SNV	MYCBP2:NM_015057:exon26:c.G3733A:p.G1245S	13q22.3	0.107	15.955	NA
ID208	3	47161923	47161926	TCTA	-	SETD2	frameshift deletion	SETD2:NM_014159:exon3:c.4200_4203del:p.D1400fs	3p21.31	0.157	60	NA
ID208	12	25398284	25398284	C	A	KRAS	nonsynonymous SNV	KRAS:NM_004985:exon2:c.G35T:p.G12V,KRAS:NM_033360:exon2:c.G35T:p.G12V	12p12.1	0.158	60	NA
ID208	17	7577105	7577105	G	A	TP53	nonsynonymous SNV	TP53:NM_001126115:exon4:c.C437T:p.P146L,TP53:NM_001126116:exon4:c.C437T:p.P146L,TP53:NM_001126117:exon4:c.C437T:p.P146L,TP53:NM_001276697:exon4:c.C356T:p.P119L,TP53:NM_001276698:exon4:c.C356T:p.P119L,TP53:NM_001276699:exon4:c.C356T:p.P119L,TP53:NM_001126118:exon7:c.C716T:p.P239L,TP53:NM_000546:exon8:c.C833T:p.P278L,TP53:NM_001126112:exon8:c.C833T:p.P278L,TP53:NM_001126113:exon8:c.C833T:p.P278L,TP…	17p13.1	0.227	60	NA
ID209	17	8792113	8792113	C	T	PIK3R5	nonsynonymous SNV	PIK3R5:NM_001142633:exon10:c.G991A:p.E331K,PIK3R5:NM_014308:exon10:c.G991A:p.E331K	17p13.1	0.352	60	NA
ID209	19	7975221	7975221	T	C	MAP2K7	nonsynonymous SNV	MAP2K7:NM_001297556:exon4:c.T410C:p.M137T,MAP2K7:NM_145185:exon4:c.T410C:p.M137T,MAP2K7:NM_001297555:exon5:c.T458C:p.M153T	19p13.2	0.374	60	NA
ID209	12	25398284	25398284	C	A	KRAS	nonsynonymous SNV	KRAS:NM_004985:exon2:c.G35T:p.G12V,KRAS:NM_033360:exon2:c.G35T:p.G12V	12p12.1	0.348	60	NA
ID209	17	7577570	7577570	C	T	TP53	nonsynonymous SNV	TP53:NM_001126115:exon3:c.G315A:p.M105I,TP53:NM_001126116:exon3:c.G315A:p.M105I,TP53:NM_001126117:exon3:c.G315A:p.M105I,TP53:NM_001276697:exon3:c.G234A:p.M78I,TP53:NM_001276698:exon3:c.G234A:p.M78I,TP53:NM_001276699:exon3:c.G234A:p.M78I,TP53:NM_001126118:exon6:c.G594A:p.M198I,TP53:NM_000546:exon7:c.G711A:p.M237I,TP53:NM_001126112:exon7:c.G711A:p.M237I,TP53:NM_001126113:exon7:c.G711A:p.M237I,TP53:…	17p13.1	0.312	60	NA
ID210	13	77695520	77695520	C	T	MYCBP2	nonsynonymous SNV	MYCBP2:NM_015057:exon55:c.G8128A:p.G2710R	13q22.3	0.378	60	NA
ID210	12	25398242	25398242	T	C	KRAS	nonsynonymous SNV	KRAS:NM_004985:exon2:c.A77G:p.N26S,KRAS:NM_033360:exon2:c.A77G:p.N26S	12p12.1	0.147	60	NA
ID210	12	25398284	25398284	C	A	KRAS	nonsynonymous SNV	KRAS:NM_004985:exon2:c.G35T:p.G12V,KRAS:NM_033360:exon2:c.G35T:p.G12V	12p12.1	0.145	60	NA
ID210	17	7579559	7579559	A	T	TP53	stopgain	TP53:NM_001126118:exon3:c.T11A:p.L4X,TP53:NM_000546:exon4:c.T128A:p.L43X,TP53:NM_001126112:exon4:c.T128A:p.L43X,TP53:NM_001126113:exon4:c.T128A:p.L43X,TP53:NM_001126114:exon4:c.T128A:p.L43X,TP53:NM_001276695:exon4:c.T11A:p.L4X,TP53:NM_001276696:exon4:c.T11A:p.L4X,TP53:NM_001276760:exon4:c.T11A:p.L4X,TP53:NM_001276761:exon4:c.T11A:p.L4X	17p13.1	0.224	60	NA
ID210	18	48575102	48575102	G	A	SMAD4	stopgain	SMAD4:NM_005359:exon3:c.G296A:p.W99X	18q21.2	0.213	60	validated
ID211	1	27102066	27102066	A	T	ARID1A	splicing		1p36.11	0.087	13.445	NA
ID211	12	25398284	25398284	C	T	KRAS	nonsynonymous SNV	KRAS:NM_004985:exon2:c.G35A:p.G12D,KRAS:NM_033360:exon2:c.G35A:p.G12D	12p12.1	0.104	60	NA
ID212	12	25398284	25398284	C	T	KRAS	nonsynonymous SNV	KRAS:NM_004985:exon2:c.G35A:p.G12D,KRAS:NM_033360:exon2:c.G35A:p.G12D	12p12.1	0.086	60	NA
ID213	5	112179738	112179738	G	A	APC	nonsynonymous SNV	APC:NM_001127511:exon14:c.G8393A:p.R2798Q,APC:NM_000038:exon16:c.G8447A:p.R2816Q,APC:NM_001127510:exon17:c.G8447A:p.R2816Q	5q22.2	0.045	11.952	validated
ID213	12	25398284	25398284	C	T	KRAS	nonsynonymous SNV	KRAS:NM_004985:exon2:c.G35A:p.G12D,KRAS:NM_033360:exon2:c.G35A:p.G12D	12p12.1	0.047	7.917	NA
ID213	9	21971029	21971029	C	T	CDKN2A	stopgain	CDKN2A:NM_000077:exon2:c.G329A:p.W110X,CDKN2A:NM_001195132:exon2:c.G329A:p.W110X	9p21.3	0.094	60	NA
ID213	17	7578179	7578179	C	-	TP53	frameshift deletion	TP53:NM_001126115:exon2:c.274delG:p.E92fs,TP53:NM_001126116:exon2:c.274delG:p.E92fs,TP53:NM_001126117:exon2:c.274delG:p.E92fs,TP53:NM_001276697:exon2:c.193delG:p.E65fs,TP53:NM_001276698:exon2:c.193delG:p.E65fs,TP53:NM_001276699:exon2:c.193delG:p.E65fs,TP53:NM_001126118:exon5:c.553delG:p.E185fs,TP53:NM_000546:exon6:c.670delG:p.E224fs,TP53:NM_001126112:exon6:c.670delG:p.E224fs,TP53:NM_001126113:exo…	17p13.1	0.084	60	NA
ID213	18	48591850	48591850	-	AA	SMAD4	frameshift insertion	SMAD4:NM_005359:exon9:c.1013_1014insAA:p.T338fs	18q21.2	0.04	9.599	validated
ID213	17	56438282	56438282	G	-	RNF43	frameshift deletion	RNF43:NM_001305545:exon6:c.330delC:p.A110fs,RNF43:NM_001305544:exon7:c.711delC:p.A237fs,RNF43:NM_017763:exon7:c.711delC:p.A237fs	17q22	0.056	9.261	NA
ID214	3	77657044	77657044	C	T	ROBO2	nonsynonymous SNV	ROBO2:NM_002942:exon21:c.C3232T:p.P1078S,ROBO2:NM_001290039:exon22:c.C3244T:p.P1082S,ROBO2:NM_001290040:exon22:c.C3244T:p.P1082S,ROBO2:NM_001290065:exon22:c.C1453T:p.P485S	3p12.3	0.336	60	NA
ID214	12	25398284	25398284	C	A	KRAS	nonsynonymous SNV	KRAS:NM_004985:exon2:c.G35T:p.G12V,KRAS:NM_033360:exon2:c.G35T:p.G12V	12p12.1	0.357	60	NA
ID214	17	7579534	7579538	TTCAA	-	TP53	frameshift deletion	TP53:NM_001126118:exon3:c.32_36del:p.I11fs,TP53:NM_000546:exon4:c.149_153del:p.I50fs,TP53:NM_001126112:exon4:c.149_153del:p.I50fs,TP53:NM_001126113:exon4:c.149_153del:p.I50fs,TP53:NM_001126114:exon4:c.149_153del:p.I50fs,TP53:NM_001276695:exon4:c.32_36del:p.I11fs,TP53:NM_001276696:exon4:c.32_36del:p.I11fs,TP53:NM_001276760:exon4:c.32_36del:p.I11fs,TP53:NM_001276761:exon4:c.32_36del:p.I11fs	17p13.1	0.335	60	NA
ID214	X	44918532	44918532	C	T	KDM6A	stopgain	KDM6A:NM_001291421:exon11:c.C262T:p.Q88X,KDM6A:NM_001291415:exon12:c.C1015T:p.Q339X,KDM6A:NM_001291416:exon12:c.C1015T:p.Q339X,KDM6A:NM_001291417:exon12:c.C1015T:p.Q339X,KDM6A:NM_001291418:exon12:c.C1015T:p.Q339X,KDM6A:NM_021140:exon12:c.C1015T:p.Q339X	Xp11.3	0.397	60	NA
ID215	3	47164003	47164003	G	T	SETD2	nonsynonymous SNV	SETD2:NM_014159:exon3:c.C2123A:p.S708Y	3p21.31	0.121	60	validated
ID215	7	106508260	106508260	C	T	PIK3CG	nonsynonymous SNV	PIK3CG:NM_001282426:exon2:c.C254T:p.A85V,PIK3CG:NM_001282427:exon2:c.C254T:p.A85V,PIK3CG:NM_002649:exon2:c.C254T:p.A85V	7q22.3	0.122	60	validated
ID215	12	25398284	25398284	C	T	KRAS	nonsynonymous SNV	KRAS:NM_004985:exon2:c.G35A:p.G12D,KRAS:NM_033360:exon2:c.G35A:p.G12D	12p12.1	0.143	60	validated
ID215	17	7577120	7577120	C	T	TP53	nonsynonymous SNV	TP53:NM_001126115:exon4:c.G422A:p.R141H,TP53:NM_001126116:exon4:c.G422A:p.R141H,TP53:NM_001126117:exon4:c.G422A:p.R141H,TP53:NM_001276697:exon4:c.G341A:p.R114H,TP53:NM_001276698:exon4:c.G341A:p.R114H,TP53:NM_001276699:exon4:c.G341A:p.R114H,TP53:NM_001126118:exon7:c.G701A:p.R234H,TP53:NM_000546:exon8:c.G818A:p.R273H,TP53:NM_001126112:exon8:c.G818A:p.R273H,TP53:NM_001126113:exon8:c.G818A:p.R273H,TP…	17p13.1	0.085	60	validated
ID215	18	48603062	48603062	C	T	SMAD4	stopgain	SMAD4:NM_005359:exon11:c.C1363T:p.Q455X	18q21.2	0.174	60	validated
ID216	17	37872060	37872060	C	G	ERBB2	nonsynonymous SNV	ERBB2:NM_001289937:exon12:c.C1381G:p.L461V,ERBB2:NM_004448:exon12:c.C1381G:p.L461V,ERBB2:NM_001005862:exon15:c.C1291G:p.L431V,ERBB2:NM_001289938:exon15:c.C1291G:p.L431V,ERBB2:NM_001289936:exon16:c.C1336G:p.L446V	17q12	0.073	60	validated
ID216	12	25398284	25398284	C	T	KRAS	nonsynonymous SNV	KRAS:NM_004985:exon2:c.G35A:p.G12D,KRAS:NM_033360:exon2:c.G35A:p.G12D	12p12.1	0.064	11.804	NA
ID216	17	7578395	7578395	G	A	TP53	nonsynonymous SNV	TP53:NM_001126115:exon1:c.C139T:p.H47Y,TP53:NM_001126116:exon1:c.C139T:p.H47Y,TP53:NM_001126117:exon1:c.C139T:p.H47Y,TP53:NM_001276697:exon1:c.C58T:p.H20Y,TP53:NM_001276698:exon1:c.C58T:p.H20Y,TP53:NM_001276699:exon1:c.C58T:p.H20Y,TP53:NM_001126118:exon4:c.C418T:p.H140Y,TP53:NM_000546:exon5:c.C535T:p.H179Y,TP53:NM_001126112:exon5:c.C535T:p.H179Y,TP53:NM_001126113:exon5:c.C535T:p.H179Y,TP53:NM_001…	17p13.1	0.091	60	NA
ID217	9	21971028	21971028	C	T	CDKN2A	stopgain	CDKN2A:NM_000077:exon2:c.G330A:p.W110X,CDKN2A:NM_001195132:exon2:c.G330A:p.W110X	9p21.3	0.175	60	NA
ID217	12	25380275	25380275	T	G	KRAS	nonsynonymous SNV	KRAS:NM_004985:exon3:c.A183C:p.Q61H,KRAS:NM_033360:exon3:c.A183C:p.Q61H	12p12.1	0.096	60	NA
ID218	2	47630410	47630410	C	T	MSH2	nonsynonymous SNV	MSH2:NM_000251:exon1:c.C80T:p.P27L	2p21	0.082	11.974	validated
ID218	17	37868208	37868208	C	T	ERBB2	nonsynonymous SNV	ERBB2:NM_001289937:exon8:c.C929T:p.S310F,ERBB2:NM_004448:exon8:c.C929T:p.S310F,ERBB2:NM_001005862:exon11:c.C839T:p.S280F,ERBB2:NM_001289938:exon11:c.C839T:p.S280F,ERBB2:NM_001289936:exon12:c.C884T:p.S295F	17q12	0.146	60	NA
ID218	22	30733104	30733104	G	A	SF3A1	nonsynonymous SNV	SF3A1:NM_005877:exon13:c.C2017T:p.P673S	22q12.2	0.39	60	NA
ID218	17	7578271	7578271	-	GCTGA	TP53	frameshift insertion	TP53:NM_001126115:exon2:c.181_182insTCAGC:p.H61fs,TP53:NM_001126116:exon2:c.181_182insTCAGC:p.H61fs,TP53:NM_001126117:exon2:c.181_182insTCAGC:p.H61fs,TP53:NM_001276697:exon2:c.100_101insTCAGC:p.H34fs,TP53:NM_001276698:exon2:c.100_101insTCAGC:p.H34fs,TP53:NM_001276699:exon2:c.100_101insTCAGC:p.H34fs,TP53:NM_001126118:exon5:c.460_461insTCAGC:p.H154fs,TP53:NM_000546:exon6:c.577_578insTCAGC:p.H193fs,…	17p13.1	0.136	60	NA
ID218	X	47006899	47006899	T	G	RBM10	splicing		Xp11.23	0.237	60	NA
ID219	18	48591896	48591896	C	A	SMAD4	stopgain	SMAD4:NM_005359:exon9:c.C1059A:p.Y353X	18q21.2	0.064	11.651	validated
ID219	17	7578555	7578555	C	T	TP53	splicing		17p13.1	0.138	60	NA
ID219	12	25398284	25398284	C	A	KRAS	nonsynonymous SNV	KRAS:NM_004985:exon2:c.G35T:p.G12V,KRAS:NM_033360:exon2:c.G35T:p.G12V	12p12.1	0.098	60	NA
ID221	12	25398284	25398284	C	T	KRAS	nonsynonymous SNV	KRAS:NM_004985:exon2:c.G35A:p.G12D,KRAS:NM_033360:exon2:c.G35A:p.G12D	12p12.1	0.414	60	NA
ID221	17	7577534	7577534	C	A	TP53	nonsynonymous SNV	TP53:NM_001126115:exon3:c.G351T:p.R117S,TP53:NM_001126116:exon3:c.G351T:p.R117S,TP53:NM_001126117:exon3:c.G351T:p.R117S,TP53:NM_001276697:exon3:c.G270T:p.R90S,TP53:NM_001276698:exon3:c.G270T:p.R90S,TP53:NM_001276699:exon3:c.G270T:p.R90S,TP53:NM_001126118:exon6:c.G630T:p.R210S,TP53:NM_000546:exon7:c.G747T:p.R249S,TP53:NM_001126112:exon7:c.G747T:p.R249S,TP53:NM_001126113:exon7:c.G747T:p.R249S,TP53:…	17p13.1	0.366	60	NA
ID222	1	27023324	27023334	CCGCCCCCAGC	-	ARID1A	frameshift deletion	ARID1A:NM_006015:exon1:c.430_440del:p.P144fs,ARID1A:NM_139135:exon1:c.430_440del:p.P144fs	1p36.11	0.067	7.804	NA
ID222	3	52651489	52651489	G	T	PBRM1	nonsynonymous SNV	PBRM1:NM_018313:exon15:c.C1607A:p.P536Q	3p21.1	0.074	60	NA
ID222	12	25398284	25398284	C	A	KRAS	nonsynonymous SNV	KRAS:NM_004985:exon2:c.G35T:p.G12V,KRAS:NM_033360:exon2:c.G35T:p.G12V	12p12.1	0.072	14.148	NA
ID222	18	48584709	48584709	G	A	SMAD4	splicing		18q21.2	0.062	12.35	validated
ID222	17	7578526	7578526	C	T	TP53	nonsynonymous SNV	TP53:NM_001126115:exon1:c.G8A:p.C3Y,TP53:NM_001126116:exon1:c.G8A:p.C3Y,TP53:NM_001126117:exon1:c.G8A:p.C3Y,TP53:NM_001126118:exon4:c.G287A:p.C96Y,TP53:NM_000546:exon5:c.G404A:p.C135Y,TP53:NM_001126112:exon5:c.G404A:p.C135Y,TP53:NM_001126113:exon5:c.G404A:p.C135Y,TP53:NM_001126114:exon5:c.G404A:p.C135Y,TP53:NM_001276695:exon5:c.G287A:p.C96Y,TP53:NM_001276696:exon5:c.G287A:p.C96Y,TP53:NM_001276760…	17p13.1	0.19	60	NA
ID223	12	25398284	25398284	C	T	KRAS	nonsynonymous SNV	KRAS:NM_004985:exon2:c.G35A:p.G12D,KRAS:NM_033360:exon2:c.G35A:p.G12D	12p12.1	0.09	60	NA
ID223	17	7577127	7577127	C	T	TP53	nonsynonymous SNV	TP53:NM_001126115:exon4:c.G415A:p.E139K,TP53:NM_001126116:exon4:c.G415A:p.E139K,TP53:NM_001126117:exon4:c.G415A:p.E139K,TP53:NM_001276697:exon4:c.G334A:p.E112K,TP53:NM_001276698:exon4:c.G334A:p.E112K,TP53:NM_001276699:exon4:c.G334A:p.E112K,TP53:NM_001126118:exon7:c.G694A:p.E232K,TP53:NM_000546:exon8:c.G811A:p.E271K,TP53:NM_001126112:exon8:c.G811A:p.E271K,TP53:NM_001126113:exon8:c.G811A:p.E271K,TP…	17p13.1	0.083	60	NA
ID223	18	48593405	48593405	G	-	SMAD4	frameshift deletion	SMAD4:NM_005359:exon10:c.1156delG:p.G386fs	18q21.2	0.102	60	validated
ID224	12	25398284	25398284	C	T	KRAS	nonsynonymous SNV	KRAS:NM_004985:exon2:c.G35A:p.G12D,KRAS:NM_033360:exon2:c.G35A:p.G12D	12p12.1	0.145	60	NA
ID224	17	7577511	7577511	A	T	TP53	nonsynonymous SNV	TP53:NM_001126115:exon3:c.T374A:p.L125Q,TP53:NM_001126116:exon3:c.T374A:p.L125Q,TP53:NM_001126117:exon3:c.T374A:p.L125Q,TP53:NM_001276697:exon3:c.T293A:p.L98Q,TP53:NM_001276698:exon3:c.T293A:p.L98Q,TP53:NM_001276699:exon3:c.T293A:p.L98Q,TP53:NM_001126118:exon6:c.T653A:p.L218Q,TP53:NM_000546:exon7:c.T770A:p.L257Q,TP53:NM_001126112:exon7:c.T770A:p.L257Q,TP53:NM_001126113:exon7:c.T770A:p.L257Q,TP53:…	17p13.1	0.148	60	NA
ID224	1	27106159	27106159	G	A	ARID1A	nonsynonymous SNV	ARID1A:NM_006015:exon20:c.G5770A:p.E1924K,ARID1A:NM_139135:exon20:c.G5119A:p.E1707K	1p36.11	0.102	60	NA
ID224	9	21974695	21974695	G	-	CDKN2A	stopgain	CDKN2A:NM_000077:exon1:c.132delC:p.Y44X,CDKN2A:NM_001195132:exon1:c.132delC:p.Y44X,CDKN2A:NM_058197:exon1:c.132delC:p.Y44X	9p21.3	0.178	60	NA
ID225	12	25398284	25398284	C	A	KRAS	nonsynonymous SNV	KRAS:NM_004985:exon2:c.G35T:p.G12V,KRAS:NM_033360:exon2:c.G35T:p.G12V	12p12.1	0.261	60	NA
ID225	17	7577120	7577120	C	T	TP53	nonsynonymous SNV	TP53:NM_001126115:exon4:c.G422A:p.R141H,TP53:NM_001126116:exon4:c.G422A:p.R141H,TP53:NM_001126117:exon4:c.G422A:p.R141H,TP53:NM_001276697:exon4:c.G341A:p.R114H,TP53:NM_001276698:exon4:c.G341A:p.R114H,TP53:NM_001276699:exon4:c.G341A:p.R114H,TP53:NM_001126118:exon7:c.G701A:p.R234H,TP53:NM_000546:exon8:c.G818A:p.R273H,TP53:NM_001126112:exon8:c.G818A:p.R273H,TP53:NM_001126113:exon8:c.G818A:p.R273H,TP…	17p13.1	0.244	60	NA
ID225	X	44949121	44949135	GTTCAGGCTATTGGC	-	KDM6A	nonframeshift deletion	KDM6A:NM_001291418:exon23:c.3445_3459del:p.1149_1153del,KDM6A:NM_001291421:exon23:c.2794_2808del:p.932_936del,KDM6A:NM_001291417:exon24:c.3547_3561del:p.1183_1187del,KDM6A:NM_001291416:exon25:c.3703_3717del:p.1235_1239del,KDM6A:NM_021140:exon25:c.3682_3696del:p.1228_1232del,KDM6A:NM_001291415:exon26:c.3838_3852del:p.1280_1284del	Xp11.3	0.267	60	NA
ID227	7	151970884	151970884	A	C	KMT2C	stopgain	KMT2C:NM_170606:exon7:c.T918G:p.Y306X	7q36.1	0.055	13.155	NA
ID227	9	21974801	21974801	A	-	CDKN2A	frameshift deletion	CDKN2A:NM_000077:exon1:c.26delT:p.M9fs,CDKN2A:NM_001195132:exon1:c.26delT:p.M9fs,CDKN2A:NM_058197:exon1:c.26delT:p.M9fs	9p21.3	0.207	60	NA
ID227	12	25380275	25380275	T	G	KRAS	nonsynonymous SNV	KRAS:NM_004985:exon3:c.A183C:p.Q61H,KRAS:NM_033360:exon3:c.A183C:p.Q61H	12p12.1	0.243	60	NA
ID227	17	7578550	7578550	G	A	TP53	nonsynonymous SNV	TP53:NM_001126118:exon4:c.C263T:p.S88F,TP53:NM_000546:exon5:c.C380T:p.S127F,TP53:NM_001126112:exon5:c.C380T:p.S127F,TP53:NM_001126113:exon5:c.C380T:p.S127F,TP53:NM_001126114:exon5:c.C380T:p.S127F,TP53:NM_001276695:exon5:c.C263T:p.S88F,TP53:NM_001276696:exon5:c.C263T:p.S88F,TP53:NM_001276760:exon5:c.C263T:p.S88F,TP53:NM_001276761:exon5:c.C263T:p.S88F	17p13.1	0.215	60	NA
ID228	17	7577539	7577539	G	A	TP53	nonsynonymous SNV	TP53:NM_001126115:exon3:c.C346T:p.R116W,TP53:NM_001126116:exon3:c.C346T:p.R116W,TP53:NM_001126117:exon3:c.C346T:p.R116W,TP53:NM_001276697:exon3:c.C265T:p.R89W,TP53:NM_001276698:exon3:c.C265T:p.R89W,TP53:NM_001276699:exon3:c.C265T:p.R89W,TP53:NM_001126118:exon6:c.C625T:p.R209W,TP53:NM_000546:exon7:c.C742T:p.R248W,TP53:NM_001126112:exon7:c.C742T:p.R248W,TP53:NM_001126113:exon7:c.C742T:p.R248W,TP53:…	17p13.1	0.061	11.237	NA
ID228	9	21971111	21971116	GCACGG	-	CDKN2A	nonframeshift deletion	CDKN2A:NM_000077:exon2:c.242_247del:p.81_83del,CDKN2A:NM_001195132:exon2:c.242_247del:p.81_83del,CDKN2A:NM_058195:exon2:c.285_290del:p.95_97del	9p21.3	0.065	60	NA
ID228	12	25398284	25398284	C	T	KRAS	nonsynonymous SNV	KRAS:NM_004985:exon2:c.G35A:p.G12D,KRAS:NM_033360:exon2:c.G35A:p.G12D	12p12.1	0.067	13.861	NA
ID229	12	25398284	25398284	C	T	KRAS	nonsynonymous SNV	KRAS:NM_004985:exon2:c.G35A:p.G12D,KRAS:NM_033360:exon2:c.G35A:p.G12D	12p12.1	0.122	60	NA
ID229	18	48591918	48591918	C	T	SMAD4	nonsynonymous SNV	SMAD4:NM_005359:exon9:c.C1081T:p.R361C	18q21.2	0.154	60	validated
ID230	12	46245006	46245006	C	T	ARID2	stopgain	ARID2:NM_152641:exon15:c.C3100T:p.Q1034X	12q12	0.068	60	NA
ID230	12	25398284	25398284	C	A	KRAS	nonsynonymous SNV	KRAS:NM_004985:exon2:c.G35T:p.G12V,KRAS:NM_033360:exon2:c.G35T:p.G12V	12p12.1	0.059	11.596	NA
ID230	18	48604767	48604767	A	G	SMAD4	nonsynonymous SNV	SMAD4:NM_005359:exon12:c.A1589G:p.H530R	18q21.2	0.066	60	validated
ID230	X	44929455	44929455	A	-	KDM6A	frameshift deletion	KDM6A:NM_001291418:exon15:c.2318delA:p.H773fs,KDM6A:NM_001291421:exon15:c.1667delA:p.H556fs,KDM6A:NM_001291417:exon16:c.2420delA:p.H807fs,KDM6A:NM_001291416:exon17:c.2576delA:p.H859fs,KDM6A:NM_021140:exon17:c.2555delA:p.H852fs,KDM6A:NM_001291415:exon18:c.2711delA:p.H904fs	Xp11.3	0.142	60	NA
ID230	17	7577508	7577508	T	C	TP53	nonsynonymous SNV	TP53:NM_001126115:exon3:c.A377G:p.E126G,TP53:NM_001126116:exon3:c.A377G:p.E126G,TP53:NM_001126117:exon3:c.A377G:p.E126G,TP53:NM_001276697:exon3:c.A296G:p.E99G,TP53:NM_001276698:exon3:c.A296G:p.E99G,TP53:NM_001276699:exon3:c.A296G:p.E99G,TP53:NM_001126118:exon6:c.A656G:p.E219G,TP53:NM_000546:exon7:c.A773G:p.E258G,TP53:NM_001126112:exon7:c.A773G:p.E258G,TP53:NM_001126113:exon7:c.A773G:p.E258G,TP53:…	17p13.1	0.057	11.408	NA
ID231	8	69104669	69104669	G	T	PREX2	nonsynonymous SNV	PREX2:NM_024870:exon37:c.G4513T:p.A1505S	8q13.2	0.045	9.303	NA
ID231	21	44524456	44524456	G	A	U2AF1	nonsynonymous SNV	U2AF1:NM_001025203:exon2:c.C101T:p.S34F,U2AF1:NM_006758:exon2:c.C101T:p.S34F	21q22.3	0.074	15.955	NA
ID231	12	25398284	25398284	C	A	KRAS	nonsynonymous SNV	KRAS:NM_004985:exon2:c.G35T:p.G12V,KRAS:NM_033360:exon2:c.G35T:p.G12V	12p12.1	0.068	13.955	NA
ID232	12	25398284	25398284	C	A	KRAS	nonsynonymous SNV	KRAS:NM_004985:exon2:c.G35T:p.G12V,KRAS:NM_033360:exon2:c.G35T:p.G12V	12p12.1	0.12	60	NA
ID232	18	48593486	48593486	-	A	SMAD4	stopgain	SMAD4:NM_005359:exon10:c.1238dupA:p.Y413_L414delinsX	18q21.2	0.08	60	validated
ID233	11	108098366	108098366	-	A	ATM	frameshift insertion	ATM:NM_000051:exon2:c.16dupA:p.L5fs	11q22.3	0.135	60	validated
ID233	12	25398285	25398285	C	G	KRAS	nonsynonymous SNV	KRAS:NM_004985:exon2:c.G34C:p.G12R,KRAS:NM_033360:exon2:c.G34C:p.G12R	12p12.1	0.126	60	NA
ID233	17	7578394	7578394	T	C	TP53	nonsynonymous SNV	TP53:NM_001126115:exon1:c.A140G:p.H47R,TP53:NM_001126116:exon1:c.A140G:p.H47R,TP53:NM_001126117:exon1:c.A140G:p.H47R,TP53:NM_001276697:exon1:c.A59G:p.H20R,TP53:NM_001276698:exon1:c.A59G:p.H20R,TP53:NM_001276699:exon1:c.A59G:p.H20R,TP53:NM_001126118:exon4:c.A419G:p.H140R,TP53:NM_000546:exon5:c.A536G:p.H179R,TP53:NM_001126112:exon5:c.A536G:p.H179R,TP53:NM_001126113:exon5:c.A536G:p.H179R,TP53:NM_001…	17p13.1	0.154	60	NA
ID233	18	48593457	48593468	GTGACCACGCGG	-	SMAD4	nonframeshift deletion	SMAD4:NM_005359:exon10:c.1208_1219del:p.403_407del	18q21.2	0.112	60	validated
ID234	3	30715678	30715678	G	A	TGFBR2	nonsynonymous SNV	TGFBR2:NM_003242:exon5:c.G1336A:p.D446N,TGFBR2:NM_001024847:exon6:c.G1411A:p.D471N	3p24.1	0.08	60	NA
ID234	20	57484421	57484421	G	A	GNAS	nonsynonymous SNV	GNAS:NM_001077489:exon7:c.G557A:p.R186H,GNAS:NM_080426:exon7:c.G560A:p.R187H,GNAS:NM_000516:exon8:c.G602A:p.R201H,GNAS:NM_001077488:exon8:c.G605A:p.R202H,GNAS:NM_001309840:exon8:c.G425A:p.R142H,GNAS:NM_001309861:exon8:c.G425A:p.R142H,GNAS:NM_080425:exon8:c.G2531A:p.R844H	20q13.32	0.053	15.176	validated
ID234	12	25398284	25398284	C	T	KRAS	nonsynonymous SNV	KRAS:NM_004985:exon2:c.G35A:p.G12D,KRAS:NM_033360:exon2:c.G35A:p.G12D	12p12.1	0.067	12.416	NA
ID234	1	27106651	27106653	CTC	-	ARID1A	nonframeshift deletion	ARID1A:NM_006015:exon20:c.6262_6264del:p.2088_2088del,ARID1A:NM_139135:exon20:c.5611_5613del:p.1871_1871del	1p36.11	0.041	15	NA
ID234	X	47044956	47044956	G	T	RBM10	nonsynonymous SNV	RBM10:NM_001204466:exon19:c.G2051T:p.C684F,RBM10:NM_152856:exon19:c.G2048T:p.C683F,RBM10:NM_001204467:exon20:c.G2279T:p.C760F,RBM10:NM_001204468:exon20:c.G2477T:p.C826F,RBM10:NM_005676:exon20:c.G2282T:p.C761F	Xp11.23	0.146	60	NA
ID235	12	25398285	25398285	C	G	KRAS	nonsynonymous SNV	KRAS:NM_004985:exon2:c.G34C:p.G12R,KRAS:NM_033360:exon2:c.G34C:p.G12R	12p12.1	0.033	7.871	NA
ID235	18	48573563	48573563	-	A	SMAD4	frameshift insertion	SMAD4:NM_005359:exon2:c.148dupA:p.E49fs	18q21.2	0.041	9.999	validated
ID236	11	108098600	108098600	G	A	ATM	stopgain	ATM:NM_000051:exon3:c.G170A:p.W57X	11q22.3	0.143	60	validated
ID236	12	25398284	25398284	C	T	KRAS	nonsynonymous SNV	KRAS:NM_004985:exon2:c.G35A:p.G12D,KRAS:NM_033360:exon2:c.G35A:p.G12D	12p12.1	0.089	12.556	NA
ID237	2	212495302	212495302	G	A	ERBB4	nonsynonymous SNV	ERBB4:NM_001042599:exon17:c.C1964T:p.A655V,ERBB4:NM_005235:exon17:c.C1964T:p.A655V	2q34	0.047	4.06	NA
ID237	3	178936091	178936091	G	A	PIK3CA	nonsynonymous SNV	PIK3CA:NM_006218:exon10:c.G1633A:p.E545K	3q26.32	0.115	60	NA
ID237	12	25398284	25398284	C	T	KRAS	nonsynonymous SNV	KRAS:NM_004985:exon2:c.G35A:p.G12D,KRAS:NM_033360:exon2:c.G35A:p.G12D	12p12.1	0.147	60	NA
ID237	17	7578265	7578265	A	G	TP53	nonsynonymous SNV	TP53:NM_001126115:exon2:c.T188C:p.I63T,TP53:NM_001126116:exon2:c.T188C:p.I63T,TP53:NM_001126117:exon2:c.T188C:p.I63T,TP53:NM_001276697:exon2:c.T107C:p.I36T,TP53:NM_001276698:exon2:c.T107C:p.I36T,TP53:NM_001276699:exon2:c.T107C:p.I36T,TP53:NM_001126118:exon5:c.T467C:p.I156T,TP53:NM_000546:exon6:c.T584C:p.I195T,TP53:NM_001126112:exon6:c.T584C:p.I195T,TP53:NM_001126113:exon6:c.T584C:p.I195T,TP53:NM_…	17p13.1	0.129	60	NA
ID238	12	25398284	25398284	C	T	KRAS	nonsynonymous SNV	KRAS:NM_004985:exon2:c.G35A:p.G12D,KRAS:NM_033360:exon2:c.G35A:p.G12D	12p12.1	0.096	60	NA
ID238	17	7577559	7577559	G	T	TP53	nonsynonymous SNV	TP53:NM_001126115:exon3:c.C326A:p.S109Y,TP53:NM_001126116:exon3:c.C326A:p.S109Y,TP53:NM_001126117:exon3:c.C326A:p.S109Y,TP53:NM_001276697:exon3:c.C245A:p.S82Y,TP53:NM_001276698:exon3:c.C245A:p.S82Y,TP53:NM_001276699:exon3:c.C245A:p.S82Y,TP53:NM_001126118:exon6:c.C605A:p.S202Y,TP53:NM_000546:exon7:c.C722A:p.S241Y,TP53:NM_001126112:exon7:c.C722A:p.S241Y,TP53:NM_001126113:exon7:c.C722A:p.S241Y,TP53:…	17p13.1	0.097	60	NA
ID239	8	31497550	31497550	C	T	NRG1	nonsynonymous SNV	NRG1:NM_013962:exon1:c.C50T:p.A17V	8p12	0.622	60	NA
ID239	18	19752132	19752132	G	A	GATA6	nonsynonymous SNV	GATA6:NM_005257:exon2:c.G1027A:p.A343T	18q11.2	0.674	60	NA
ID239	7	106508614	106508614	C	T	PIK3CG	nonsynonymous SNV	PIK3CG:NM_001282426:exon2:c.C608T:p.T203M,PIK3CG:NM_001282427:exon2:c.C608T:p.T203M,PIK3CG:NM_002649:exon2:c.C608T:p.T203M	7q22.3	0.066	60	NA
ID239	9	21971111	21971111	G	C	CDKN2A	nonsynonymous SNV	CDKN2A:NM_000077:exon2:c.C247G:p.H83D,CDKN2A:NM_001195132:exon2:c.C247G:p.H83D,CDKN2A:NM_058195:exon2:c.C290G:p.A97G	9p21.3	0.156	60	NA
ID239	12	25398284	25398284	C	A	KRAS	nonsynonymous SNV	KRAS:NM_004985:exon2:c.G35T:p.G12V,KRAS:NM_033360:exon2:c.G35T:p.G12V	12p12.1	0.096	60	NA
ID239	17	7578413	7578413	C	T	TP53	nonsynonymous SNV	TP53:NM_001126115:exon1:c.G121A:p.V41M,TP53:NM_001126116:exon1:c.G121A:p.V41M,TP53:NM_001126117:exon1:c.G121A:p.V41M,TP53:NM_001276697:exon1:c.G40A:p.V14M,TP53:NM_001276698:exon1:c.G40A:p.V14M,TP53:NM_001276699:exon1:c.G40A:p.V14M,TP53:NM_001126118:exon4:c.G400A:p.V134M,TP53:NM_000546:exon5:c.G517A:p.V173M,TP53:NM_001126112:exon5:c.G517A:p.V173M,TP53:NM_001126113:exon5:c.G517A:p.V173M,TP53:NM_001…	17p13.1	0.13	60	NA
ID240	4	110914413	110914413	G	T	EGF	nonsynonymous SNV	EGF:NM_001178131:exon18:c.G2619T:p.E873D,EGF:NM_001963:exon19:c.G2745T:p.E915D	4q25	0.045	12.597	validated
ID240	20	57484421	57484421	G	A	GNAS	nonsynonymous SNV	GNAS:NM_001077489:exon7:c.G557A:p.R186H,GNAS:NM_080426:exon7:c.G560A:p.R187H,GNAS:NM_000516:exon8:c.G602A:p.R201H,GNAS:NM_001077488:exon8:c.G605A:p.R202H,GNAS:NM_001309840:exon8:c.G425A:p.R142H,GNAS:NM_001309861:exon8:c.G425A:p.R142H,GNAS:NM_080425:exon8:c.G2531A:p.R844H	20q13.32	0.366	60	NA
ID240	12	25398285	25398285	C	G	KRAS	nonsynonymous SNV	KRAS:NM_004985:exon2:c.G34C:p.G12R,KRAS:NM_033360:exon2:c.G34C:p.G12R	12p12.1	0.306	60	NA
ID240	18	48575093	48575094	CC	-	SMAD4	frameshift deletion	SMAD4:NM_005359:exon3:c.287_288del:p.A96fs	18q21.2	0.055	10.364	validated
ID240	18	48591805	48591805	G	A	SMAD4	stopgain	SMAD4:NM_005359:exon9:c.G968A:p.W323X	18q21.2	0.067	12.419	validated
ID240	18	48591919	48591919	G	A	SMAD4	nonsynonymous SNV	SMAD4:NM_005359:exon9:c.G1082A:p.R361H	18q21.2	0.043	12.658	validated
ID240	18	48604707	48604707	G	T	SMAD4	nonsynonymous SNV	SMAD4:NM_005359:exon12:c.G1529T:p.G510V	18q21.2	0.039	6.003	validated
ID241	17	7577121	7577121	G	T	TP53	nonsynonymous SNV	TP53:NM_001126115:exon4:c.C421A:p.R141S,TP53:NM_001126116:exon4:c.C421A:p.R141S,TP53:NM_001126117:exon4:c.C421A:p.R141S,TP53:NM_001276697:exon4:c.C340A:p.R114S,TP53:NM_001276698:exon4:c.C340A:p.R114S,TP53:NM_001276699:exon4:c.C340A:p.R114S,TP53:NM_001126118:exon7:c.C700A:p.R234S,TP53:NM_000546:exon8:c.C817A:p.R273S,TP53:NM_001126112:exon8:c.C817A:p.R273S,TP53:NM_001126113:exon8:c.C817A:p.R273S,TP…	17p13.1	0.042	9.006	NA
ID241	12	25398285	25398285	C	G	KRAS	nonsynonymous SNV	KRAS:NM_004985:exon2:c.G34C:p.G12R,KRAS:NM_033360:exon2:c.G34C:p.G12R	12p12.1	0.056	12.842	NA
ID242	17	7579539	7579539	T	-	TP53	frameshift deletion	TP53:NM_001126118:exon3:c.31delA:p.I11fs,TP53:NM_000546:exon4:c.148delA:p.I50fs,TP53:NM_001126112:exon4:c.148delA:p.I50fs,TP53:NM_001126113:exon4:c.148delA:p.I50fs,TP53:NM_001126114:exon4:c.148delA:p.I50fs,TP53:NM_001276695:exon4:c.31delA:p.I11fs,TP53:NM_001276696:exon4:c.31delA:p.I11fs,TP53:NM_001276760:exon4:c.31delA:p.I11fs,TP53:NM_001276761:exon4:c.31delA:p.I11fs	17p13.1	0.06	9.45	validated
ID243	3	78710309	78710309	G	T	ROBO1	nonsynonymous SNV	ROBO1:NM_001145845:exon15:c.C2083A:p.P695T,ROBO1:NM_133631:exon15:c.C2083A:p.P695T,ROBO1:NM_002941:exon16:c.C2191A:p.P731T	3p12.3	0.051	8.651	NA
ID243	19	11100015	11100015	C	T	SMARCA4	stopgain	SMARCA4:NM_001128845:exon6:c.C1141T:p.R381X,SMARCA4:NM_001128846:exon6:c.C1141T:p.R381X,SMARCA4:NM_001128847:exon6:c.C1141T:p.R381X,SMARCA4:NM_001128848:exon6:c.C1141T:p.R381X,SMARCA4:NM_001128849:exon7:c.C1141T:p.R381X,SMARCA4:NM_003072:exon7:c.C1141T:p.R381X,SMARCA4:NM_001128844:exon8:c.C1141T:p.R381X	19p13.2	0.04	5.023	NA
ID244	2	212522509	212522509	G	A	ERBB4	nonsynonymous SNV	ERBB4:NM_001042599:exon16:c.C1916T:p.T639M,ERBB4:NM_005235:exon16:c.C1916T:p.T639M	2q34	0.183	60	NA
ID244	11	63662808	63662808	G	T	MARK2	stopgain	MARK2:NM_001039469:exon2:c.G232T:p.E78X,MARK2:NM_001163296:exon2:c.G232T:p.E78X,MARK2:NM_001163297:exon2:c.G232T:p.E78X,MARK2:NM_004954:exon2:c.G232T:p.E78X,MARK2:NM_017490:exon2:c.G133T:p.E45X	11q13.1	0.098	12.791	validated
ID244	7	152008982	152008982	G	A	KMT2C	stopgain	KMT2C:NM_170606:exon5:c.C640T:p.Q214X	7q36.1	0.22	60	NA
ID244	3	52702651	52702651	C	T	PBRM1	nonsynonymous SNV	PBRM1:NM_018313:exon4:c.G247A:p.D83N	3p21.1	0.342	60	NA
ID244	9	21971045	21971045	-	A	CDKN2A	frameshift insertion	CDKN2A:NM_058195:exon2:c.355_356insT:p.G119fs	9p21.3	0.139	60	NA
ID244	8	68982089	68982089	G	A	PREX2	nonsynonymous SNV	PREX2:NM_024870:exon13:c.G1463A:p.R488H,PREX2:NM_025170:exon13:c.G1463A:p.R488H	8q13.2	0.177	60	NA
ID244	12	25398285	25398285	C	A	KRAS	nonsynonymous SNV	KRAS:NM_004985:exon2:c.G34T:p.G12C,KRAS:NM_033360:exon2:c.G34T:p.G12C	12p12.1	0.128	60	NA
ID244	17	7579373	7579373	C	A	TP53	nonsynonymous SNV	TP53:NM_001126118:exon3:c.G197T:p.G66V,TP53:NM_000546:exon4:c.G314T:p.G105V,TP53:NM_001126112:exon4:c.G314T:p.G105V,TP53:NM_001126113:exon4:c.G314T:p.G105V,TP53:NM_001126114:exon4:c.G314T:p.G105V,TP53:NM_001276695:exon4:c.G197T:p.G66V,TP53:NM_001276696:exon4:c.G197T:p.G66V,TP53:NM_001276760:exon4:c.G197T:p.G66V,TP53:NM_001276761:exon4:c.G197T:p.G66V	17p13.1	0.261	60	NA
ID244	X	44942755	44942756	TC	-	KDM6A	frameshift deletion	KDM6A:NM_001291418:exon21:c.3098_3099del:p.V1033fs,KDM6A:NM_001291421:exon21:c.2447_2448del:p.V816fs,KDM6A:NM_001291417:exon22:c.3200_3201del:p.V1067fs,KDM6A:NM_001291416:exon23:c.3356_3357del:p.V1119fs,KDM6A:NM_021140:exon23:c.3335_3336del:p.V1112fs,KDM6A:NM_001291415:exon24:c.3491_3492del:p.V1164fs	Xp11.3	0.21	15.654	NA
ID244	X	47044970	47044970	C	T	RBM10	nonsynonymous SNV	RBM10:NM_001204466:exon19:c.C2065T:p.R689C,RBM10:NM_152856:exon19:c.C2062T:p.R688C,RBM10:NM_001204467:exon20:c.C2293T:p.R765C,RBM10:NM_001204468:exon20:c.C2491T:p.R831C,RBM10:NM_005676:exon20:c.C2296T:p.R766C	Xp11.23	0.296	60	NA
ID245	3	47088015	47088015	T	C	SETD2	nonsynonymous SNV	SETD2:NM_014159:exon16:c.A7060G:p.T2354A	3p21.31	0.202	60	NA
ID245	3	47164714	47164714	C	T	SETD2	nonsynonymous SNV	SETD2:NM_014159:exon3:c.G1412A:p.R471K	3p21.31	0.285	60	NA
ID245	7	142460312	142460312	A	G	PRSS1	nonsynonymous SNV	PRSS1:NM_002769:exon4:c.A485G:p.D162G	7q34	0.217	60	NA
ID245	17	8796915	8796915	C	T	PIK3R5	nonsynonymous SNV	PIK3R5:NM_001142633:exon6:c.G470A:p.R157H,PIK3R5:NM_014308:exon6:c.G470A:p.R157H	17p13.1	0.176	60	NA
ID245	12	25398284	25398284	C	T	KRAS	nonsynonymous SNV	KRAS:NM_004985:exon2:c.G35A:p.G12D,KRAS:NM_033360:exon2:c.G35A:p.G12D	12p12.1	0.089	15.955	NA
ID245	17	7577121	7577121	G	C	TP53	nonsynonymous SNV	TP53:NM_001126115:exon4:c.C421G:p.R141G,TP53:NM_001126116:exon4:c.C421G:p.R141G,TP53:NM_001126117:exon4:c.C421G:p.R141G,TP53:NM_001276697:exon4:c.C340G:p.R114G,TP53:NM_001276698:exon4:c.C340G:p.R114G,TP53:NM_001276699:exon4:c.C340G:p.R114G,TP53:NM_001126118:exon7:c.C700G:p.R234G,TP53:NM_000546:exon8:c.C817G:p.R273G,TP53:NM_001126112:exon8:c.C817G:p.R273G,TP53:NM_001126113:exon8:c.C817G:p.R273G,TP…	17p13.1	0.046	9.384	NA
ID245	18	48591919	48591919	G	A	SMAD4	nonsynonymous SNV	SMAD4:NM_005359:exon9:c.G1082A:p.R361H	18q21.2	0.039	8.792	validated
ID245	17	56436026	56436026	G	A	RNF43	stopgain	RNF43:NM_001305545:exon8:c.C730T:p.R244X,RNF43:NM_001305544:exon9:c.C1111T:p.R371X,RNF43:NM_017763:exon9:c.C1111T:p.R371X	17q22	0.115	60	NA
ID245	17	7577094	7577094	G	A	TP53	nonsynonymous SNV	TP53:NM_001126115:exon4:c.C448T:p.R150W,TP53:NM_001126116:exon4:c.C448T:p.R150W,TP53:NM_001126117:exon4:c.C448T:p.R150W,TP53:NM_001276697:exon4:c.C367T:p.R123W,TP53:NM_001276698:exon4:c.C367T:p.R123W,TP53:NM_001276699:exon4:c.C367T:p.R123W,TP53:NM_001126118:exon7:c.C727T:p.R243W,TP53:NM_000546:exon8:c.C844T:p.R282W,TP53:NM_001126112:exon8:c.C844T:p.R282W,TP53:NM_001126113:exon8:c.C844T:p.R282W,TP…	17p13.1	0.033	7.817	NA
ID246	7	151945048	151945048	C	A	KMT2C	nonsynonymous SNV	KMT2C:NM_170606:exon14:c.G2471T:p.G824V	7q36.1	0.096	60	NA
ID246	12	25398284	25398284	C	T	KRAS	nonsynonymous SNV	KRAS:NM_004985:exon2:c.G35A:p.G12D,KRAS:NM_033360:exon2:c.G35A:p.G12D	12p12.1	0.293	60	NA
ID246	17	7577121	7577121	G	A	TP53	nonsynonymous SNV	TP53:NM_001126115:exon4:c.C421T:p.R141C,TP53:NM_001126116:exon4:c.C421T:p.R141C,TP53:NM_001126117:exon4:c.C421T:p.R141C,TP53:NM_001276697:exon4:c.C340T:p.R114C,TP53:NM_001276698:exon4:c.C340T:p.R114C,TP53:NM_001276699:exon4:c.C340T:p.R114C,TP53:NM_001126118:exon7:c.C700T:p.R234C,TP53:NM_000546:exon8:c.C817T:p.R273C,TP53:NM_001126112:exon8:c.C817T:p.R273C,TP53:NM_001126113:exon8:c.C817T:p.R273C,TP…	17p13.1	0.193	60	NA
ID247	12	49426835	49426835	C	A	KMT2D	nonsynonymous SNV	KMT2D:NM_003482:exon39:c.G11653T:p.G3885W	12q13.12	0.074	7.956	NA
ID247	7	152027758	152027758	G	A	KMT2C	nonsynonymous SNV	KMT2C:NM_170606:exon3:c.C317T:p.P106L	7q36.1	0.063	14.08	validated
ID247	12	25398284	25398284	C	T	KRAS	nonsynonymous SNV	KRAS:NM_004985:exon2:c.G35A:p.G12D,KRAS:NM_033360:exon2:c.G35A:p.G12D	12p12.1	0.062	12.217	NA
ID247	X	47039684	47039700	TTGAGTTTGCCAAGGGT	-	RBM10	frameshift deletion	RBM10:NM_001204466:exon10:c.905_921del:p.V302fs,RBM10:NM_152856:exon10:c.902_918del:p.V301fs,RBM10:NM_001204467:exon11:c.1133_1149del:p.V378fs,RBM10:NM_001204468:exon11:c.1331_1347del:p.V444fs,RBM10:NM_005676:exon11:c.1136_1152del:p.V379fs	Xp11.23	0.068	12.682	validated
ID248	7	106508395	106508395	G	A	PIK3CG	nonsynonymous SNV	PIK3CG:NM_001282426:exon2:c.G389A:p.R130Q,PIK3CG:NM_001282427:exon2:c.G389A:p.R130Q,PIK3CG:NM_002649:exon2:c.G389A:p.R130Q	7q22.3	0.504	60	NA
ID248	19	7976141	7976141	C	T	MAP2K7	nonsynonymous SNV	MAP2K7:NM_001297556:exon8:c.C862T:p.R288C,MAP2K7:NM_145185:exon8:c.C862T:p.R288C,MAP2K7:NM_001297555:exon9:c.C910T:p.R304C	19p13.2	0.29	60	NA
ID248	3	52620469	52620469	C	T	PBRM1	nonsynonymous SNV	PBRM1:NM_018313:exon21:c.G3284A:p.R1095Q	3p21.1	0.213	60	NA
ID248	12	25398284	25398284	C	A	KRAS	nonsynonymous SNV	KRAS:NM_004985:exon2:c.G35T:p.G12V,KRAS:NM_033360:exon2:c.G35T:p.G12V	12p12.1	0.399	60	NA
ID248	17	7578239	7578239	C	-	TP53	frameshift deletion	TP53:NM_001126115:exon2:c.214delG:p.E72fs,TP53:NM_001126116:exon2:c.214delG:p.E72fs,TP53:NM_001126117:exon2:c.214delG:p.E72fs,TP53:NM_001276697:exon2:c.133delG:p.E45fs,TP53:NM_001276698:exon2:c.133delG:p.E45fs,TP53:NM_001276699:exon2:c.133delG:p.E45fs,TP53:NM_001126118:exon5:c.493delG:p.E165fs,TP53:NM_000546:exon6:c.610delG:p.E204fs,TP53:NM_001126112:exon6:c.610delG:p.E204fs,TP53:NM_001126113:exo…	17p13.1	0.406	60	NA
ID249	7	6017227	6017227	G	A	PMS2	nonsynonymous SNV	PMS2:NM_000535:exon14:c.C2437T:p.R813W	7p22.1	0.245	60	NA
ID249	7	151853056	151853056	-	G	KMT2C	frameshift insertion	KMT2C:NM_170606:exon46:c.11898dupC:p.K3967fs	7q36.1	0.125	60	NA
ID249	12	25398284	25398284	C	A	KRAS	nonsynonymous SNV	KRAS:NM_004985:exon2:c.G35T:p.G12V,KRAS:NM_033360:exon2:c.G35T:p.G12V	12p12.1	0.267	60	NA
ID249	17	7578406	7578406	C	T	TP53	nonsynonymous SNV	TP53:NM_001126115:exon1:c.G128A:p.R43H,TP53:NM_001126116:exon1:c.G128A:p.R43H,TP53:NM_001126117:exon1:c.G128A:p.R43H,TP53:NM_001276697:exon1:c.G47A:p.R16H,TP53:NM_001276698:exon1:c.G47A:p.R16H,TP53:NM_001276699:exon1:c.G47A:p.R16H,TP53:NM_001126118:exon4:c.G407A:p.R136H,TP53:NM_000546:exon5:c.G524A:p.R175H,TP53:NM_001126112:exon5:c.G524A:p.R175H,TP53:NM_001126113:exon5:c.G524A:p.R175H,TP53:NM_001…	17p13.1	0.159	60	NA
ID249	17	56434884	56434884	G	-	RNF43	frameshift deletion	RNF43:NM_001305545:exon8:c.1872delC:p.T624fs,RNF43:NM_001305544:exon9:c.2253delC:p.T751fs,RNF43:NM_017763:exon9:c.2253delC:p.T751fs	17q22	0.14	60	NA
ID249	18	48575186	48575186	G	C	SMAD4	nonsynonymous SNV	SMAD4:NM_005359:exon3:c.G380C:p.C127S	18q21.2	0.15	60	validated
ID250	9	21971087	21971087	G	-	CDKN2A	frameshift deletion	CDKN2A:NM_000077:exon2:c.271delC:p.L91fs,CDKN2A:NM_001195132:exon2:c.271delC:p.L91fs,CDKN2A:NM_058195:exon2:c.314delC:p.P105fs	9p21.3	0.167	60	NA
ID250	12	25380275	25380275	T	A	KRAS	nonsynonymous SNV	KRAS:NM_004985:exon3:c.A183T:p.Q61H,KRAS:NM_033360:exon3:c.A183T:p.Q61H	12p12.1	0.141	60	NA
ID250	17	7577120	7577120	C	T	TP53	nonsynonymous SNV	TP53:NM_001126115:exon4:c.G422A:p.R141H,TP53:NM_001126116:exon4:c.G422A:p.R141H,TP53:NM_001126117:exon4:c.G422A:p.R141H,TP53:NM_001276697:exon4:c.G341A:p.R114H,TP53:NM_001276698:exon4:c.G341A:p.R114H,TP53:NM_001276699:exon4:c.G341A:p.R114H,TP53:NM_001126118:exon7:c.G701A:p.R234H,TP53:NM_000546:exon8:c.G818A:p.R273H,TP53:NM_001126112:exon8:c.G818A:p.R273H,TP53:NM_001126113:exon8:c.G818A:p.R273H,TP…	17p13.1	0.194	60	NA
ID250	X	44942707	44942707	G	-	KDM6A	stopgain	KDM6A:NM_001291418:exon21:c.3050delG:p.W1017X,KDM6A:NM_001291421:exon21:c.2399delG:p.W800X,KDM6A:NM_001291417:exon22:c.3152delG:p.W1051X,KDM6A:NM_001291416:exon23:c.3308delG:p.W1103X,KDM6A:NM_021140:exon23:c.3287delG:p.W1096X,KDM6A:NM_001291415:exon24:c.3443delG:p.W1148X	Xp11.3	0.19	60	NA
ID251	8	68992692	68992692	G	A	PREX2	nonsynonymous SNV	PREX2:NM_024870:exon16:c.G1657A:p.E553K,PREX2:NM_025170:exon16:c.G1657A:p.E553K	8q13.2	0.092	15.051	validated
ID251	12	46245607	46245607	C	T	ARID2	nonsynonymous SNV	ARID2:NM_152641:exon15:c.C3701T:p.T1234I	12q12	0.116	60	NA
ID251	12	49445572	49445598	CCTCAGGTGGTGGGGACAGGCGTGATG	-	KMT2D	nonframeshift deletion	KMT2D:NM_003482:exon10:c.1868_1894del:p.623_632del	12q13.12	0.191	60	NA
ID251	1	27092723	27092723	-	C	ARID1A	frameshift insertion	ARID1A:NM_006015:exon9:c.2745dupC:p.Y915fs,ARID1A:NM_139135:exon9:c.2745dupC:p.Y915fs	1p36.11	0.133	60	NA
ID251	12	25398284	25398284	C	T	KRAS	nonsynonymous SNV	KRAS:NM_004985:exon2:c.G35A:p.G12D,KRAS:NM_033360:exon2:c.G35A:p.G12D	12p12.1	0.119	60	NA
ID252	17	44067257	44067257	C	G	MAPT	nonsynonymous SNV	MAPT:NM_001123066:exon8:c.C1196G:p.S399C,MAPT:NM_016835:exon8:c.C1196G:p.S399C	17q21.31	0.645	60	NA
ID252	7	151949733	151949733	C	G	KMT2C	nonsynonymous SNV	KMT2C:NM_170606:exon10:c.G1367C:p.C456S	7q36.1	0.051	12.203	NA
ID252	12	25398284	25398284	C	T	KRAS	nonsynonymous SNV	KRAS:NM_004985:exon2:c.G35A:p.G12D,KRAS:NM_033360:exon2:c.G35A:p.G12D	12p12.1	0.225	60	NA
ID252	17	7578384	7578401	GCAGCGCTCATGGTGGGG	-	TP53	nonframeshift deletion	TP53:NM_001126115:exon1:c.133_150del:p.45_50del,TP53:NM_001126116:exon1:c.133_150del:p.45_50del,TP53:NM_001126117:exon1:c.133_150del:p.45_50del,TP53:NM_001276697:exon1:c.52_69del:p.18_23del,TP53:NM_001276698:exon1:c.52_69del:p.18_23del,TP53:NM_001276699:exon1:c.52_69del:p.18_23del,TP53:NM_001126118:exon4:c.412_429del:p.138_143del,TP53:NM_000546:exon5:c.529_546del:p.177_182del,TP53:NM_001126112:ex…	17p13.1	0.139	60	NA
ID252	17	56492894	56492894	C	T	RNF43	stopgain	RNF43:NM_001305544:exon2:c.G45A:p.W15X,RNF43:NM_017763:exon2:c.G45A:p.W15X	17q22	0.108	60	NA
ID252	18	48575068	48575068	A	G	SMAD4	nonsynonymous SNV	SMAD4:NM_005359:exon3:c.A262G:p.K88E	18q21.2	0.208	60	validated
ID253	8	68993027	68993027	-	C	PREX2	frameshift insertion	PREX2:NM_024870:exon17:c.1832_1833insC:p.N611fs,PREX2:NM_025170:exon17:c.1832_1833insC:p.N611fs	8q13.2	0.17	60	NA
ID253	3	52668670	52668670	-	T	PBRM1	frameshift insertion	PBRM1:NM_018313:exon12:c.1248dupA:p.Y417fs	3p21.1	0.277	60	NA
ID253	18	48591891	48591891	G	A	SMAD4	nonsynonymous SNV	SMAD4:NM_005359:exon9:c.G1054A:p.G352R	18q21.2	0.293	60	validated
ID253	12	25398284	25398284	C	T	KRAS	nonsynonymous SNV	KRAS:NM_004985:exon2:c.G35A:p.G12D,KRAS:NM_033360:exon2:c.G35A:p.G12D	12p12.1	0.45	60	NA
ID253	17	7577094	7577094	G	A	TP53	nonsynonymous SNV	TP53:NM_001126115:exon4:c.C448T:p.R150W,TP53:NM_001126116:exon4:c.C448T:p.R150W,TP53:NM_001126117:exon4:c.C448T:p.R150W,TP53:NM_001276697:exon4:c.C367T:p.R123W,TP53:NM_001276698:exon4:c.C367T:p.R123W,TP53:NM_001276699:exon4:c.C367T:p.R123W,TP53:NM_001126118:exon7:c.C727T:p.R243W,TP53:NM_000546:exon8:c.C844T:p.R282W,TP53:NM_001126112:exon8:c.C844T:p.R282W,TP53:NM_001126113:exon8:c.C844T:p.R282W,TP…	17p13.1	0.356	60	NA
ID254	12	25398284	25398284	C	T	KRAS	nonsynonymous SNV	KRAS:NM_004985:exon2:c.G35A:p.G12D,KRAS:NM_033360:exon2:c.G35A:p.G12D	12p12.1	0.146	60	NA
ID254	17	7579427	7579427	G	A	TP53	nonsynonymous SNV	TP53:NM_001126118:exon3:c.C143T:p.P48L,TP53:NM_000546:exon4:c.C260T:p.P87L,TP53:NM_001126112:exon4:c.C260T:p.P87L,TP53:NM_001126113:exon4:c.C260T:p.P87L,TP53:NM_001126114:exon4:c.C260T:p.P87L,TP53:NM_001276695:exon4:c.C143T:p.P48L,TP53:NM_001276696:exon4:c.C143T:p.P48L,TP53:NM_001276760:exon4:c.C143T:p.P48L,TP53:NM_001276761:exon4:c.C143T:p.P48L	17p13.1	0.215	60	NA
ID254	17	7579433	7579433	G	-	TP53	frameshift deletion	TP53:NM_001126118:exon3:c.137delC:p.P46fs,TP53:NM_000546:exon4:c.254delC:p.P85fs,TP53:NM_001126112:exon4:c.254delC:p.P85fs,TP53:NM_001126113:exon4:c.254delC:p.P85fs,TP53:NM_001126114:exon4:c.254delC:p.P85fs,TP53:NM_001276695:exon4:c.137delC:p.P46fs,TP53:NM_001276696:exon4:c.137delC:p.P46fs,TP53:NM_001276760:exon4:c.137delC:p.P46fs,TP53:NM_001276761:exon4:c.137delC:p.P46fs	17p13.1	0.197	60	NA
ID254	X	44913077	44913077	G	A	KDM6A	stopgain	KDM6A:NM_001291415:exon10:c.G752A:p.W251X,KDM6A:NM_001291416:exon10:c.G752A:p.W251X,KDM6A:NM_001291417:exon10:c.G752A:p.W251X,KDM6A:NM_001291418:exon10:c.G752A:p.W251X,KDM6A:NM_021140:exon10:c.G752A:p.W251X	Xp11.3	0.177	60	NA
ID255	12	25398285	25398285	C	G	KRAS	nonsynonymous SNV	KRAS:NM_004985:exon2:c.G34C:p.G12R,KRAS:NM_033360:exon2:c.G34C:p.G12R	12p12.1	0.074	60	NA
ID255	17	7574003	7574003	G	A	TP53	stopgain	TP53:NM_001126115:exon6:c.C628T:p.R210X,TP53:NM_001276697:exon6:c.C547T:p.R183X,TP53:NM_001126118:exon9:c.C907T:p.R303X,TP53:NM_000546:exon10:c.C1024T:p.R342X,TP53:NM_001126112:exon10:c.C1024T:p.R342X,TP53:NM_001276760:exon10:c.C907T:p.R303X,TP53:NM_001276761:exon10:c.C907T:p.R303X	17p13.1	0.091	11.152	NA
ID256	9	21974703	21974703	T	A	CDKN2A	nonsynonymous SNV	CDKN2A:NM_000077:exon1:c.A124T:p.N42Y,CDKN2A:NM_001195132:exon1:c.A124T:p.N42Y,CDKN2A:NM_058197:exon1:c.A124T:p.N42Y	9p21.3	0.195	60	NA
ID256	12	25398284	25398284	C	T	KRAS	nonsynonymous SNV	KRAS:NM_004985:exon2:c.G35A:p.G12D,KRAS:NM_033360:exon2:c.G35A:p.G12D	12p12.1	0.205	60	NA
ID256	17	7578406	7578406	C	T	TP53	nonsynonymous SNV	TP53:NM_001126115:exon1:c.G128A:p.R43H,TP53:NM_001126116:exon1:c.G128A:p.R43H,TP53:NM_001126117:exon1:c.G128A:p.R43H,TP53:NM_001276697:exon1:c.G47A:p.R16H,TP53:NM_001276698:exon1:c.G47A:p.R16H,TP53:NM_001276699:exon1:c.G47A:p.R16H,TP53:NM_001126118:exon4:c.G407A:p.R136H,TP53:NM_000546:exon5:c.G524A:p.R175H,TP53:NM_001126112:exon5:c.G524A:p.R175H,TP53:NM_001126113:exon5:c.G524A:p.R175H,TP53:NM_001…	17p13.1	0.234	60	NA
ID257	9	82323136	82323136	C	A	TLE4	nonsynonymous SNV	TLE4:NM_001282753:exon10:c.C833A:p.P278H,TLE4:NM_001282749:exon11:c.C965A:p.P322H,TLE4:NM_007005:exon12:c.C1040A:p.P347H,TLE4:NM_001282748:exon13:c.C1136A:p.P379H,TLE4:NM_001282760:exon13:c.C677A:p.P226H	9q21.31	0.399	60	NA
ID257	17	7577538	7577538	C	T	TP53	nonsynonymous SNV	TP53:NM_001126115:exon3:c.G347A:p.R116Q,TP53:NM_001126116:exon3:c.G347A:p.R116Q,TP53:NM_001126117:exon3:c.G347A:p.R116Q,TP53:NM_001276697:exon3:c.G266A:p.R89Q,TP53:NM_001276698:exon3:c.G266A:p.R89Q,TP53:NM_001276699:exon3:c.G266A:p.R89Q,TP53:NM_001126118:exon6:c.G626A:p.R209Q,TP53:NM_000546:exon7:c.G743A:p.R248Q,TP53:NM_001126112:exon7:c.G743A:p.R248Q,TP53:NM_001126113:exon7:c.G743A:p.R248Q,TP53:…	17p13.1	0.251	60	NA
ID257	12	25398285	25398285	C	G	KRAS	nonsynonymous SNV	KRAS:NM_004985:exon2:c.G34C:p.G12R,KRAS:NM_033360:exon2:c.G34C:p.G12R	12p12.1	0.27	60	NA
ID258	19	11132513	11132513	C	T	SMARCA4	nonsynonymous SNV	SMARCA4:NM_001128845:exon18:c.C2729T:p.T910M,SMARCA4:NM_001128846:exon18:c.C2729T:p.T910M,SMARCA4:NM_001128847:exon18:c.C2729T:p.T910M,SMARCA4:NM_001128848:exon18:c.C2729T:p.T910M,SMARCA4:NM_001128849:exon19:c.C2729T:p.T910M,SMARCA4:NM_003072:exon19:c.C2729T:p.T910M,SMARCA4:NM_001128844:exon20:c.C2729T:p.T910M	19p13.2	0.121	60	NA
ID258	12	25398284	25398284	C	T	KRAS	nonsynonymous SNV	KRAS:NM_004985:exon2:c.G35A:p.G12D,KRAS:NM_033360:exon2:c.G35A:p.G12D	12p12.1	0.12	60	NA
ID258	17	7578394	7578394	T	C	TP53	nonsynonymous SNV	TP53:NM_001126115:exon1:c.A140G:p.H47R,TP53:NM_001126116:exon1:c.A140G:p.H47R,TP53:NM_001126117:exon1:c.A140G:p.H47R,TP53:NM_001276697:exon1:c.A59G:p.H20R,TP53:NM_001276698:exon1:c.A59G:p.H20R,TP53:NM_001276699:exon1:c.A59G:p.H20R,TP53:NM_001126118:exon4:c.A419G:p.H140R,TP53:NM_000546:exon5:c.A536G:p.H179R,TP53:NM_001126112:exon5:c.A536G:p.H179R,TP53:NM_001126113:exon5:c.A536G:p.H179R,TP53:NM_001…	17p13.1	0.11	60	NA
ID258	9	21971186	21971186	G	A	CDKN2A	stopgain	CDKN2A:NM_000077:exon2:c.C172T:p.R58X,CDKN2A:NM_001195132:exon2:c.C172T:p.R58X	9p21.3	0.074	15	NA
ID259	12	46244614	46244614	C	T	ARID2	nonsynonymous SNV	ARID2:NM_152641:exon15:c.C2708T:p.S903F	12q12	0.399	60	NA
ID259	12	25398284	25398284	C	T	KRAS	nonsynonymous SNV	KRAS:NM_004985:exon2:c.G35A:p.G12D,KRAS:NM_033360:exon2:c.G35A:p.G12D	12p12.1	0.049	7.524	validated
ID260	2	148683711	148683713	ATT	-	ACVR2A	nonframeshift deletion	ACVR2A:NM_001278580:exon10:c.1004_1006del:p.335_336del,ACVR2A:NM_001616:exon10:c.1328_1330del:p.443_444del,ACVR2A:NM_001278579:exon11:c.1328_1330del:p.443_444del	2q22.3	0.071	60	NA
ID260	19	11123707	11123707	C	A	SMARCA4	nonsynonymous SNV	SMARCA4:NM_001128845:exon15:c.C2357A:p.T786N,SMARCA4:NM_001128846:exon15:c.C2357A:p.T786N,SMARCA4:NM_001128847:exon15:c.C2357A:p.T786N,SMARCA4:NM_001128848:exon15:c.C2357A:p.T786N,SMARCA4:NM_001128849:exon16:c.C2357A:p.T786N,SMARCA4:NM_003072:exon16:c.C2357A:p.T786N,SMARCA4:NM_001128844:exon17:c.C2357A:p.T786N	19p13.2	0.045	11.349	validated
ID260	12	25398284	25398284	C	A	KRAS	nonsynonymous SNV	KRAS:NM_004985:exon2:c.G35T:p.G12V,KRAS:NM_033360:exon2:c.G35T:p.G12V	12p12.1	0.031	6.263	NA
ID260	18	48591825	48591825	G	A	SMAD4	nonsynonymous SNV	SMAD4:NM_005359:exon9:c.G988A:p.E330K	18q21.2	0.083	60	validated
ID261	9	21971208	21971208	C	G	CDKN2A	splicing		9p21.3	0.066	6.767	NA
ID261	12	25398284	25398284	C	T	KRAS	nonsynonymous SNV	KRAS:NM_004985:exon2:c.G35A:p.G12D,KRAS:NM_033360:exon2:c.G35A:p.G12D	12p12.1	0.057	12.559	NA
ID261	17	7577565	7577565	T	C	TP53	nonsynonymous SNV	TP53:NM_001126115:exon3:c.A320G:p.N107S,TP53:NM_001126116:exon3:c.A320G:p.N107S,TP53:NM_001126117:exon3:c.A320G:p.N107S,TP53:NM_001276697:exon3:c.A239G:p.N80S,TP53:NM_001276698:exon3:c.A239G:p.N80S,TP53:NM_001276699:exon3:c.A239G:p.N80S,TP53:NM_001126118:exon6:c.A599G:p.N200S,TP53:NM_000546:exon7:c.A716G:p.N239S,TP53:NM_001126112:exon7:c.A716G:p.N239S,TP53:NM_001126113:exon7:c.A716G:p.N239S,TP53:…	17p13.1	0.075	60	NA
ID261	17	56437515	56437515	A	T	RNF43	nonsynonymous SNV	RNF43:NM_001305545:exon7:c.T566A:p.I189N,RNF43:NM_001305544:exon8:c.T947A:p.I316N,RNF43:NM_017763:exon8:c.T947A:p.I316N	17q22	0.069	60	NA
ID261	22	50718981	50718981	G	A	PLXNB2	nonsynonymous SNV	PLXNB2:NM_012401:exon25:c.C4112T:p.T1371M	22q13.33	0.074	60	validated
ID262	3	30729962	30729962	C	T	TGFBR2	stopgain	TGFBR2:NM_003242:exon6:c.C1483T:p.R495X,TGFBR2:NM_001024847:exon7:c.C1558T:p.R520X	3p24.1	0.056	13.382	validated
ID262	7	151919692	151919692	A	T	KMT2C	stopgain	KMT2C:NM_170606:exon21:c.T3399A:p.C1133X	7q36.1	0.054	8.575	validated
ID262	12	25398284	25398284	C	T	KRAS	nonsynonymous SNV	KRAS:NM_004985:exon2:c.G35A:p.G12D,KRAS:NM_033360:exon2:c.G35A:p.G12D	12p12.1	0.051	10.922	NA
ID263	2	148683703	148683703	-	TC	ACVR2A	frameshift insertion	ACVR2A:NM_001278580:exon10:c.996_997insTC:p.V332fs,ACVR2A:NM_001616:exon10:c.1320_1321insTC:p.V440fs,ACVR2A:NM_001278579:exon11:c.1320_1321insTC:p.V440fs	2q22.3	0.108	60	NA
ID263	13	32914246	32914246	T	A	BRCA2	nonsynonymous SNV	BRCA2:NM_000059:exon11:c.T5754A:p.H1918Q	13q13.1	0.055	14.676	NA
ID263	17	7578433	7578433	G	C	TP53	stopgain	TP53:NM_001126115:exon1:c.C101G:p.S34X,TP53:NM_001126116:exon1:c.C101G:p.S34X,TP53:NM_001126117:exon1:c.C101G:p.S34X,TP53:NM_001276697:exon1:c.C20G:p.S7X,TP53:NM_001276698:exon1:c.C20G:p.S7X,TP53:NM_001276699:exon1:c.C20G:p.S7X,TP53:NM_001126118:exon4:c.C380G:p.S127X,TP53:NM_000546:exon5:c.C497G:p.S166X,TP53:NM_001126112:exon5:c.C497G:p.S166X,TP53:NM_001126113:exon5:c.C497G:p.S166X,TP53:NM_001126…	17p13.1	0.151	60	NA
ID263	12	25398284	25398284	C	T	KRAS	nonsynonymous SNV	KRAS:NM_004985:exon2:c.G35A:p.G12D,KRAS:NM_033360:exon2:c.G35A:p.G12D	12p12.1	0.093	60	NA
ID264	9	2104109	2104109	C	T	SMARCA2	nonsynonymous SNV	SMARCA2:NM_001289396:exon23:c.C3232T:p.L1078F,SMARCA2:NM_001289397:exon23:c.C3058T:p.L1020F,SMARCA2:NM_003070:exon23:c.C3232T:p.L1078F,SMARCA2:NM_139045:exon23:c.C3232T:p.L1078F	9p24.3	0.084	60	validated
ID264	12	25398285	25398285	C	G	KRAS	nonsynonymous SNV	KRAS:NM_004985:exon2:c.G34C:p.G12R,KRAS:NM_033360:exon2:c.G34C:p.G12R	12p12.1	0.077	60	NA
ID264	17	7578406	7578406	C	T	TP53	nonsynonymous SNV	TP53:NM_001126115:exon1:c.G128A:p.R43H,TP53:NM_001126116:exon1:c.G128A:p.R43H,TP53:NM_001126117:exon1:c.G128A:p.R43H,TP53:NM_001276697:exon1:c.G47A:p.R16H,TP53:NM_001276698:exon1:c.G47A:p.R16H,TP53:NM_001276699:exon1:c.G47A:p.R16H,TP53:NM_001126118:exon4:c.G407A:p.R136H,TP53:NM_000546:exon5:c.G524A:p.R175H,TP53:NM_001126112:exon5:c.G524A:p.R175H,TP53:NM_001126113:exon5:c.G524A:p.R175H,TP53:NM_001…	17p13.1	0.079	60	NA
ID264	9	21971186	21971186	G	A	CDKN2A	stopgain	CDKN2A:NM_000077:exon2:c.C172T:p.R58X,CDKN2A:NM_001195132:exon2:c.C172T:p.R58X	9p21.3	0.11	60	NA
ID264	18	48593417	48593417	G	T	SMAD4	stopgain	SMAD4:NM_005359:exon10:c.G1168T:p.E390X	18q21.2	0.063	11.072	validated
ID265	3	30715721	30715721	G	A	TGFBR2	nonsynonymous SNV	TGFBR2:NM_003242:exon5:c.G1379A:p.R460H,TGFBR2:NM_001024847:exon6:c.G1454A:p.R485H	3p24.1	0.082	60	NA
ID265	12	25398284	25398284	C	T	KRAS	nonsynonymous SNV	KRAS:NM_004985:exon2:c.G35A:p.G12D,KRAS:NM_033360:exon2:c.G35A:p.G12D	12p12.1	0.064	9.465	validated
ID265	9	21971120	21971120	G	A	CDKN2A	stopgain	CDKN2A:NM_000077:exon2:c.C238T:p.R80X,CDKN2A:NM_001195132:exon2:c.C238T:p.R80X	9p21.3	0.1	15.176	NA
ID265	17	7577121	7577121	G	A	TP53	nonsynonymous SNV	TP53:NM_001126115:exon4:c.C421T:p.R141C,TP53:NM_001126116:exon4:c.C421T:p.R141C,TP53:NM_001126117:exon4:c.C421T:p.R141C,TP53:NM_001276697:exon4:c.C340T:p.R114C,TP53:NM_001276698:exon4:c.C340T:p.R114C,TP53:NM_001276699:exon4:c.C340T:p.R114C,TP53:NM_001126118:exon7:c.C700T:p.R234C,TP53:NM_000546:exon8:c.C817T:p.R273C,TP53:NM_001126112:exon8:c.C817T:p.R273C,TP53:NM_001126113:exon8:c.C817T:p.R273C,TP…	17p13.1	0.086	14.654	NA
ID266	3	178916929	178916929	G	T	PIK3CA	nonsynonymous SNV	PIK3CA:NM_006218:exon2:c.G316T:p.G106C	3q26.32	0.095	12.167	validated
ID266	13	32914438	32914438	T	G	BRCA2	nonsynonymous SNV	BRCA2:NM_000059:exon11:c.T5946G:p.S1982R	13q13.1	0.051	60	NA
ID266	12	25398284	25398284	C	T	KRAS	nonsynonymous SNV	KRAS:NM_004985:exon2:c.G35A:p.G12D,KRAS:NM_033360:exon2:c.G35A:p.G12D	12p12.1	0.077	15.353	NA
ID266	22	50724601	50724601	C	A	PLXNB2	splicing		22q13.33	0.113	60	NA
ID266	17	7579588	7579588	-	GACT	TP53	frameshift insertion	TP53:NM_000546:exon4:c.98_99insAGTC:p.S33fs,TP53:NM_001126112:exon4:c.98_99insAGTC:p.S33fs,TP53:NM_001126113:exon4:c.98_99insAGTC:p.S33fs,TP53:NM_001126114:exon4:c.98_99insAGTC:p.S33fs	17p13.1	0.074	60	NA
ID267	9	101891296	101891296	G	T	TGFBR1	nonsynonymous SNV	TGFBR1:NM_001130916:exon2:c.G257T:p.C86F,TGFBR1:NM_001306210:exon2:c.G257T:p.C86F,TGFBR1:NM_004612:exon2:c.G257T:p.C86F	9q22.33	0.211	60	NA
ID267	12	52374807	52374807	T	-	ACVR1B	frameshift deletion	ACVR1B:NM_004302:exon4:c.635delT:p.I212fs,ACVR1B:NM_020327:exon4:c.479delT:p.I160fs,ACVR1B:NM_020328:exon4:c.635delT:p.I212fs	12q13.13	0.245	60	NA
ID267	12	25398284	25398284	C	T	KRAS	nonsynonymous SNV	KRAS:NM_004985:exon2:c.G35A:p.G12D,KRAS:NM_033360:exon2:c.G35A:p.G12D	12p12.1	0.281	60	NA
ID267	17	7577120	7577120	C	T	TP53	nonsynonymous SNV	TP53:NM_001126115:exon4:c.G422A:p.R141H,TP53:NM_001126116:exon4:c.G422A:p.R141H,TP53:NM_001126117:exon4:c.G422A:p.R141H,TP53:NM_001276697:exon4:c.G341A:p.R114H,TP53:NM_001276698:exon4:c.G341A:p.R114H,TP53:NM_001276699:exon4:c.G341A:p.R114H,TP53:NM_001126118:exon7:c.G701A:p.R234H,TP53:NM_000546:exon8:c.G818A:p.R273H,TP53:NM_001126112:exon8:c.G818A:p.R273H,TP53:NM_001126113:exon8:c.G818A:p.R273H,TP…	17p13.1	0.247	60	NA
ID268	9	101904946	101904946	G	A	TGFBR1	nonsynonymous SNV	TGFBR1:NM_001130916:exon4:c.G703A:p.G235S,TGFBR1:NM_001306210:exon5:c.G946A:p.G316S,TGFBR1:NM_004612:exon5:c.G934A:p.G312S	9q22.33	0.049	8.942	NA
ID268	17	12016645	12016645	A	G	MAP2K4	nonsynonymous SNV	MAP2K4:NM_003010:exon7:c.A781G:p.T261A,MAP2K4:NM_001281435:exon8:c.A814G:p.T272A	17p12	0.267	60	NA
ID268	12	25398284	25398284	C	A	KRAS	nonsynonymous SNV	KRAS:NM_004985:exon2:c.G35T:p.G12V,KRAS:NM_033360:exon2:c.G35T:p.G12V	12p12.1	0.132	60	NA
ID268	17	7577517	7577517	A	C	TP53	nonsynonymous SNV	TP53:NM_001126115:exon3:c.T368G:p.I123S,TP53:NM_001126116:exon3:c.T368G:p.I123S,TP53:NM_001126117:exon3:c.T368G:p.I123S,TP53:NM_001276697:exon3:c.T287G:p.I96S,TP53:NM_001276698:exon3:c.T287G:p.I96S,TP53:NM_001276699:exon3:c.T287G:p.I96S,TP53:NM_001126118:exon6:c.T647G:p.I216S,TP53:NM_000546:exon7:c.T764G:p.I255S,TP53:NM_001126112:exon7:c.T764G:p.I255S,TP53:NM_001126113:exon7:c.T764G:p.I255S,TP53:…	17p13.1	0.334	60	NA
ID269	16	81953237	81953237	G	A	PLCG2	nonsynonymous SNV	PLCG2:NM_002661:exon20:c.G2203A:p.V735M	16q23.3	0.099	60	NA
ID269	12	25398284	25398284	C	T	KRAS	nonsynonymous SNV	KRAS:NM_004985:exon2:c.G35A:p.G12D,KRAS:NM_033360:exon2:c.G35A:p.G12D	12p12.1	0.099	60	NA
ID269	17	7579471	7579471	G	-	TP53	frameshift deletion	TP53:NM_001126118:exon3:c.99delC:p.P33fs,TP53:NM_000546:exon4:c.216delC:p.P72fs,TP53:NM_001126112:exon4:c.216delC:p.P72fs,TP53:NM_001126113:exon4:c.216delC:p.P72fs,TP53:NM_001126114:exon4:c.216delC:p.P72fs,TP53:NM_001276695:exon4:c.99delC:p.P33fs,TP53:NM_001276696:exon4:c.99delC:p.P33fs,TP53:NM_001276760:exon4:c.99delC:p.P33fs,TP53:NM_001276761:exon4:c.99delC:p.P33fs	17p13.1	0.121	14.507	NA
ID269	18	48584569	48584569	C	T	SMAD4	stopgain	SMAD4:NM_005359:exon6:c.C742T:p.Q248X	18q21.2	0.095	60	validated
ID270	22	30032846	30032846	G	A	NF2	stopgain	NF2:NM_000268:exon2:c.G221A:p.W74X,NF2:NM_016418:exon2:c.G221A:p.W74X,NF2:NM_181825:exon2:c.G221A:p.W74X,NF2:NM_181829:exon2:c.G221A:p.W74X,NF2:NM_181832:exon2:c.G221A:p.W74X,NF2:NM_181833:exon2:c.G221A:p.W74X	22q12.2	0.154	60	NA
ID270	17	7577020	7577020	-	CG	TP53	frameshift insertion	TP53:NM_001126115:exon4:c.521_522insCG:p.R174fs,TP53:NM_001126116:exon4:c.521_522insCG:p.R174fs,TP53:NM_001126117:exon4:c.521_522insCG:p.R174fs,TP53:NM_001276697:exon4:c.440_441insCG:p.R147fs,TP53:NM_001276698:exon4:c.440_441insCG:p.R147fs,TP53:NM_001276699:exon4:c.440_441insCG:p.R147fs,TP53:NM_001126118:exon7:c.800_801insCG:p.R267fs,TP53:NM_000546:exon8:c.917_918insCG:p.R306fs,TP53:NM_001126112:…	17p13.1	0.191	60	NA
ID270	12	25398284	25398284	C	A	KRAS	nonsynonymous SNV	KRAS:NM_004985:exon2:c.G35T:p.G12V,KRAS:NM_033360:exon2:c.G35T:p.G12V	12p12.1	0.284	60	NA
ID271	4	20544219	20544219	C	T	SLIT2	nonsynonymous SNV	SLIT2:NM_001289135:exon20:c.C2234T:p.P745L,SLIT2:NM_001289136:exon20:c.C2222T:p.P741L,SLIT2:NM_004787:exon21:c.C2246T:p.P749L	4p15.31	0.156	60	NA
ID271	7	151970876	151970876	G	A	KMT2C	nonsynonymous SNV	KMT2C:NM_170606:exon7:c.C926T:p.P309L	7q36.1	0.05	60	NA
ID271	12	25398285	25398285	C	G	KRAS	nonsynonymous SNV	KRAS:NM_004985:exon2:c.G34C:p.G12R,KRAS:NM_033360:exon2:c.G34C:p.G12R	12p12.1	0.199	60	NA
ID271	9	21971111	21971111	G	A	CDKN2A	nonsynonymous SNV	CDKN2A:NM_000077:exon2:c.C247T:p.H83Y,CDKN2A:NM_001195132:exon2:c.C247T:p.H83Y,CDKN2A:NM_058195:exon2:c.C290T:p.A97V	9p21.3	0.334	60	NA
ID271	17	56440698	56440698	C	A	RNF43	stopgain	RNF43:NM_001305545:exon4:c.G139T:p.E47X,RNF43:NM_001305544:exon5:c.G520T:p.E174X,RNF43:NM_017763:exon5:c.G520T:p.E174X	17q22	0.178	60	NA
ID271	17	7578195	7578197	CAC	-	TP53	nonframeshift deletion	TP53:NM_001126115:exon2:c.256_258del:p.86_86del,TP53:NM_001126116:exon2:c.256_258del:p.86_86del,TP53:NM_001126117:exon2:c.256_258del:p.86_86del,TP53:NM_001276697:exon2:c.175_177del:p.59_59del,TP53:NM_001276698:exon2:c.175_177del:p.59_59del,TP53:NM_001276699:exon2:c.175_177del:p.59_59del,TP53:NM_001126118:exon5:c.535_537del:p.179_179del,TP53:NM_000546:exon6:c.652_654del:p.218_218del,TP53:NM_001126…	17p13.1	0.208	60	NA
ID272	9	21971042	21971055	CGTCCAGCCGCGCC	-	CDKN2A	frameshift deletion	CDKN2A:NM_000077:exon2:c.303_316del:p.G101fs,CDKN2A:NM_001195132:exon2:c.303_316del:p.G101fs,CDKN2A:NM_058195:exon2:c.346_359del:p.G116fs	9p21.3	0.187	60	NA
ID272	9	21971055	21971055	C	A	CDKN2A	nonsynonymous SNV	CDKN2A:NM_058195:exon2:c.G346T:p.G116C	9p21.3	0.055	15.256	NA
ID272	17	7578212	7578212	G	A	TP53	stopgain	TP53:NM_001126115:exon2:c.C241T:p.R81X,TP53:NM_001126116:exon2:c.C241T:p.R81X,TP53:NM_001126117:exon2:c.C241T:p.R81X,TP53:NM_001276697:exon2:c.C160T:p.R54X,TP53:NM_001276698:exon2:c.C160T:p.R54X,TP53:NM_001276699:exon2:c.C160T:p.R54X,TP53:NM_001126118:exon5:c.C520T:p.R174X,TP53:NM_000546:exon6:c.C637T:p.R213X,TP53:NM_001126112:exon6:c.C637T:p.R213X,TP53:NM_001126113:exon6:c.C637T:p.R213X,TP53:NM_…	17p13.1	0.163	60	NA
ID272	12	25398284	25398284	C	T	KRAS	nonsynonymous SNV	KRAS:NM_004985:exon2:c.G35A:p.G12D,KRAS:NM_033360:exon2:c.G35A:p.G12D	12p12.1	0.21	60	NA
ID273	15	67479774	67479774	G	C	SMAD3	nonsynonymous SNV	SMAD3:NM_001145104:exon6:c.G496C:p.E166Q,SMAD3:NM_001145102:exon8:c.G766C:p.E256Q,SMAD3:NM_001145103:exon8:c.G949C:p.E317Q,SMAD3:NM_005902:exon8:c.G1081C:p.E361Q	15q22.33	0.21	60	NA
ID273	17	7577539	7577539	G	A	TP53	nonsynonymous SNV	TP53:NM_001126115:exon3:c.C346T:p.R116W,TP53:NM_001126116:exon3:c.C346T:p.R116W,TP53:NM_001126117:exon3:c.C346T:p.R116W,TP53:NM_001276697:exon3:c.C265T:p.R89W,TP53:NM_001276698:exon3:c.C265T:p.R89W,TP53:NM_001276699:exon3:c.C265T:p.R89W,TP53:NM_001126118:exon6:c.C625T:p.R209W,TP53:NM_000546:exon7:c.C742T:p.R248W,TP53:NM_001126112:exon7:c.C742T:p.R248W,TP53:NM_001126113:exon7:c.C742T:p.R248W,TP53:…	17p13.1	0.096	15.955	NA
ID273	12	25398285	25398285	C	G	KRAS	nonsynonymous SNV	KRAS:NM_004985:exon2:c.G34C:p.G12R,KRAS:NM_033360:exon2:c.G34C:p.G12R	12p12.1	0.08	60	NA
ID273	9	21994137	21994137	C	T	CDKN2A	splicing		9p21.3	0.09	60	NA
ID273	X	47039311	47039311	A	G	RBM10	nonsynonymous SNV	RBM10:NM_001204466:exon9:c.A703G:p.T235A,RBM10:NM_152856:exon9:c.A703G:p.T235A,RBM10:NM_001204467:exon10:c.A934G:p.T312A,RBM10:NM_001204468:exon10:c.A1129G:p.T377A,RBM10:NM_005676:exon10:c.A934G:p.T312A	Xp11.23	0.995	60	NA
ID274	X	53575075	53575075	T	C	HUWE1	nonsynonymous SNV	HUWE1:NM_031407:exon68:c.A10195G:p.N3399D	Xp11.22	0.044	5.885	NA
ID274	X	53574784	53574784	T	C	HUWE1	nonsynonymous SNV	HUWE1:NM_031407:exon68:c.A10486G:p.T3496A	Xp11.22	0.081	7.127	NA
ID274	12	56495406	56495406	A	G	ERBB3	nonsynonymous SNV	ERBB3:NM_001982:exon28:c.A3596G:p.Y1199C	12q13.2	0.113	60	NA
ID274	15	67459125	67459125	C	-	SMAD3	frameshift deletion	SMAD3:NM_001145102:exon4:c.226delC:p.P76fs,SMAD3:NM_001145103:exon4:c.409delC:p.P137fs,SMAD3:NM_005902:exon4:c.541delC:p.P181fs	15q22.33	0.105	60	NA
ID274	17	11998958	11998958	C	T	MAP2K4	nonsynonymous SNV	MAP2K4:NM_003010:exon4:c.C460T:p.R154W,MAP2K4:NM_001281435:exon5:c.C493T:p.R165W	17p12	0.107	60	NA
ID274	7	152132736	152132736	A	G	KMT2C	nonsynonymous SNV	KMT2C:NM_170606:exon1:c.T136C:p.S46P	7q36.1	0.088	7.402	NA
ID274	7	151900111	151900111	A	T	KMT2C	nonsynonymous SNV	KMT2C:NM_170606:exon26:c.T4000A:p.S1334T	7q36.1	0.104	15.955	NA
ID274	7	106508073	106508073	A	T	PIK3CG	nonsynonymous SNV	PIK3CG:NM_001282426:exon2:c.A67T:p.M23L,PIK3CG:NM_001282427:exon2:c.A67T:p.M23L,PIK3CG:NM_002649:exon2:c.A67T:p.M23L	7q22.3	0.105	60	NA
ID274	7	42005714	42005714	C	T	GLI3	nonsynonymous SNV	GLI3:NM_000168:exon15:c.G2957A:p.G986D	7p14.1	0.125	60	NA
ID274	1	27097751	27097751	C	-	ARID1A	frameshift deletion	ARID1A:NM_006015:exon12:c.3340delC:p.P1114fs,ARID1A:NM_139135:exon12:c.3340delC:p.P1114fs	1p36.11	0.08	60	NA
ID274	8	69033168	69033168	A	-	PREX2	frameshift deletion	PREX2:NM_024870:exon30:c.3608delA:p.E1203fs	8q13.2	0.09	60	NA
ID274	9	2086863	2086863	A	G	SMARCA2	nonsynonymous SNV	SMARCA2:NM_001289396:exon18:c.A2561G:p.H854R,SMARCA2:NM_001289397:exon18:c.A2561G:p.H854R,SMARCA2:NM_003070:exon18:c.A2561G:p.H854R,SMARCA2:NM_139045:exon18:c.A2561G:p.H854R	9p24.3	0.068	60	NA
ID274	7	42004680	42004680	T	C	GLI3	nonsynonymous SNV	GLI3:NM_000168:exon15:c.A3991G:p.S1331G	7p14.1	0.096	60	NA
ID274	17	7578394	7578394	T	C	TP53	nonsynonymous SNV	TP53:NM_001126115:exon1:c.A140G:p.H47R,TP53:NM_001126116:exon1:c.A140G:p.H47R,TP53:NM_001126117:exon1:c.A140G:p.H47R,TP53:NM_001276697:exon1:c.A59G:p.H20R,TP53:NM_001276698:exon1:c.A59G:p.H20R,TP53:NM_001276699:exon1:c.A59G:p.H20R,TP53:NM_001126118:exon4:c.A419G:p.H140R,TP53:NM_000546:exon5:c.A536G:p.H179R,TP53:NM_001126112:exon5:c.A536G:p.H179R,TP53:NM_001126113:exon5:c.A536G:p.H179R,TP53:NM_001…	17p13.1	0.128	60	NA
ID274	22	50720006	50720006	G	A	PLXNB2	nonsynonymous SNV	PLXNB2:NM_012401:exon21:c.C3511T:p.P1171S	22q13.33	0.119	60	NA
ID274	22	50722275	50722275	G	A	PLXNB2	nonsynonymous SNV	PLXNB2:NM_012401:exon14:c.C2408T:p.P803L	22q13.33	0.162	60	NA
ID274	X	53607949	53607949	G	A	HUWE1	nonsynonymous SNV	HUWE1:NM_031407:exon43:c.C5558T:p.T1853I	Xp11.22	0.042	9.19	NA
ID274	X	129148691	129148691	C	-	BCORL1	frameshift deletion	BCORL1:NM_001184772:exon3:c.1943delC:p.T648fs,BCORL1:NM_021946:exon3:c.1943delC:p.T648fs	Xq26.1	0.192	60	NA
ID274	7	42005844	42005844	T	C	GLI3	nonsynonymous SNV	GLI3:NM_000168:exon15:c.A2827G:p.T943A	7p14.1	0.052	10.884	NA
ID274	12	25398284	25398284	C	T	KRAS	nonsynonymous SNV	KRAS:NM_004985:exon2:c.G35A:p.G12D,KRAS:NM_033360:exon2:c.G35A:p.G12D	12p12.1	0.081	15.955	NA
ID274	22	50727453	50727453	G	A	PLXNB2	nonsynonymous SNV	PLXNB2:NM_012401:exon4:c.C1187T:p.T396M	22q13.33	0.119	60	NA
ID274	X	47039356	47039358	TCC	-	RBM10	nonframeshift deletion	RBM10:NM_001204466:exon9:c.748_750del:p.250_250del,RBM10:NM_152856:exon9:c.748_750del:p.250_250del,RBM10:NM_001204467:exon10:c.979_981del:p.327_327del,RBM10:NM_001204468:exon10:c.1174_1176del:p.392_392del,RBM10:NM_005676:exon10:c.979_981del:p.327_327del	Xp11.23	0.238	60	NA
ID274	X	47044482	47044482	G	A	RBM10	nonsynonymous SNV	RBM10:NM_001204466:exon17:c.G1748A:p.R583H,RBM10:NM_152856:exon17:c.G1745A:p.R582H,RBM10:NM_001204467:exon18:c.G1976A:p.R659H,RBM10:NM_001204468:exon18:c.G2174A:p.R725H,RBM10:NM_005676:exon18:c.G1979A:p.R660H	Xp11.23	0.205	10.87	NA
ID275	2	212652804	212652804	G	A	ERBB4	nonsynonymous SNV	ERBB4:NM_001042599:exon4:c.C502T:p.R168W,ERBB4:NM_005235:exon4:c.C502T:p.R168W	2q34	0.487	60	NA
ID275	12	49446487	49446487	G	C	KMT2D	stopgain	KMT2D:NM_003482:exon9:c.C1118G:p.S373X	12q13.12	0.06	7.181	validated
ID275	12	25398284	25398284	C	A	KRAS	nonsynonymous SNV	KRAS:NM_004985:exon2:c.G35T:p.G12V,KRAS:NM_033360:exon2:c.G35T:p.G12V	12p12.1	0.082	10.264	validated
ID275	18	48575194	48575194	C	T	SMAD4	nonsynonymous SNV	SMAD4:NM_005359:exon3:c.C388T:p.P130S	18q21.2	0.096	11.229	validated
ID276	12	25398285	25398285	C	G	KRAS	nonsynonymous SNV	KRAS:NM_004985:exon2:c.G34C:p.G12R,KRAS:NM_033360:exon2:c.G34C:p.G12R	12p12.1	0.072	60	NA
ID276	17	7578206	7578207	TA	-	TP53	frameshift deletion	TP53:NM_001126115:exon2:c.246_247del:p.H82fs,TP53:NM_001126116:exon2:c.246_247del:p.H82fs,TP53:NM_001126117:exon2:c.246_247del:p.H82fs,TP53:NM_001276697:exon2:c.165_166del:p.H55fs,TP53:NM_001276698:exon2:c.165_166del:p.H55fs,TP53:NM_001276699:exon2:c.165_166del:p.H55fs,TP53:NM_001126118:exon5:c.525_526del:p.H175fs,TP53:NM_000546:exon6:c.642_643del:p.H214fs,TP53:NM_001126112:exon6:c.642_643del:p.H…	17p13.1	0.091	60	NA
ID276	18	48603023	48603023	C	T	SMAD4	stopgain	SMAD4:NM_005359:exon11:c.C1324T:p.Q442X	18q21.2	0.093	11.697	validated
ID277	12	25398285	25398285	C	G	KRAS	nonsynonymous SNV	KRAS:NM_004985:exon2:c.G34C:p.G12R,KRAS:NM_033360:exon2:c.G34C:p.G12R	12p12.1	0.098	60	NA
ID277	17	7578442	7578442	T	C	TP53	nonsynonymous SNV	TP53:NM_001126115:exon1:c.A92G:p.Y31C,TP53:NM_001126116:exon1:c.A92G:p.Y31C,TP53:NM_001126117:exon1:c.A92G:p.Y31C,TP53:NM_001276697:exon1:c.A11G:p.Y4C,TP53:NM_001276698:exon1:c.A11G:p.Y4C,TP53:NM_001276699:exon1:c.A11G:p.Y4C,TP53:NM_001126118:exon4:c.A371G:p.Y124C,TP53:NM_000546:exon5:c.A488G:p.Y163C,TP53:NM_001126112:exon5:c.A488G:p.Y163C,TP53:NM_001126113:exon5:c.A488G:p.Y163C,TP53:NM_001126114…	17p13.1	0.134	60	NA
ID278	X	53672335	53672335	T	A	HUWE1	nonsynonymous SNV	HUWE1:NM_031407:exon7:c.A432T:p.R144S	Xp11.22	0.068	60	NA
ID278	3	77684143	77684143	C	T	ROBO2	nonsynonymous SNV	ROBO2:NM_002942:exon24:c.C3883T:p.R1295W,ROBO2:NM_001290039:exon25:c.C3895T:p.R1299W,ROBO2:NM_001290065:exon25:c.C2104T:p.R702W,ROBO2:NM_001290040:exon26:c.C4078T:p.R1360W	3p12.3	0.053	11.296	validated
ID278	15	67477192	67477192	G	T	SMAD3	nonsynonymous SNV	SMAD3:NM_001145104:exon5:c.G414T:p.K138N,SMAD3:NM_001145102:exon7:c.G684T:p.K228N,SMAD3:NM_001145103:exon7:c.G867T:p.K289N,SMAD3:NM_005902:exon7:c.G999T:p.K333N	15q22.33	0.051	10.846	validated
ID278	3	52676026	52676026	G	T	PBRM1	nonsynonymous SNV	PBRM1:NM_018313:exon11:c.C1031A:p.A344E	3p21.1	0.044	5.913	NA
ID278	17	7578442	7578442	T	C	TP53	nonsynonymous SNV	TP53:NM_001126115:exon1:c.A92G:p.Y31C,TP53:NM_001126116:exon1:c.A92G:p.Y31C,TP53:NM_001126117:exon1:c.A92G:p.Y31C,TP53:NM_001276697:exon1:c.A11G:p.Y4C,TP53:NM_001276698:exon1:c.A11G:p.Y4C,TP53:NM_001276699:exon1:c.A11G:p.Y4C,TP53:NM_001126118:exon4:c.A371G:p.Y124C,TP53:NM_000546:exon5:c.A488G:p.Y163C,TP53:NM_001126112:exon5:c.A488G:p.Y163C,TP53:NM_001126113:exon5:c.A488G:p.Y163C,TP53:NM_001126114…	17p13.1	0.096	60	NA
ID278	12	25398285	25398285	C	G	KRAS	nonsynonymous SNV	KRAS:NM_004985:exon2:c.G34C:p.G12R,KRAS:NM_033360:exon2:c.G34C:p.G12R	12p12.1	0.064	60	NA
ID279	12	25398284	25398284	C	T	KRAS	nonsynonymous SNV	KRAS:NM_004985:exon2:c.G35A:p.G12D,KRAS:NM_033360:exon2:c.G35A:p.G12D	12p12.1	0.181	60	NA
ID279	17	7578508	7578508	C	T	TP53	nonsynonymous SNV	TP53:NM_001126115:exon1:c.G26A:p.C9Y,TP53:NM_001126116:exon1:c.G26A:p.C9Y,TP53:NM_001126117:exon1:c.G26A:p.C9Y,TP53:NM_001126118:exon4:c.G305A:p.C102Y,TP53:NM_000546:exon5:c.G422A:p.C141Y,TP53:NM_001126112:exon5:c.G422A:p.C141Y,TP53:NM_001126113:exon5:c.G422A:p.C141Y,TP53:NM_001126114:exon5:c.G422A:p.C141Y,TP53:NM_001276695:exon5:c.G305A:p.C102Y,TP53:NM_001276696:exon5:c.G305A:p.C102Y,TP53:NM_001…	17p13.1	0.399	60	NA
ID279	17	56439981	56439981	G	T	RNF43	nonsynonymous SNV	RNF43:NM_001305545:exon5:c.C230A:p.T77K,RNF43:NM_001305544:exon6:c.C611A:p.T204K,RNF43:NM_017763:exon6:c.C611A:p.T204K	17q22	0.286	60	NA
ID280	12	25398284	25398284	C	T	KRAS	nonsynonymous SNV	KRAS:NM_004985:exon2:c.G35A:p.G12D,KRAS:NM_033360:exon2:c.G35A:p.G12D	12p12.1	0.079	60	NA
ID280	17	7578393	7578393	A	C	TP53	nonsynonymous SNV	TP53:NM_001126115:exon1:c.T141G:p.H47Q,TP53:NM_001126116:exon1:c.T141G:p.H47Q,TP53:NM_001126117:exon1:c.T141G:p.H47Q,TP53:NM_001276697:exon1:c.T60G:p.H20Q,TP53:NM_001276698:exon1:c.T60G:p.H20Q,TP53:NM_001276699:exon1:c.T60G:p.H20Q,TP53:NM_001126118:exon4:c.T420G:p.H140Q,TP53:NM_000546:exon5:c.T537G:p.H179Q,TP53:NM_001126112:exon5:c.T537G:p.H179Q,TP53:NM_001126113:exon5:c.T537G:p.H179Q,TP53:NM_001…	17p13.1	0.112	60	NA
ID280	18	48575116	48575116	C	T	SMAD4	nonsynonymous SNV	SMAD4:NM_005359:exon3:c.C310T:p.L104F	18q21.2	0.118	60	validated
ID281	12	25398285	25398285	C	G	KRAS	nonsynonymous SNV	KRAS:NM_004985:exon2:c.G34C:p.G12R,KRAS:NM_033360:exon2:c.G34C:p.G12R	12p12.1	0.145	60	NA
ID281	7	42017192	42017192	G	A	GLI3	nonsynonymous SNV	GLI3:NM_000168:exon12:c.C1777T:p.R593C	7p14.1	0.041	8.993	validated
ID281	17	7577097	7577097	C	T	TP53	nonsynonymous SNV	TP53:NM_001126115:exon4:c.G445A:p.D149N,TP53:NM_001126116:exon4:c.G445A:p.D149N,TP53:NM_001126117:exon4:c.G445A:p.D149N,TP53:NM_001276697:exon4:c.G364A:p.D122N,TP53:NM_001276698:exon4:c.G364A:p.D122N,TP53:NM_001276699:exon4:c.G364A:p.D122N,TP53:NM_001126118:exon7:c.G724A:p.D242N,TP53:NM_000546:exon8:c.G841A:p.D281N,TP53:NM_001126112:exon8:c.G841A:p.D281N,TP53:NM_001126113:exon8:c.G841A:p.D281N,TP…	17p13.1	0.098	60	NA
ID281	18	48591944	48591944	-	G	SMAD4	frameshift insertion	SMAD4:NM_005359:exon9:c.1108dupG:p.N369fs	18q21.2	0.064	60	validated
ID282	3	178952085	178952085	A	G	PIK3CA	nonsynonymous SNV	PIK3CA:NM_006218:exon21:c.A3140G:p.H1047R	3q26.32	0.092	60	NA
ID282	17	7577569	7577569	A	T	TP53	nonsynonymous SNV	TP53:NM_001126115:exon3:c.T316A:p.C106S,TP53:NM_001126116:exon3:c.T316A:p.C106S,TP53:NM_001126117:exon3:c.T316A:p.C106S,TP53:NM_001276697:exon3:c.T235A:p.C79S,TP53:NM_001276698:exon3:c.T235A:p.C79S,TP53:NM_001276699:exon3:c.T235A:p.C79S,TP53:NM_001126118:exon6:c.T595A:p.C199S,TP53:NM_000546:exon7:c.T712A:p.C238S,TP53:NM_001126112:exon7:c.T712A:p.C238S,TP53:NM_001126113:exon7:c.T712A:p.C238S,TP53:…	17p13.1	0.327	60	NA
ID282	12	25398284	25398284	C	A	KRAS	nonsynonymous SNV	KRAS:NM_004985:exon2:c.G35T:p.G12V,KRAS:NM_033360:exon2:c.G35T:p.G12V	12p12.1	0.146	60	NA
ID283	12	25398284	25398284	C	A	KRAS	nonsynonymous SNV	KRAS:NM_004985:exon2:c.G35T:p.G12V,KRAS:NM_033360:exon2:c.G35T:p.G12V	12p12.1	0.1	60	NA
ID284	12	25380275	25380275	T	G	KRAS	nonsynonymous SNV	KRAS:NM_004985:exon3:c.A183C:p.Q61H,KRAS:NM_033360:exon3:c.A183C:p.Q61H	12p12.1	0.406	60	NA
ID284	17	7578176	7578176	C	T	TP53	splicing		17p13.1	0.285	60	NA
ID285	12	25398284	25398284	C	A	KRAS	nonsynonymous SNV	KRAS:NM_004985:exon2:c.G35T:p.G12V,KRAS:NM_033360:exon2:c.G35T:p.G12V	12p12.1	0.037	7.669	NA
ID285	17	56435582	56435582	G	A	RNF43	stopgain	RNF43:NM_001305545:exon8:c.C1174T:p.R392X,RNF43:NM_001305544:exon9:c.C1555T:p.R519X,RNF43:NM_017763:exon9:c.C1555T:p.R519X	17q22	0.054	7.126	NA
ID285	11	108202221	108202221	A	T	ATM	nonsynonymous SNV	ATM:NM_000051:exon51:c.A7566T:p.Q2522H	11q22.3	0.138	60	validated
ID286	12	25398284	25398284	C	T	KRAS	nonsynonymous SNV	KRAS:NM_004985:exon2:c.G35A:p.G12D,KRAS:NM_033360:exon2:c.G35A:p.G12D	12p12.1	0.068	13.796	NA
ID286	17	7578271	7578271	T	C	TP53	nonsynonymous SNV	TP53:NM_001126115:exon2:c.A182G:p.H61R,TP53:NM_001126116:exon2:c.A182G:p.H61R,TP53:NM_001126117:exon2:c.A182G:p.H61R,TP53:NM_001276697:exon2:c.A101G:p.H34R,TP53:NM_001276698:exon2:c.A101G:p.H34R,TP53:NM_001276699:exon2:c.A101G:p.H34R,TP53:NM_001126118:exon5:c.A461G:p.H154R,TP53:NM_000546:exon6:c.A578G:p.H193R,TP53:NM_001126112:exon6:c.A578G:p.H193R,TP53:NM_001126113:exon6:c.A578G:p.H193R,TP53:NM_…	17p13.1	0.068	60	NA
ID286	18	48604750	48604750	G	T	SMAD4	nonsynonymous SNV	SMAD4:NM_005359:exon12:c.G1572T:p.W524C	18q21.2	0.078	60	validated
ID287	9	82333707	82333707	G	A	TLE4	nonsynonymous SNV	TLE4:NM_001282753:exon13:c.G1204A:p.G402R,TLE4:NM_001282749:exon14:c.G1336A:p.G446R,TLE4:NM_007005:exon15:c.G1411A:p.G471R,TLE4:NM_001282748:exon16:c.G1507A:p.G503R,TLE4:NM_001282760:exon16:c.G1048A:p.G350R	9q21.31	0.189	60	NA
ID287	17	7577570	7577570	C	T	TP53	nonsynonymous SNV	TP53:NM_001126115:exon3:c.G315A:p.M105I,TP53:NM_001126116:exon3:c.G315A:p.M105I,TP53:NM_001126117:exon3:c.G315A:p.M105I,TP53:NM_001276697:exon3:c.G234A:p.M78I,TP53:NM_001276698:exon3:c.G234A:p.M78I,TP53:NM_001276699:exon3:c.G234A:p.M78I,TP53:NM_001126118:exon6:c.G594A:p.M198I,TP53:NM_000546:exon7:c.G711A:p.M237I,TP53:NM_001126112:exon7:c.G711A:p.M237I,TP53:NM_001126113:exon7:c.G711A:p.M237I,TP53:…	17p13.1	0.265	60	NA
ID287	12	25398285	25398285	C	G	KRAS	nonsynonymous SNV	KRAS:NM_004985:exon2:c.G34C:p.G12R,KRAS:NM_033360:exon2:c.G34C:p.G12R	12p12.1	0.383	60	NA
ID288	9	21971036	21971036	C	G	CDKN2A	nonsynonymous SNV	CDKN2A:NM_000077:exon2:c.G322C:p.D108H,CDKN2A:NM_001195132:exon2:c.G322C:p.D108H,CDKN2A:NM_058195:exon2:c.G365C:p.R122P	9p21.3	0.097	60	NA
ID288	12	25398285	25398285	C	A	KRAS	nonsynonymous SNV	KRAS:NM_004985:exon2:c.G34T:p.G12C,KRAS:NM_033360:exon2:c.G34T:p.G12C	12p12.1	0.068	60	NA
ID289	12	25398284	25398284	C	T	KRAS	nonsynonymous SNV	KRAS:NM_004985:exon2:c.G35A:p.G12D,KRAS:NM_033360:exon2:c.G35A:p.G12D	12p12.1	0.047	9.095	validated
ID290	X	53627244	53627256	TCCAGCTGCTCCA	-	HUWE1	frameshift deletion	HUWE1:NM_031407:exon29:c.2985_2997del:p.D995fs	Xp11.22	0.041	7.845	NA
ID290	12	25398285	25398285	C	G	KRAS	nonsynonymous SNV	KRAS:NM_004985:exon2:c.G34C:p.G12R,KRAS:NM_033360:exon2:c.G34C:p.G12R	12p12.1	0.457	60	NA
ID290	17	7577130	7577130	A	T	TP53	nonsynonymous SNV	TP53:NM_001126115:exon4:c.T412A:p.F138I,TP53:NM_001126116:exon4:c.T412A:p.F138I,TP53:NM_001126117:exon4:c.T412A:p.F138I,TP53:NM_001276697:exon4:c.T331A:p.F111I,TP53:NM_001276698:exon4:c.T331A:p.F111I,TP53:NM_001276699:exon4:c.T331A:p.F111I,TP53:NM_001126118:exon7:c.T691A:p.F231I,TP53:NM_000546:exon8:c.T808A:p.F270I,TP53:NM_001126112:exon8:c.T808A:p.F270I,TP53:NM_001126113:exon8:c.T808A:p.F270I,TP…	17p13.1	0.408	60	NA
ID291	9	21974683	21974686	CGGC	-	CDKN2A	frameshift deletion	CDKN2A:NM_000077:exon1:c.141_144del:p.R47fs,CDKN2A:NM_001195132:exon1:c.141_144del:p.R47fs,CDKN2A:NM_058197:exon1:c.141_144del:p.R47fs	9p21.3	0.072	11.96	NA
ID291	12	25398284	25398284	C	T	KRAS	nonsynonymous SNV	KRAS:NM_004985:exon2:c.G35A:p.G12D,KRAS:NM_033360:exon2:c.G35A:p.G12D	12p12.1	0.113	60	NA
ID291	17	7578272	7578272	G	A	TP53	nonsynonymous SNV	TP53:NM_001126115:exon2:c.C181T:p.H61Y,TP53:NM_001126116:exon2:c.C181T:p.H61Y,TP53:NM_001126117:exon2:c.C181T:p.H61Y,TP53:NM_001276697:exon2:c.C100T:p.H34Y,TP53:NM_001276698:exon2:c.C100T:p.H34Y,TP53:NM_001276699:exon2:c.C100T:p.H34Y,TP53:NM_001126118:exon5:c.C460T:p.H154Y,TP53:NM_000546:exon6:c.C577T:p.H193Y,TP53:NM_001126112:exon6:c.C577T:p.H193Y,TP53:NM_001126113:exon6:c.C577T:p.H193Y,TP53:NM_…	17p13.1	0.103	60	NA
ID291	18	48603120	48603120	C	A	SMAD4	stopgain	SMAD4:NM_005359:exon11:c.C1421A:p.S474X	18q21.2	0.104	15.051	validated
ID292	9	21971133	21971133	G	-	CDKN2A	frameshift deletion	CDKN2A:NM_000077:exon2:c.225delC:p.P75fs,CDKN2A:NM_001195132:exon2:c.225delC:p.P75fs,CDKN2A:NM_058195:exon2:c.268delC:p.R90fs	9p21.3	0.12	60	NA
ID292	17	7577121	7577121	G	A	TP53	nonsynonymous SNV	TP53:NM_001126115:exon4:c.C421T:p.R141C,TP53:NM_001126116:exon4:c.C421T:p.R141C,TP53:NM_001126117:exon4:c.C421T:p.R141C,TP53:NM_001276697:exon4:c.C340T:p.R114C,TP53:NM_001276698:exon4:c.C340T:p.R114C,TP53:NM_001276699:exon4:c.C340T:p.R114C,TP53:NM_001126118:exon7:c.C700T:p.R234C,TP53:NM_000546:exon8:c.C817T:p.R273C,TP53:NM_001126112:exon8:c.C817T:p.R273C,TP53:NM_001126113:exon8:c.C817T:p.R273C,TP…	17p13.1	0.112	60	NA
ID293	13	77730273	77730273	T	C	MYCBP2	nonsynonymous SNV	MYCBP2:NM_015057:exon46:c.A6835G:p.I2279V	13q22.3	0.237	60	NA
ID293	7	151945115	151945115	A	-	KMT2C	frameshift deletion	KMT2C:NM_170606:exon14:c.2404delT:p.S802fs	7q36.1	0.051	10.138	validated
ID293	12	25398284	25398284	C	T	KRAS	nonsynonymous SNV	KRAS:NM_004985:exon2:c.G35A:p.G12D,KRAS:NM_033360:exon2:c.G35A:p.G12D	12p12.1	0.223	60	NA
ID293	17	7578212	7578212	G	A	TP53	stopgain	TP53:NM_001126115:exon2:c.C241T:p.R81X,TP53:NM_001126116:exon2:c.C241T:p.R81X,TP53:NM_001126117:exon2:c.C241T:p.R81X,TP53:NM_001276697:exon2:c.C160T:p.R54X,TP53:NM_001276698:exon2:c.C160T:p.R54X,TP53:NM_001276699:exon2:c.C160T:p.R54X,TP53:NM_001126118:exon5:c.C520T:p.R174X,TP53:NM_000546:exon6:c.C637T:p.R213X,TP53:NM_001126112:exon6:c.C637T:p.R213X,TP53:NM_001126113:exon6:c.C637T:p.R213X,TP53:NM_…	17p13.1	0.223	60	NA
ID293	18	48575134	48575134	A	T	SMAD4	stopgain	SMAD4:NM_005359:exon3:c.A328T:p.K110X	18q21.2	0.078	13.37	validated

## Sheet: S6
Patient ID	symbol	seqnames	start	end	CNV.Type	Validation_Status
ID001	PTEN	chr10			Deletion	additional
ID001	BRCA1	chr17			Amplification	additional
ID001	SMAD4	chr18			Deletion	additional
ID001	CDKN2A	chr9			Deletion	additional
ID001	CDKN2B	chr9			Deletion	additional
ID003	KRAS	chr12	25358180	25403863	Amplification	#N/A
ID003	ARID2	chr12	46123620	46301819	Amplification	#N/A
ID003	KMT2D	chr12	49412758	49449107	Amplification	#N/A
ID003	ACVR1B	chr12	52345451	52390863	Amplification	#N/A
ID003	ERBB3	chr12	56473809	56497291	Amplification	#N/A
ID003	RPA1	chr17	1733273	1802848	Deletion	#N/A
ID003	RNF43	chr17	56431038	56494931	Deletion	#N/A
ID003	SOX9	chr17	70117161	70122560	Deletion	#N/A
ID003	MIB1	chr18	19284918	19450912	Deletion	#N/A
ID003	GATA6	chr18	19749404	19782491	Deletion	#N/A
ID003	MSH2	chr2	47630206	47906510	Amplification	#N/A
ID003	ACVR2A	chr2	148602086	148688393	Amplification	#N/A
ID003	SF3B1	chr2	198256698	198299771	Amplification	#N/A
ID003	CASP8	chr2	202098166	202152434	Amplification	#N/A
ID003	ERBB4	chr2	212240442	213403352	Amplification	#N/A
ID003	PDCD1	chr2	242792033	242801058	Amplification	#N/A
ID003	CDKN2A	chr9	21967751	21994490	Deletion	validated
ID003	TGFBR1	chr9	101867412	101916473	UPD	#N/A
ID003	NOTCH1	chr9	139388896	139440238	UPD	#N/A
ID006	ARID1A	chr1	27022522	27108601	Deletion	#N/A
ID006	PIK3R3	chr1	46505812	46642160	Deletion	#N/A
ID006	TP53BP2	chr1	223967595	224033674	Deletion	#N/A
ID006	PTEN	chr10	89623195	89728532	UPD	validated
ID006	FGFR2	chr10	123237844	123357972	UPD	#N/A
ID006	MARK2	chr11	63606400	63678492	Deletion	#N/A
ID006	ATM	chr11	108093559	108239826	Deletion	#N/A
ID006	KMT2A	chr11	118307205	118397539	UPD	#N/A
ID006	CCND2	chr12	4382902	4414522	Deletion	validated
ID006	KRAS	chr12	25358180	25403863	Amplification	#N/A
ID006	ARID2	chr12	46123620	46301819	Deletion	#N/A
ID006	KMT2D	chr12	49412758	49449107	Deletion	#N/A
ID006	ACVR1B	chr12	52345451	52390863	Deletion	#N/A
ID006	ERBB3	chr12	56473809	56497291	Deletion	#N/A
ID006	RB1	chr13	48877883	49056026	Deletion	#N/A
ID006	MYCBP2	chr13	77618792	77901177	Deletion	#N/A
ID006	PALB2	chr16	23614483	23652678	Deletion	#N/A
ID006	RPA1	chr17	1733273	1802848	Deletion	#N/A
ID006	TP53	chr17	7565097	7590868	Deletion	validated
ID006	PIK3R5	chr17	8782233	8869029	Deletion	#N/A
ID006	MAP2K4	chr17	11924135	12047051	Deletion	#N/A
ID006	MIB1	chr18	19284918	19450912	Amplification	#N/A
ID006	GATA6	chr18	19749404	19782491	Amplification	#N/A
ID006	SMAD4	chr18	48494387	48611411	Deletion	validated
ID006	STK11	chr19	1205798	1228434	Deletion	validated
ID006	CCNE1	chr19	30302901	30315215	Deletion	#N/A
ID006	PRKCG	chr19	54385467	54410901	Deletion	#N/A
ID006	MSH2	chr2	47630206	47906510	UPD	#N/A
ID006	ACVR2A	chr2	148602086	148688393	Deletion	#N/A
ID006	SF3B1	chr2	198256698	198299771	Deletion	#N/A
ID006	CASP8	chr2	202098166	202152434	Deletion	#N/A
ID006	ERBB4	chr2	212240442	213403352	Deletion	#N/A
ID006	PDCD1	chr2	242792033	242801058	Deletion	#N/A
ID006	GNAS	chr20	57414795	57486250	Deletion	#N/A
ID006	U2AF1	chr21	44513066	44527688	Deletion	#N/A
ID006	NF2	chr22	29999545	30094589	Deletion	#N/A
ID006	SF3A1	chr22	30727977	30752913	Deletion	#N/A
ID006	PLXNB2	chr22	50713408	50746001	Deletion	#N/A
ID006	TGFBR2	chr3	30647994	30735633	Deletion	#N/A
ID006	MLH1	chr3	37034841	37107380	Deletion	#N/A
ID006	SETD2	chr3	47057898	47205467	Deletion	#N/A
ID006	RBM6	chr3	49977477	50137484	Deletion	#N/A
ID006	PBRM1	chr3	52579368	52719866	Deletion	#N/A
ID006	ROBO2	chr3	75986645	77699114	Deletion	#N/A
ID006	ROBO1	chr3	78646388	79817059	Deletion	#N/A
ID006	FGFR3	chr4	1795039	1810599	Deletion	#N/A
ID006	PDGFRA	chr4	54243820	55164412	Deletion	#N/A
ID006	KIT	chr4	55524095	55606881	Deletion	validated
ID006	EGF	chr4	110834040	110934118	Deletion	#N/A
ID006	FBXW7	chr4	153242410	153456393	Deletion	#N/A
ID006	APC	chr5	112043202	112181936	Amplification	validated
ID006	MYB	chr6	135502453	135540311	Deletion	#N/A
ID006	ARID1B	chr6	157099064	157531913	Deletion	#N/A
ID006	RPS6KA2	chr6	166822854	167275771	Deletion	#N/A
ID006	CDK6	chr7	92234235	92465941	Deletion	#N/A
ID006	PIK3CG	chr7	106505723	106547592	Deletion	#N/A
ID006	BRAF	chr7	140433813	140624564	Deletion	validated
ID006	PRSS1	chr7	142457319	142460927	Deletion	#N/A
ID006	KMT2C	chr7	151832010	152133090	Deletion	#N/A
ID006	NRG1	chr8	31496911	32622558	Deletion	#N/A
ID006	MYC	chr8			Amplification	additional
ID006	SMARCA2	chr9	2015342	2193623	Deletion	#N/A
ID006	CDKN2A	chr9	21967751	21994490	Deletion	validated
ID006	CDKN2B	chr9	22002902	22009312	Deletion	validated
ID006	KDM6A	chrX	44732423	44971845	Deletion	#N/A
ID006	RBM10	chrX	47004617	47046214	Deletion	#N/A
ID007	RB1	chr13	48877883	49056026	Amplification	#N/A
ID007	MYCBP2	chr13	77618792	77901177	Amplification	#N/A
ID007	SMAD4	chr18			Deletion	additional
ID007	SMARCA4	chr19	11071598	11172958	Amplification	#N/A
ID007	CDKN2A	chr9			Amplification	additional
ID007	CDKN2B	chr9			Amplification	additional
ID008	MYCBP2	chr13	77618792	77901177	Deletion	#N/A
ID008	SF3B1	chr2	198256698	198299771	Amplification	#N/A
ID008	CASP8	chr2	202098166	202152434	Amplification	#N/A
ID008	ERBB4	chr2	212240442	213403352	Amplification	#N/A
ID008	PDCD1	chr2	242792033	242801058	Amplification	#N/A
ID008	MYB	chr6	135502453	135540311	Deletion	#N/A
ID008	ARID1B	chr6	157099064	157531913	Deletion	#N/A
ID008	RPS6KA2	chr6	166822854	167275771	Deletion	#N/A
ID008	BRAF	chr7	140433813	140624564	Amplification	validated
ID008	PRSS1	chr7	142457319	142460927	Amplification	#N/A
ID008	MET	chr7			Amplification	additional
ID009	BRCA1	chr17			Amplification	additional
ID009	MIB1	chr18	19284918	19450912	Amplification	#N/A
ID009	GATA6	chr18	19749404	19782491	Amplification	#N/A
ID009	SMAD4	chr18			Deletion	additional
ID009	PREX2	chr8	68864603	69143897	Amplification	#N/A
ID009	NOV	chr8	120428552	120436678	Amplification	#N/A
ID009	MYC	chr8	128747765	128753680	Amplification	validated
ID010	SMAD4	chr18			Deletion	additional
ID010	CDKN2A	chr9			Deletion	additional
ID010	CDKN2B	chr9			Deletion	additional
ID011	ARID1A	chr1	27022522	27108601	Deletion	#N/A
ID011	KMT2D	chr12	49412758	49449107	Deletion	#N/A
ID011	BRCA2	chr13	32889617	32973809	UPD	validated
ID011	RB1	chr13	48877883	49056026	UPD	#N/A
ID011	MYCBP2	chr13	77618792	77901177	UPD	#N/A
ID011	AKT1	chr14	105235687	105262080	Deletion	#N/A
ID011	RPA1	chr17	1733273	1802848	Deletion	#N/A
ID011	TP53	chr17	7565097	7590868	Deletion	validated
ID011	PIK3R5	chr17	8782233	8869029	Deletion	#N/A
ID011	MAP2K4	chr17	11924135	12047051	Deletion	#N/A
ID011	RNF43	chr17	56431038	56494931	Deletion	#N/A
ID011	SOX9	chr17	70117161	70122560	Deletion	#N/A
ID011	SMAD4	chr18	48494387	48611411	Deletion	validated
ID011	U2AF1	chr21	44513066	44527688	Deletion	#N/A
ID011	NF2	chr22	29999545	30094589	UPD	#N/A
ID011	SF3A1	chr22	30727977	30752913	UPD	#N/A
ID011	PLXNB2	chr22	50713408	50746001	UPD	#N/A
ID011	SMARCB1	chr22			Deletion	additional
ID011	TGFBR2	chr3	30647994	30735633	Deletion	#N/A
ID011	MLH1	chr3	37034841	37107380	Deletion	#N/A
ID011	SETD2	chr3	47057898	47205467	Deletion	#N/A
ID011	RBM6	chr3	49977477	50137484	Deletion	#N/A
ID011	PBRM1	chr3	52579368	52719866	Deletion	#N/A
ID011	PIK3CA	chr3	178866311	178952497	Amplification	#N/A
ID011	FGFR3	chr4	1795039	1810599	Deletion	#N/A
ID011	SLIT2	chr4	20255235	20620788	Deletion	#N/A
ID011	PDGFRA	chr4	54243820	55164412	Deletion	#N/A
ID011	EGF	chr4	110834040	110934118	Deletion	#N/A
ID011	FBXW7	chr4	153242410	153456393	Deletion	#N/A
ID011	PIK3R1	chr5	67511584	67597649	Deletion	#N/A
ID011	APC	chr5	112043202	112181936	Deletion	validated
ID011	RPS6KA2	chr6	166822854	167275771	Amplification	#N/A
ID011	CAMK2B	chr7	44256749	44365230	Deletion	#N/A
ID011	NRG1	chr8	31496911	32622558	Deletion	#N/A
ID011	CDKN2A	chr9	21967751	21994490	Deletion	validated
ID011	NOTCH1	chr9	139388896	139440238	Deletion	#N/A
ID012	TP53	chr17			Deletion	additional
ID012	SMAD4	chr18			Deletion	additional
ID015	RB1	chr12			Deletion	additional
ID015	RB1	chr13	48877883	49056026	Deletion	validated
ID015	MYCBP2	chr13	77618792	77901177	Deletion	#N/A
ID015	RPA1	chr17	1733273	1802848	Deletion	#N/A
ID015	TP53	chr17	7565097	7590868	Deletion	validated
ID015	PIK3R5	chr17	8782233	8869029	Deletion	#N/A
ID015	MAP2K4	chr17	11924135	12047051	Deletion	#N/A
ID015	NCOR1	chr17	15933408	16118874	Deletion	#N/A
ID015	SOX9	chr17	70117161	70122560	Amplification	#N/A
ID015	SMAD4	chr18	48494387	48611411	Deletion	validated
ID015	STK11	chr19	1205798	1228434	Deletion	validated
ID015	MAP2K7	chr19	7968765	7979363	Deletion	#N/A
ID015	SMARCA4	chr19	11071598	11172958	Deletion	#N/A
ID015	PRKCG	chr19	54385467	54410901	Amplification	#N/A
ID015	GNAS	chr20	57414795	57486250	Amplification	#N/A
ID015	NF2	chr22	29999545	30094589	Amplification	#N/A
ID015	SF3A1	chr22	30727977	30752913	Amplification	#N/A
ID015	PLXNB2	chr22	50713408	50746001	Deletion	#N/A
ID015	TGFBR2	chr3	30647994	30735633	Deletion	#N/A
ID015	MLH1	chr3	37034841	37107380	Deletion	#N/A
ID015	SETD2	chr3	47057898	47205467	Deletion	#N/A
ID015	RBM6	chr3	49977477	50137484	Deletion	#N/A
ID015	PBRM1	chr3	52579368	52719866	Deletion	#N/A
ID015	ROBO2	chr3	75986645	77699114	Deletion	#N/A
ID015	ROBO1	chr3	78646388	79817059	Deletion	#N/A
ID015	MYB	chr6	135502453	135540311	Deletion	#N/A
ID015	ARID1B	chr6	157099064	157531913	Deletion	#N/A
ID015	RPS6KA2	chr6	166822854	167275771	Deletion	#N/A
ID015	NRG1	chr8	31496911	32622558	Deletion	#N/A
ID015	SMARCA2	chr9	2015342	2193623	Deletion	#N/A
ID015	JAK2	chr9	4985086	5128183	Deletion	#N/A
ID015	CD274	chr9	5450503	5470567	Deletion	#N/A
ID015	PDCD1LG2	chr9	5510545	5571282	Deletion	#N/A
ID015	CDKN2A	chr9	21967751	21994490	Deletion	validated
ID015	CDKN2B	chr9	22002902	22009312	Deletion	validated
ID016	TP53BP2	chr1	223967595	224033674	Amplification	#N/A
ID016	SMAD3	chr15	67358195	67487533	Amplification	#N/A
ID016	RPA1	chr17	1733273	1802848	Deletion	#N/A
ID016	TP53	chr17	7565097	7590868	Deletion	validated
ID016	PIK3R5	chr17	8782233	8869029	Deletion	#N/A
ID016	MAP2K4	chr17	11924135	12047051	Deletion	#N/A
ID016	RNF43	chr17	56431038	56494931	Deletion	#N/A
ID016	MIB1	chr18	19284918	19450912	Amplification	#N/A
ID016	GATA6	chr18	19749404	19782491	Amplification	#N/A
ID016	CCNE1	chr19	30302901	30315215	UPD	#N/A
ID016	MYB	chr6	135502453	135540311	Deletion	#N/A
ID016	ARID1B	chr6	157099064	157531913	Deletion	#N/A
ID016	RPS6KA2	chr6	166822854	167275771	Deletion	#N/A
ID016	CDKN2A	chr9	21967751	21994490	Deletion	validated
ID016	CDKN2B	chr9	22002902	22009312	Deletion	validated
ID018	ARID1A	chr1	27022522	27108601	Deletion	#N/A
ID018	PTEN	chr10	89623195	89728532	Deletion	validated
ID018	FGFR2	chr10	123237844	123357972	Deletion	#N/A
ID018	ARID2	chr12	46123620	46301819	Deletion	#N/A
ID018	KMT2D	chr12	49412758	49449107	Deletion	#N/A
ID018	ACVR1B	chr12	52345451	52390863	Deletion	#N/A
ID018	ERBB3	chr12	56473809	56497291	Deletion	#N/A
ID018	CDH1	chr16	68771195	68869444	Amplification	#N/A
ID018	PLCG2	chr16	81812899	81991899	Amplification	#N/A
ID018	RPA1	chr17	1733273	1802848	Deletion	#N/A
ID018	TP53	chr17	7565097	7590868	Deletion	validated
ID018	PIK3R5	chr17	8782233	8869029	Deletion	#N/A
ID018	MAP2K4	chr17	11924135	12047051	Deletion	#N/A
ID018	NCOR1	chr17	15933408	16118874	Deletion	#N/A
ID018	RNF43	chr17	56431038	56494931	Deletion	#N/A
ID018	SOX9	chr17	70117161	70122560	Deletion	#N/A
ID018	SETD2	chr3	47057898	47205467	Deletion	#N/A
ID018	SMARCA2	chr9	2015342	2193623	Deletion	#N/A
ID018	JAK2	chr9	4985086	5128183	Deletion	#N/A
ID018	CD274	chr9	5450503	5470567	Deletion	#N/A
ID018	PDCD1LG2	chr9	5510545	5571282	Deletion	#N/A
ID018	CDKN2A	chr9	21967751	21994490	Deletion	validated
ID019	TP53BP2	chr1	223967595	224033674	Amplification	#N/A
ID019	ATM	chr11	108093559	108239826	Amplification	#N/A
ID019	KMT2A	chr11	118307205	118397539	Amplification	#N/A
ID019	PALB2	chr16	23614483	23652678	Amplification	#N/A
ID019	CDH1	chr16	68771195	68869444	Amplification	#N/A
ID019	PLCG2	chr16	81812899	81991899	Amplification	#N/A
ID019	PIK3R5	chr17	8782233	8869029	Deletion	#N/A
ID019	MAP2K4	chr17	11924135	12047051	Deletion	#N/A
ID019	NCOR1	chr17	15933408	16118874	Deletion	#N/A
ID019	PIK3CA	chr3	178866311	178952497	Amplification	#N/A
ID019	JAK2	chr9	4985086	5128183	Deletion	#N/A
ID019	CD274	chr9	5450503	5470567	Deletion	#N/A
ID019	PDCD1LG2	chr9	5510545	5571282	Deletion	#N/A
ID020	TP53	chr17			Deletion	additional
ID020	MIB1	chr18	19284918	19450912	Amplification	#N/A
ID020	GATA6	chr18	19749404	19782491	Amplification	#N/A
ID020	STK11	chr19			Deletion	additional
ID020	FGFR3	chr4	1795039	1810599	Deletion	#N/A
ID020	SLIT2	chr4	20255235	20620788	Deletion	#N/A
ID020	APC	chr5	112043202	112181936	Deletion	validated
ID020	NRG1	chr8	31496911	32622558	Deletion	#N/A
ID020	FGFR1	chr8	38268656	38326352	Deletion	#N/A
ID020	NOV	chr8	120428552	120436678	Amplification	#N/A
ID020	MYC	chr8	128747765	128753680	Amplification	validated
ID020	CDKN2A	chr9	21967751	21994490	Deletion	validated
ID020	CDKN2B	chr9	22002902	22009312	Deletion	validated
ID021	TP53	chr17			Deletion	additional
ID021	STK11	chr19			Deletion	additional
ID021	SMARCB1	chr22			Deletion	additional
ID021	CDKN2A	chr9			Deletion	additional
ID021	CDKN2B	chr9			Deletion	additional
ID022	BRCA1	chr17			Amplification	additional
ID023	ARID1A	chr1	27022522	27108601	Deletion	#N/A
ID023	PIK3R3	chr1	46505812	46642160	Amplification	#N/A
ID023	TP53BP2	chr1	223967595	224033674	Amplification	#N/A
ID023	SMAD3	chr15	67358195	67487533	Deletion	#N/A
ID023	RPA1	chr17	1733273	1802848	Deletion	#N/A
ID023	TP53	chr17	7565097	7590868	Deletion	validated
ID023	PIK3R5	chr17	8782233	8869029	Deletion	#N/A
ID023	MAP2K4	chr17	11924135	12047051	Deletion	#N/A
ID023	MIB1	chr18	19284918	19450912	Amplification	#N/A
ID023	GATA6	chr18	19749404	19782491	Amplification	#N/A
ID023	SMAD4	chr18	48494387	48611411	Deletion	validated
ID023	SMARCA2	chr9	2015342	2193623	Deletion	#N/A
ID023	JAK2	chr9	4985086	5128183	Deletion	#N/A
ID023	CD274	chr9	5450503	5470567	Deletion	#N/A
ID023	PDCD1LG2	chr9	5510545	5571282	Deletion	#N/A
ID023	CDKN2A	chr9	21967751	21994490	Deletion	validated
ID023	CDKN2B	chr9	22002902	22009312	Deletion	validated
ID023	TLE4	chr9	82186878	82341656	Deletion	#N/A
ID023	TGFBR1	chr9	101867412	101916473	Deletion	#N/A
ID023	NOTCH1	chr9	139388896	139440238	Deletion	#N/A
ID024	TP53BP2	chr1	223967595	224033674	Amplification	#N/A
ID024	RPA1	chr17	1733273	1802848	Deletion	#N/A
ID024	TP53	chr17	7565097	7590868	Deletion	validated
ID024	PIK3R5	chr17	8782233	8869029	Deletion	#N/A
ID024	MAP2K4	chr17	11924135	12047051	Deletion	#N/A
ID024	MIB1	chr18	19284918	19450912	Amplification	#N/A
ID024	GATA6	chr18	19749404	19782491	Amplification	#N/A
ID024	SMAD4	chr18	48494387	48611411	Deletion	validated
ID024	SMARCA4	chr19	11071598	11172958	Amplification	#N/A
ID024	PIK3R1	chr5	67511584	67597649	Deletion	#N/A
ID024	APC	chr5	112043202	112181936	Deletion	validated
ID024	SMARCA2	chr9	2015342	2193623	Deletion	#N/A
ID024	JAK2	chr9	4985086	5128183	Deletion	#N/A
ID024	CD274	chr9	5450503	5470567	Deletion	#N/A
ID024	PDCD1LG2	chr9	5510545	5571282	Deletion	#N/A
ID024	CDKN2A	chr9	21967751	21994490	Deletion	validated
ID024	CDKN2B	chr9	22002902	22009312	Deletion	validated
ID025	TP53BP2	chr1	223967595	224033674	Amplification	#N/A
ID025	RPA1	chr17	1733273	1802848	Deletion	#N/A
ID025	TP53	chr17	7565097	7590868	Deletion	validated
ID025	PIK3R5	chr17	8782233	8869029	Deletion	#N/A
ID025	MAP2K4	chr17	11924135	12047051	Deletion	#N/A
ID025	ERBB2	chr17	37844393	37884915	Amplification	validated
ID025	BRCA1	chr17	41196312	41322420	Amplification	validated
ID025	RNF43	chr17	56431038	56494931	Deletion	#N/A
ID025	SOX9	chr17	70117161	70122560	Deletion	#N/A
ID025	SMARCA4	chr19	11071598	11172958	Amplification	#N/A
ID025	MYB	chr6	135502453	135540311	Deletion	#N/A
ID025	ARID1B	chr6	157099064	157531913	Deletion	#N/A
ID025	RPS6KA2	chr6	166822854	167275771	Deletion	#N/A
ID025	SMARCA2	chr9	2015342	2193623	Deletion	#N/A
ID025	JAK2	chr9	4985086	5128183	Deletion	#N/A
ID025	CD274	chr9	5450503	5470567	Deletion	#N/A
ID025	PDCD1LG2	chr9	5510545	5571282	Deletion	#N/A
ID025	CDKN2A	chr9	21967751	21994490	Deletion	validated
ID025	CDKN2B	chr9	22002902	22009312	Deletion	validated
ID026	PTEN	chr10			Deletion	additional
ID026	SMAD4	chr18			Deletion	additional
ID026	GNAS	chr20	57414795	57486250	Amplification	#N/A
ID026	TGFBR2	chr3	30647994	30735633	Deletion	#N/A
ID026	MLH1	chr3	37034841	37107380	Deletion	#N/A
ID026	SETD2	chr3	47057898	47205467	Deletion	#N/A
ID026	RBM6	chr3	49977477	50137484	Deletion	#N/A
ID026	PBRM1	chr3	52579368	52719866	Deletion	#N/A
ID026	ROBO2	chr3	75986645	77699114	Deletion	#N/A
ID026	ROBO1	chr3	78646388	79817059	Deletion	#N/A
ID026	PIK3R1	chr5	67511584	67597649	Deletion	#N/A
ID026	APC	chr5	112043202	112181936	Deletion	validated
ID026	SMARCA2	chr9	2015342	2193623	Deletion	#N/A
ID026	JAK2	chr9	4985086	5128183	Deletion	#N/A
ID026	CD274	chr9	5450503	5470567	Deletion	#N/A
ID026	PDCD1LG2	chr9	5510545	5571282	Deletion	#N/A
ID026	CDKN2A	chr9	21967751	21994490	Deletion	validated
ID026	CDKN2B	chr9	22002902	22009312	Deletion	validated
ID026	TLE4	chr9	82186878	82341656	Deletion	#N/A
ID026	TGFBR1	chr9	101867412	101916473	Deletion	#N/A
ID027	BRCA2	chr13			Amplification	additional
ID027	TP53	chr17	7565097	7590868	Deletion	validated
ID027	PIK3R5	chr17	8782233	8869029	Deletion	#N/A
ID027	MYB	chr6	135502453	135540311	Deletion	#N/A
ID027	FGFR1	chr8			Amplification	additional
ID027	MYC	chr8			Amplification	additional
ID027	SMARCA2	chr9	2015342	2193623	Deletion	#N/A
ID027	JAK2	chr9	4985086	5128183	Deletion	#N/A
ID027	CD274	chr9	5450503	5470567	Deletion	#N/A
ID027	PDCD1LG2	chr9	5510545	5571282	Deletion	#N/A
ID027	CDKN2A	chr9	21967751	21994490	Deletion	validated
ID027	CDKN2B	chr9	22002902	22009312	Deletion	validated
ID028	TP53	chr17			Deletion	additional
ID028	STK11	chr19			Deletion	additional
ID029	PTEN	chr10			Deletion	additional
ID029	SMAD4	chr18			Deletion	additional
ID030	ATM	chr11	108093559	108239826	Amplification	#N/A
ID030	CCND2	chr12	4382902	4414522	Deletion	validated
ID030	KRAS	chr12	25358180	25403863	Deletion	#N/A
ID030	ARID2	chr12	46123620	46301819	Deletion	#N/A
ID030	RPA1	chr17	1733273	1802848	Deletion	#N/A
ID030	TP53	chr17	7565097	7590868	Deletion	validated
ID030	PIK3R5	chr17	8782233	8869029	Deletion	#N/A
ID030	MAP2K4	chr17	11924135	12047051	Deletion	#N/A
ID030	RNF43	chr17	56431038	56494931	LOH	#N/A
ID030	SOX9	chr17	70117161	70122560	LOH	#N/A
ID030	MIB1	chr18	19284918	19450912	Amplification	#N/A
ID030	GATA6	chr18	19749404	19782491	Amplification	#N/A
ID030	NF2	chr22	29999545	30094589	UPD	#N/A
ID030	SF3A1	chr22	30727977	30752913	UPD	#N/A
ID030	PLXNB2	chr22	50713408	50746001	UPD	#N/A
ID030	PMS2	chr7	6012870	6048737	UPD	#N/A
ID030	GLI3	chr7	42000548	42276618	UPD	#N/A
ID030	CAMK2B	chr7	44256749	44365230	UPD	#N/A
ID030	EGFR	chr7	55086725	55275031	UPD	validated
ID030	CDK6	chr7	92234235	92465941	UPD	#N/A
ID030	PIK3CG	chr7	106505723	106547592	UPD	#N/A
ID030	MET	chr7	116312459	116438440	UPD	validated
ID030	CALD1	chr7	134464164	134655480	UPD	#N/A
ID030	BRAF	chr7	140433813	140624564	UPD	validated
ID030	PRSS1	chr7	142457319	142460927	UPD	#N/A
ID030	KMT2C	chr7	151832010	152133090	UPD	#N/A
ID030	NOV	chr8	120428552	120436678	Amplification	#N/A
ID030	MYC	chr8	128747765	128753680	Amplification	validated
ID030	SMARCA2	chr9	2015342	2193623	Deletion	#N/A
ID030	JAK2	chr9	4985086	5128183	Deletion	#N/A
ID030	CD274	chr9	5450503	5470567	Deletion	#N/A
ID030	PDCD1LG2	chr9	5510545	5571282	Deletion	#N/A
ID030	CDKN2A	chr9	21967751	21994490	Deletion	validated
ID030	CDKN2B	chr9	22002902	22009312	Deletion	validated
ID031	PTEN	chr10			Deletion	additional
ID031	BRCA2	chr13			Deletion	additional
ID031	SMAD4	chr18			Deletion	additional
ID033	ARID1A	chr1	27022522	27108601	Deletion	#N/A
ID033	PIK3R3	chr1	46505812	46642160	Deletion	#N/A
ID033	SMAD3	chr15	67358195	67487533	Deletion	#N/A
ID033	RPA1	chr17	1733273	1802848	Deletion	#N/A
ID033	TP53	chr17	7565097	7590868	Deletion	validated
ID033	PIK3R5	chr17	8782233	8869029	Deletion	#N/A
ID033	RNF43	chr17	56431038	56494931	UPD	#N/A
ID033	SOX9	chr17	70117161	70122560	Deletion	#N/A
ID033	MIB1	chr18	19284918	19450912	Amplification	#N/A
ID033	GATA6	chr18	19749404	19782491	Amplification	#N/A
ID033	SMAD4	chr18	48494387	48611411	Amplification	validated
ID033	STK11	chr19	1205798	1228434	Deletion	validated
ID033	MAP2K7	chr19	7968765	7979363	Deletion	#N/A
ID033	SMARCA4	chr19	11071598	11172958	Deletion	#N/A
ID033	CCNE1	chr19	30302901	30315215	Amplification	#N/A
ID033	PRKCG	chr19	54385467	54410901	Deletion	#N/A
ID033	STK11	chr19			Deletion	additional
ID033	TGFBR2	chr3	30647994	30735633	Deletion	#N/A
ID033	MLH1	chr3	37034841	37107380	Deletion	#N/A
ID033	SETD2	chr3	47057898	47205467	Deletion	#N/A
ID033	RBM6	chr3	49977477	50137484	Deletion	#N/A
ID033	PBRM1	chr3	52579368	52719866	Deletion	#N/A
ID033	EGF	chr4	110834040	110934118	Amplification	#N/A
ID033	FBXW7	chr4	153242410	153456393	Amplification	#N/A
ID033	NRG1	chr8	31496911	32622558	Deletion	#N/A
ID033	FGFR1	chr8	38268656	38326352	Deletion	#N/A
ID033	PREX2	chr8	68864603	69143897	Amplification	#N/A
ID033	NOV	chr8	120428552	120436678	Amplification	#N/A
ID033	MYC	chr8	128747765	128753680	Amplification	validated
ID033	CDKN2A	chr9	21967751	21994490	Deletion	validated
ID034	FGFR2	chr10	123237844	123357972	Amplification	#N/A
ID034	CCND2	chr12	4382902	4414522	UPD	validated
ID034	BRCA2	chr13	32889617	32973809	Deletion	validated
ID034	RB1	chr13	48877883	49056026	Deletion	#N/A
ID034	MYCBP2	chr13	77618792	77901177	Deletion	#N/A
ID034	AKT1	chr14	105235687	105262080	Deletion	#N/A
ID034	RPA1	chr17	1733273	1802848	Deletion	#N/A
ID034	PIK3R5	chr17	8782233	8869029	Deletion	#N/A
ID034	MAP2K4	chr17	11924135	12047051	Deletion	#N/A
ID034	NCOR1	chr17	15933408	16118874	Deletion	#N/A
ID034	SMAD4	chr18	48494387	48611411	Deletion	validated
ID034	ACVR2A	chr2	148602086	148688393	UPD	#N/A
ID034	SF3B1	chr2	198256698	198299771	UPD	#N/A
ID034	CASP8	chr2	202098166	202152434	UPD	#N/A
ID034	ERBB4	chr2	212240442	213403352	UPD	#N/A
ID034	PDCD1	chr2	242792033	242801058	UPD	#N/A
ID034	PLXNB2	chr22	50713408	50746001	Deletion	#N/A
ID034	PIK3CA	chr3	178866311	178952497	Amplification	#N/A
ID034	FGFR3	chr4	1795039	1810599	Deletion	#N/A
ID034	SLIT2	chr4	20255235	20620788	Deletion	#N/A
ID034	EGF	chr4	110834040	110934118	Deletion	#N/A
ID034	FBXW7	chr4	153242410	153456393	Deletion	#N/A
ID034	MYB	chr6	135502453	135540311	Deletion	#N/A
ID034	ARID1B	chr6	157099064	157531913	Deletion	#N/A
ID034	RPS6KA2	chr6	166822854	167275771	Deletion	#N/A
ID034	NOV	chr8	120428552	120436678	Amplification	#N/A
ID034	MYC	chr8			Amplification	additional
ID034	BCORL1	chrX	129139164	129192058	Amplification	#N/A
ID035	TP53	chr17			Deletion	additional
ID035	SMAD4	chr18			Deletion	additional
ID035	CDKN2A	chr9			Deletion	additional
ID035	CDKN2B	chr9			Deletion	additional
ID036	ATM	chr11	108093559	108239826	Deletion	#N/A
ID036	KMT2A	chr11	118307205	118397539	Deletion	#N/A
ID036	RB1	chr13	48877883	49056026	Amplification	#N/A
ID036	MYCBP2	chr13	77618792	77901177	Amplification	#N/A
ID036	ERBB2	chr17	37844393	37884915	Amplification	validated
ID036	BRCA1	chr17	41196312	41322420	UPD	validated
ID036	RNF43	chr17	56431038	56494931	UPD	#N/A
ID036	SOX9	chr17	70117161	70122560	UPD	#N/A
ID036	SMAD4	chr18	48494387	48611411	Deletion	validated
ID036	MYB	chr6	135502453	135540311	UPD	#N/A
ID036	ARID1B	chr6	157099064	157531913	UPD	#N/A
ID036	RPS6KA2	chr6	166822854	167275771	UPD	#N/A
ID036	CDK6	chr7	92234235	92465941	Amplification	#N/A
ID036	NRG1	chr8	31496911	32622558	Deletion	#N/A
ID036	FGFR1	chr8	38268656	38326352	Deletion	#N/A
ID036	PREX2	chr8	68864603	69143897	Amplification	#N/A
ID036	NOV	chr8	120428552	120436678	Amplification	#N/A
ID036	MYC	chr8	128747765	128753680	Amplification	validated
ID036	SMARCA2	chr9	2015342	2193623	UPD	#N/A
ID036	JAK2	chr9	4985086	5128183	UPD	#N/A
ID036	CD274	chr9	5450503	5470567	UPD	#N/A
ID036	PDCD1LG2	chr9	5510545	5571282	UPD	#N/A
ID036	CDKN2A	chr9	21967751	21994490	UPD	validated
ID036	CDKN2B	chr9	22002902	22009312	UPD	validated
ID037	ARID1A	chr1	27022522	27108601	Amplification	#N/A
ID037	PIK3R3	chr1	46505812	46642160	Amplification	#N/A
ID037	TP53BP2	chr1	223967595	224033674	Amplification	#N/A
ID037	CCND2	chr12	4382902	4414522	Amplification	validated
ID037	KRAS	chr12	25358180	25403863	Amplification	#N/A
ID037	BRCA1	chr17	41196312	41322420	Amplification	validated
ID037	RNF43	chr17	56431038	56494931	Deletion	#N/A
ID037	SOX9	chr17	70117161	70122560	Amplification	#N/A
ID037	GATA6	chr18	19749404	19782491	Amplification	#N/A
ID037	SMAD4	chr18	48494387	48611411	Deletion	validated
ID037	STK11	chr19	1205798	1228434	Deletion	validated
ID037	MAP2K7	chr19	7968765	7979363	Deletion	#N/A
ID037	SMARCA4	chr19	11071598	11172958	Deletion	#N/A
ID037	GNAS	chr20	57414795	57486250	Amplification	#N/A
ID037	NF2	chr22	29999545	30094589	Deletion	#N/A
ID037	SF3A1	chr22	30727977	30752913	Deletion	#N/A
ID037	PLXNB2	chr22	50713408	50746001	Deletion	#N/A
ID037	PIK3CA	chr3	178866311	178952497	Amplification	#N/A
ID037	APC	chr5	112043202	112181936	Amplification	validated
ID037	NRG1	chr8	31496911	32622558	Amplification	#N/A
ID037	NRG1	chr8	31496911	32622558	Deletion	#N/A
ID037	FGFR1	chr8	38268656	38326352	Amplification	#N/A
ID037	NOV	chr8	120428552	120436678	Amplification	#N/A
ID037	MYC	chr8	128747765	128753680	Amplification	validated
ID037	SMARCA2	chr9	2015342	2193623	UPD	#N/A
ID037	JAK2	chr9	4985086	5128183	UPD	#N/A
ID037	CD274	chr9	5450503	5470567	UPD	#N/A
ID037	PDCD1LG2	chr9	5510545	5571282	UPD	#N/A
ID037	CDKN2A	chr9	21967751	21994490	Deletion	validated
ID037	CDKN2B	chr9	22002902	22009312	Deletion	validated
ID038	KRAS	chr12	25358180	25403863	Amplification	#N/A
ID038	SMAD3	chr15	67358195	67487533	Deletion	#N/A
ID038	SMAD4	chr18	48494387	48611411	Deletion	validated
ID038	STK11	chr19	1205798	1228434	Deletion	validated
ID038	MAP2K7	chr19	7968765	7979363	Deletion	#N/A
ID038	SMARCA4	chr19	11071598	11172958	Deletion	#N/A
ID038	CCNE1	chr19	30302901	30315215	Amplification	#N/A
ID038	JAK2	chr9	4985086	5128183	Deletion	#N/A
ID038	CD274	chr9	5450503	5470567	Deletion	#N/A
ID038	PDCD1LG2	chr9	5510545	5571282	Deletion	#N/A
ID038	CDKN2A	chr9	21967751	21994490	Deletion	validated
ID040	TP53BP2	chr1	223967595	224033674	Amplification	#N/A
ID040	CCND2	chr12	4382902	4414522	Deletion	validated
ID040	KRAS	chr12	25358180	25403863	Amplification	#N/A
ID040	ARID2	chr12	46123620	46301819	Deletion	#N/A
ID040	KMT2D	chr12	49412758	49449107	Deletion	#N/A
ID040	ACVR1B	chr12	52345451	52390863	Deletion	#N/A
ID040	ERBB3	chr12	56473809	56497291	Deletion	#N/A
ID040	MYCBP2	chr13	77618792	77901177	Deletion	#N/A
ID040	RPA1	chr17	1733273	1802848	Deletion	#N/A
ID040	PIK3R5	chr17	8782233	8869029	Deletion	#N/A
ID040	MAP2K4	chr17	11924135	12047051	Deletion	#N/A
ID040	GNAS	chr20	57414795	57486250	Deletion	#N/A
ID040	NF2	chr22	29999545	30094589	Deletion	#N/A
ID040	SF3A1	chr22	30727977	30752913	Deletion	#N/A
ID040	PLXNB2	chr22	50713408	50746001	Deletion	#N/A
ID040	FGFR3	chr4	1795039	1810599	Deletion	#N/A
ID040	SLIT2	chr4	20255235	20620788	Deletion	#N/A
ID040	PIK3R1	chr5	67511584	67597649	Deletion	#N/A
ID040	PRSS1	chr7	142457319	142460927	Amplification	#N/A
ID040	KMT2C	chr7	151832010	152133090	Deletion	#N/A
ID040	JAK2	chr9	4985086	5128183	Deletion	#N/A
ID040	CD274	chr9	5450503	5470567	Deletion	#N/A
ID040	PDCD1LG2	chr9	5510545	5571282	Deletion	#N/A
ID041	PTEN	chr10			Deletion	additional
ID041	CCND2	chr12	4382902	4414522	UPD	validated
ID041	KRAS	chr12	25358180	25403863	UPD	#N/A
ID041	BRCA2	chr13	32889617	32973809	Deletion	validated
ID041	RB1	chr13	48877883	49056026	Deletion	validated
ID041	MYCBP2	chr13	77618792	77901177	Deletion	#N/A
ID041	RB1	chr13			Deletion	additional
ID041	AKT1	chr14	105235687	105262080	Deletion	#N/A
ID041	SMAD3	chr15	67358195	67487533	Deletion	#N/A
ID041	PALB2	chr16	23614483	23652678	Deletion	#N/A
ID041	CDH1	chr16	68771195	68869444	Deletion	#N/A
ID041	PLCG2	chr16	81812899	81991899	Deletion	#N/A
ID041	RPA1	chr17	1733273	1802848	Deletion	#N/A
ID041	PIK3R5	chr17	8782233	8869029	Deletion	#N/A
ID041	MAP2K4	chr17	11924135	12047051	Deletion	#N/A
ID041	RNF43	chr17	56431038	56494931	Deletion	#N/A
ID041	SOX9	chr17	70117161	70122560	Amplification	#N/A
ID041	MIB1	chr18	19284918	19450912	Deletion	#N/A
ID041	GATA6	chr18	19749404	19782491	Deletion	#N/A
ID041	SMAD4	chr18	48494387	48611411	Deletion	validated
ID041	CCNE1	chr19	30302901	30315215	Amplification	#N/A
ID041	PRKCG	chr19	54385467	54410901	Amplification	#N/A
ID041	U2AF1	chr21	44513066	44527688	Deletion	#N/A
ID041	PIK3R1	chr5	67511584	67597649	Deletion	#N/A
ID041	MYB	chr6	135502453	135540311	Deletion	#N/A
ID041	ARID1B	chr6	157099064	157531913	Deletion	#N/A
ID041	RPS6KA2	chr6	166822854	167275771	Deletion	#N/A
ID041	NRG1	chr8	31496911	32622558	Deletion	#N/A
ID041	PREX2	chr8	68864603	69143897	Amplification	#N/A
ID041	NOV	chr8	120428552	120436678	Amplification	#N/A
ID041	MYC	chr8	128747765	128753680	Amplification	validated
ID041	SMARCA2	chr9	2015342	2193623	Deletion	#N/A
ID041	JAK2	chr9	4985086	5128183	Deletion	#N/A
ID041	CD274	chr9	5450503	5470567	Deletion	#N/A
ID041	PDCD1LG2	chr9	5510545	5571282	Deletion	#N/A
ID041	CDKN2A	chr9	21967751	21994490	Deletion	validated
ID041	CDKN2B	chr9	22002902	22009312	Deletion	validated
ID041	TGFBR1	chr9	101867412	101916473	Amplification	#N/A
ID041	NOTCH1	chr9	139388896	139440238	Amplification	#N/A
ID043	ARID2	chr12	46123620	46301819	Deletion	#N/A
ID043	KMT2D	chr12	49412758	49449107	Deletion	#N/A
ID043	ACVR1B	chr12	52345451	52390863	Deletion	#N/A
ID043	RPA1	chr17	1733273	1802848	Deletion	#N/A
ID043	TP53	chr17			Deletion	additional
ID043	MIB1	chr18	19284918	19450912	Amplification	#N/A
ID043	GATA6	chr18	19749404	19782491	Amplification	#N/A
ID043	SMAD4	chr18	48494387	48611411	Deletion	validated
ID043	PRKCG	chr19	54385467	54410901	Amplification	#N/A
ID043	NRG1	chr8	31496911	32622558	Deletion	#N/A
ID043	SMARCA2	chr9	2015342	2193623	Deletion	#N/A
ID043	JAK2	chr9	4985086	5128183	Deletion	#N/A
ID043	CD274	chr9	5450503	5470567	Deletion	#N/A
ID043	PDCD1LG2	chr9	5510545	5571282	Deletion	#N/A
ID043	CDKN2A	chr9	21967751	21994490	Deletion	validated
ID043	CDKN2B	chr9	22002902	22009312	Deletion	validated
ID044	SMAD4	chr18			Deletion	additional
ID045	ARID1A	chr1	27022522	27108601	Deletion	#N/A
ID045	PIK3R3	chr1	46505812	46642160	Deletion	#N/A
ID045	KRAS	chr12	25358180	25403863	Amplification	#N/A
ID045	SMAD3	chr15	67358195	67487533	Amplification	#N/A
ID045	PLCG2	chr16	81812899	81991899	Amplification	#N/A
ID045	RPA1	chr17	1733273	1802848	Deletion	#N/A
ID045	TP53	chr17	7565097	7590868	Deletion	validated
ID045	PIK3R5	chr17	8782233	8869029	Deletion	#N/A
ID045	MAP2K4	chr17	11924135	12047051	Deletion	#N/A
ID045	RNF43	chr17	56431038	56494931	Deletion	#N/A
ID045	MIB1	chr18	19284918	19450912	Deletion	#N/A
ID045	GATA6	chr18	19749404	19782491	Deletion	#N/A
ID045	U2AF1	chr21	44513066	44527688	Deletion	#N/A
ID045	NF2	chr22	29999545	30094589	Deletion	#N/A
ID045	SF3A1	chr22	30727977	30752913	Deletion	#N/A
ID045	PLXNB2	chr22	50713408	50746001	Deletion	#N/A
ID045	TGFBR2	chr3	30647994	30735633	Deletion	#N/A
ID045	MLH1	chr3	37034841	37107380	Deletion	#N/A
ID045	SETD2	chr3	47057898	47205467	Deletion	#N/A
ID045	RBM6	chr3	49977477	50137484	Deletion	#N/A
ID045	PBRM1	chr3	52579368	52719866	Deletion	#N/A
ID045	ROBO2	chr3	75986645	77699114	Deletion	#N/A
ID045	ROBO1	chr3	78646388	79817059	Deletion	#N/A
ID045	PIK3R1	chr5	67511584	67597649	Deletion	#N/A
ID045	MYB	chr6	135502453	135540311	Deletion	#N/A
ID045	ARID1B	chr6	157099064	157531913	Deletion	#N/A
ID045	RPS6KA2	chr6	166822854	167275771	Deletion	#N/A
ID045	FGFR1	chr8	38268656	38326352	Deletion	#N/A
ID045	SMARCA2	chr9	2015342	2193623	Deletion	#N/A
ID045	JAK2	chr9	4985086	5128183	Deletion	#N/A
ID045	CD274	chr9	5450503	5470567	Deletion	#N/A
ID045	PDCD1LG2	chr9	5510545	5571282	Deletion	#N/A
ID045	CDKN2A	chr9	21967751	21994490	Deletion	validated
ID045	CDKN2B	chr9	22002902	22009312	Deletion	validated
ID045	TLE4	chr9	82186878	82341656	Deletion	#N/A
ID045	TGFBR1	chr9	101867412	101916473	Deletion	#N/A
ID045	NOTCH1	chr9	139388896	139440238	Deletion	#N/A
ID046	ARID1A	chr1	27022522	27108601	Deletion	#N/A
ID046	TP53BP2	chr1	223967595	224033674	Amplification	#N/A
ID046	PTEN	chr10	89623195	89728532	UPD	validated
ID046	FGFR2	chr10	123237844	123357972	UPD	#N/A
ID046	TP53	chr17			Deletion	additional
ID046	MIB1	chr18	19284918	19450912	Deletion	#N/A
ID046	GATA6	chr18	19749404	19782491	Deletion	#N/A
ID046	ARID1B	chr6	157099064	157531913	UPD	#N/A
ID046	RPS6KA2	chr6	166822854	167275771	UPD	#N/A
ID046	GLI3	chr7	42000548	42276618	Deletion	#N/A
ID046	CAMK2B	chr7	44256749	44365230	Deletion	#N/A
ID046	NRG1	chr8	31496911	32622558	Amplification	#N/A
ID046	FGFR1	chr8	38268656	38326352	Amplification	#N/A
ID046	PREX2	chr8	68864603	69143897	Amplification	#N/A
ID046	NOV	chr8	120428552	120436678	Amplification	#N/A
ID046	MYC	chr8	128747765	128753680	Amplification	#N/A
ID047	KRAS	chr12	25358180	25403863	Deletion	#N/A
ID047	ARID2	chr12	46123620	46301819	Deletion	#N/A
ID047	RPA1	chr17	1733273	1802848	Deletion	#N/A
ID047	PIK3R5	chr17	8782233	8869029	Deletion	#N/A
ID047	MAP2K4	chr17	11924135	12047051	Deletion	#N/A
ID047	NCOR1	chr17	15933408	16118874	Deletion	#N/A
ID047	BRCA1	chr17	41196312	41322420	Deletion	validated
ID047	RNF43	chr17	56431038	56494931	Deletion	#N/A
ID047	SOX9	chr17	70117161	70122560	Deletion	#N/A
ID047	SMAD4	chr18	48494387	48611411	Deletion	validated
ID047	MAP2K7	chr19	7968765	7979363	Deletion	#N/A
ID047	CCNE1	chr19	30302901	30315215	Deletion	#N/A
ID047	PIK3R1	chr5	67511584	67597649	UPD	#N/A
ID047	APC	chr5	112043202	112181936	UPD	validated
ID047	PMS2	chr7	6012870	6048737	Amplification	#N/A
ID047	GLI3	chr7	42000548	42276618	Amplification	#N/A
ID047	CAMK2B	chr7	44256749	44365230	Amplification	#N/A
ID047	EGFR	chr7	55086725	55275031	Amplification	validated
ID047	CDK6	chr7	92234235	92465941	Amplification	#N/A
ID048	TP53	chr17			Deletion	additional
ID048	SMARCB1	chr22			Deletion	additional
ID048	CDKN2A	chr9			Deletion	additional
ID048	CDKN2B	chr9			Deletion	additional
ID051	STK11	chr19			Amplification	additional
ID053	ARID1A	chr1	27022522	27108601	Amplification	#N/A
ID053	PIK3R3	chr1	46505812	46642160	Amplification	#N/A
ID053	SMAD4	chr18			Deletion	additional
ID053	MAP2K7	chr19	7968765	7979363	Deletion	#N/A
ID053	SMARCA4	chr19	11071598	11172958	Deletion	#N/A
ID053	CCNE1	chr19	30302901	30315215	Amplification	#N/A
ID053	PRKCG	chr19	54385467	54410901	Amplification	#N/A
ID053	TGFBR2	chr3	30647994	30735633	Amplification	#N/A
ID053	MLH1	chr3	37034841	37107380	Amplification	#N/A
ID053	SETD2	chr3	47057898	47205467	Amplification	#N/A
ID053	RBM6	chr3	49977477	50137484	Amplification	#N/A
ID053	PBRM1	chr3	52579368	52719866	Amplification	#N/A
ID053	ROBO2	chr3	75986645	77699114	Amplification	#N/A
ID053	ROBO1	chr3	78646388	79817059	Amplification	#N/A
ID053	PIK3CA	chr3	178866311	178952497	Amplification	#N/A
ID053	APC	chr5	112043202	112181936	Deletion	validated
ID053	PMS2	chr7	6012870	6048737	Amplification	#N/A
ID053	GLI3	chr7	42000548	42276618	Amplification	#N/A
ID053	CAMK2B	chr7	44256749	44365230	Amplification	#N/A
ID053	EGFR	chr7	55086725	55275031	Amplification	validated
ID053	CDK6	chr7	92234235	92465941	Amplification	#N/A
ID053	PIK3CG	chr7	106505723	106547592	Amplification	#N/A
ID053	MET	chr7	116312459	116438440	Amplification	validated
ID053	CALD1	chr7	134464164	134655480	Amplification	#N/A
ID053	BRAF	chr7	140433813	140624564	Amplification	validated
ID053	PRSS1	chr7	142457319	142460927	Amplification	#N/A
ID053	KMT2C	chr7	151832010	152133090	Amplification	#N/A
ID053	BCORL1	chrX	129139164	129192058	UPD	#N/A
ID054	MIB1	chr18	19284918	19450912	Amplification	#N/A
ID054	GATA6	chr18	19749404	19782491	Amplification	#N/A
ID054	GNAS	chr20	57414795	57486250	Amplification	#N/A
ID055	TP53	chr17			Deletion	additional
ID055	CDKN2A	chr9			Deletion	additional
ID055	CDKN2B	chr9			Deletion	additional
ID057	SMAD4	chr18			Deletion	additional
ID058	ATM	chr11	108093559	108239826	Amplification	#N/A
ID058	KMT2A	chr11	118307205	118397539	Amplification	#N/A
ID058	BRCA2	chr13	32889617	32973809	Amplification	validated
ID058	RB1	chr13	48877883	49056026	Amplification	#N/A
ID058	MYCBP2	chr13	77618792	77901177	Amplification	#N/A
ID058	RPA1	chr17	1733273	1802848	Deletion	#N/A
ID058	TP53	chr17	7565097	7590868	Deletion	validated
ID058	PIK3R5	chr17	8782233	8869029	Deletion	#N/A
ID058	MAP2K4	chr17	11924135	12047051	Deletion	#N/A
ID058	NCOR1	chr17	15933408	16118874	Deletion	#N/A
ID058	MIB1	chr18	19284918	19450912	Amplification	#N/A
ID058	GATA6	chr18	19749404	19782491	Amplification	#N/A
ID058	STK11	chr19	1205798	1228434	Deletion	validated
ID058	MAP2K7	chr19	7968765	7979363	Deletion	#N/A
ID058	SMARCA4	chr19	11071598	11172958	Deletion	#N/A
ID058	CCNE1	chr19	30302901	30315215	Deletion	#N/A
ID058	PRKCG	chr19	54385467	54410901	Deletion	#N/A
ID058	U2AF1	chr21	44513066	44527688	Deletion	#N/A
ID058	NF2	chr22	29999545	30094589	Deletion	#N/A
ID058	SF3A1	chr22	30727977	30752913	Deletion	#N/A
ID058	PLXNB2	chr22	50713408	50746001	Deletion	#N/A
ID058	TGFBR2	chr3	30647994	30735633	Deletion	#N/A
ID058	MLH1	chr3	37034841	37107380	Deletion	#N/A
ID058	SETD2	chr3	47057898	47205467	Deletion	#N/A
ID058	RBM6	chr3	49977477	50137484	Deletion	#N/A
ID058	PBRM1	chr3	52579368	52719866	Deletion	#N/A
ID058	FGFR3	chr4	1795039	1810599	Deletion	#N/A
ID058	SLIT2	chr4	20255235	20620788	Deletion	#N/A
ID058	FBXW7	chr4	153242410	153456393	Amplification	#N/A
ID058	PIK3R1	chr5	67511584	67597649	Deletion	#N/A
ID058	MYB	chr6	135502453	135540311	Deletion	#N/A
ID058	NOV	chr8	120428552	120436678	Amplification	#N/A
ID058	CDKN2A	chr9	21967751	21994490	Deletion	validated
ID058	CDKN2B	chr9	22002902	22009312	Deletion	validated
ID059	CCND2	chr12	4382902	4414522	Amplification	validated
ID059	KRAS	chr12	25358180	25403863	Amplification	#N/A
ID059	ARID2	chr12	46123620	46301819	Deletion	#N/A
ID059	KMT2D	chr12	49412758	49449107	Deletion	#N/A
ID059	ACVR1B	chr12	52345451	52390863	Amplification	#N/A
ID059	ERBB3	chr12	56473809	56497291	Amplification	#N/A
ID059	RPA1	chr17	1733273	1802848	Deletion	#N/A
ID059	TP53	chr17	7565097	7590868	Deletion	validated
ID059	PIK3R5	chr17	8782233	8869029	Deletion	#N/A
ID059	MAP2K4	chr17	11924135	12047051	Deletion	#N/A
ID059	MIB1	chr18	19284918	19450912	Amplification	#N/A
ID059	GATA6	chr18	19749404	19782491	Amplification	#N/A
ID059	SMAD4	chr18	48494387	48611411	Deletion	validated
ID059	STK11	chr19			Deletion	additional
ID059	NF2	chr22	29999545	30094589	Deletion	#N/A
ID059	SF3A1	chr22	30727977	30752913	Deletion	#N/A
ID059	PLXNB2	chr22	50713408	50746001	Deletion	#N/A
ID059	TGFBR2	chr3	30647994	30735633	Deletion	#N/A
ID059	MLH1	chr3	37034841	37107380	Deletion	#N/A
ID059	SETD2	chr3	47057898	47205467	Deletion	#N/A
ID059	RBM6	chr3	49977477	50137484	Deletion	#N/A
ID059	PBRM1	chr3	52579368	52719866	Deletion	#N/A
ID059	ROBO2	chr3	75986645	77699114	Deletion	#N/A
ID059	FGFR3	chr4	1795039	1810599	Deletion	#N/A
ID059	SLIT2	chr4	20255235	20620788	Deletion	#N/A
ID059	PDGFRA	chr4	54243820	55164412	Deletion	#N/A
ID059	EGF	chr4	110834040	110934118	Deletion	#N/A
ID059	FBXW7	chr4	153242410	153456393	Deletion	#N/A
ID059	NRG1	chr8	31496911	32622558	Deletion	#N/A
ID059	FGFR1	chr8	38268656	38326352	Deletion	#N/A
ID059	PREX2	chr8	68864603	69143897	Amplification	#N/A
ID059	NOV	chr8	120428552	120436678	Amplification	#N/A
ID059	MYC	chr8	128747765	128753680	Amplification	validated
ID059	SMARCA2	chr9	2015342	2193623	Deletion	#N/A
ID059	JAK2	chr9	4985086	5128183	Deletion	#N/A
ID059	CD274	chr9	5450503	5470567	Deletion	#N/A
ID059	PDCD1LG2	chr9	5510545	5571282	Deletion	#N/A
ID059	CDKN2A	chr9	21967751	21994490	Deletion	validated
ID059	CDKN2B	chr9	22002902	22009312	Deletion	validated
ID059	TLE4	chr9	82186878	82341656	Deletion	#N/A
ID059	TGFBR1	chr9	101867412	101916473	Deletion	#N/A
ID059	NOTCH1	chr9	139388896	139440238	Deletion	#N/A
ID064	CDKN2A	chr9			Deletion	additional
ID064	CDKN2B	chr9			Deletion	additional
ID065	SMAD4	chr18			Deletion	additional
ID065	STK11	chr19			Amplification	additional
ID066	BRCA2	chr13	32889617	32973809	Amplification	validated
ID066	RPA1	chr17	1733273	1802848	Deletion	#N/A
ID066	TP53	chr17	7565097	7590868	Deletion	validated
ID066	PIK3R5	chr17	8782233	8869029	Deletion	#N/A
ID066	MAP2K4	chr17	11924135	12047051	Deletion	#N/A
ID066	RNF43	chr17	56431038	56494931	Deletion	#N/A
ID066	SOX9	chr17	70117161	70122560	Deletion	#N/A
ID066	MIB1	chr18	19284918	19450912	Amplification	#N/A
ID066	GATA6	chr18	19749404	19782491	Amplification	#N/A
ID066	NF2	chr22	29999545	30094589	Deletion	#N/A
ID066	SF3A1	chr22	30727977	30752913	Deletion	#N/A
ID066	PLXNB2	chr22	50713408	50746001	Deletion	#N/A
ID066	SMARCB1	chr22			Deletion	additional
ID066	TGFBR2	chr3	30647994	30735633	Deletion	#N/A
ID066	MLH1	chr3	37034841	37107380	Deletion	#N/A
ID066	SETD2	chr3	47057898	47205467	Deletion	#N/A
ID066	RBM6	chr3	49977477	50137484	Deletion	#N/A
ID066	PBRM1	chr3	52579368	52719866	Deletion	#N/A
ID066	ROBO2	chr3	75986645	77699114	Deletion	#N/A
ID066	FGFR3	chr4	1795039	1810599	Deletion	#N/A
ID066	SLIT2	chr4	20255235	20620788	Deletion	#N/A
ID066	PDGFRA	chr4	54243820	55164412	Deletion	#N/A
ID066	KIT	chr4	55524095	55606881	Deletion	validated
ID066	EGF	chr4	110834040	110934118	Deletion	#N/A
ID066	FBXW7	chr4	153242410	153456393	Deletion	#N/A
ID066	MYB	chr6	135502453	135540311	Deletion	#N/A
ID066	ARID1B	chr6	157099064	157531913	Deletion	#N/A
ID066	RPS6KA2	chr6	166822854	167275771	Deletion	#N/A
ID066	PMS2	chr7	6012870	6048737	Amplification	#N/A
ID066	GLI3	chr7	42000548	42276618	Amplification	#N/A
ID066	CAMK2B	chr7	44256749	44365230	Amplification	#N/A
ID066	EGFR	chr7	55086725	55275031	Amplification	validated
ID066	CDK6	chr7	92234235	92465941	Amplification	#N/A
ID066	PIK3CG	chr7	106505723	106547592	Amplification	#N/A
ID066	MET	chr7	116312459	116438440	Amplification	validated
ID066	CALD1	chr7	134464164	134655480	Amplification	#N/A
ID066	BRAF	chr7	140433813	140624564	Amplification	validated
ID066	PRSS1	chr7	142457319	142460927	Amplification	#N/A
ID066	KMT2C	chr7	151832010	152133090	Amplification	#N/A
ID066	NRG1	chr8	31496911	32622558	Deletion	#N/A
ID066	FGFR1	chr8	38268656	38326352	Deletion	#N/A
ID066	SMARCA2	chr9	2015342	2193623	Deletion	#N/A
ID066	JAK2	chr9	4985086	5128183	Deletion	#N/A
ID066	CD274	chr9	5450503	5470567	Deletion	#N/A
ID066	PDCD1LG2	chr9	5510545	5571282	Deletion	#N/A
ID066	CDKN2A	chr9	21967751	21994490	Deletion	validated
ID066	CDKN2B	chr9	22002902	22009312	Deletion	validated
ID066	TLE4	chr9	82186878	82341656	Deletion	#N/A
ID066	TGFBR1	chr9	101867412	101916473	Deletion	#N/A
ID067	PTEN	chr10			Deletion	additional
ID067	TP53	chr17			Deletion	additional
ID067	MIB1	chr18	19284918	19450912	Amplification	#N/A
ID067	GATA6	chr18	19749404	19782491	Amplification	#N/A
ID067	STK11	chr19			Deletion	additional
ID067	SMARCB1	chr22			Deletion	additional
ID067	CDKN2A	chr9	21967751	21994490	Deletion	validated
ID068	ARID1A	chr1	27022522	27108601	Deletion	#N/A
ID068	MARK2	chr11	63606400	63678492	Deletion	#N/A
ID068	CCND2	chr12	4382902	4414522	Amplification	validated
ID068	KRAS	chr12	25358180	25403863	Amplification	#N/A
ID068	ARID2	chr12	46123620	46301819	Amplification	#N/A
ID068	KMT2D	chr12	49412758	49449107	Deletion	#N/A
ID068	ACVR1B	chr12	52345451	52390863	Deletion	#N/A
ID068	ERBB3	chr12	56473809	56497291	Amplification	#N/A
ID068	RPA1	chr17	1733273	1802848	Deletion	#N/A
ID068	TP53	chr17	7565097	7590868	Deletion	validated
ID068	PIK3R5	chr17	8782233	8869029	Deletion	#N/A
ID068	MAP2K4	chr17	11924135	12047051	Deletion	#N/A
ID068	SMAD4	chr18	48494387	48611411	Deletion	validated
ID068	STK11	chr19			Deletion	additional
ID068	U2AF1	chr21	44513066	44527688	Deletion	#N/A
ID068	NF2	chr22	29999545	30094589	UPD	#N/A
ID068	SF3A1	chr22	30727977	30752913	UPD	#N/A
ID068	PLXNB2	chr22	50713408	50746001	UPD	#N/A
ID068	TGFBR2	chr3	30647994	30735633	Deletion	#N/A
ID068	MLH1	chr3	37034841	37107380	Deletion	#N/A
ID068	MYB	chr6	135502453	135540311	Deletion	#N/A
ID068	ARID1B	chr6	157099064	157531913	Deletion	#N/A
ID068	RPS6KA2	chr6	166822854	167275771	Deletion	#N/A
ID068	CAMK2B	chr7	44256749	44365230	Deletion	#N/A
ID068	SMARCA2	chr9	2015342	2193623	Deletion	#N/A
ID068	JAK2	chr9	4985086	5128183	Deletion	#N/A
ID068	CD274	chr9	5450503	5470567	Deletion	#N/A
ID068	PDCD1LG2	chr9	5510545	5571282	Deletion	#N/A
ID068	CDKN2A	chr9	21967751	21994490	Deletion	validated
ID068	CDKN2B	chr9	22002902	22009312	Deletion	validated
ID068	TLE4	chr9	82186878	82341656	Deletion	#N/A
ID068	TGFBR1	chr9	101867412	101916473	Deletion	#N/A
ID068	NOTCH1	chr9	139388896	139440238	Deletion	#N/A
ID068	KDM6A	chrX	44732423	44971845	Deletion	#N/A
ID068	RBM10	chrX	47004617	47046214	Deletion	#N/A
ID068	HUWE1	chrX	53559057	53713697	Deletion	#N/A
ID068	BCORL1	chrX	129139164	129192058	Deletion	#N/A
ID069	ARID1A	chr1	27022522	27108601	Deletion	#N/A
ID069	PIK3R3	chr1	46505812	46642160	Deletion	#N/A
ID069	MARK2	chr11	63606400	63678492	Deletion	#N/A
ID069	ATM	chr11	108093559	108239826	Deletion	#N/A
ID069	KMT2A	chr11	118307205	118397539	Deletion	#N/A
ID069	ARID2	chr12	46123620	46301819	Deletion	#N/A
ID069	KMT2D	chr12	49412758	49449107	Deletion	#N/A
ID069	ACVR1B	chr12	52345451	52390863	Deletion	#N/A
ID069	ERBB3	chr12	56473809	56497291	Deletion	#N/A
ID069	RPA1	chr17	1733273	1802848	Deletion	#N/A
ID069	PIK3R5	chr17	8782233	8869029	Deletion	#N/A
ID069	MAP2K4	chr17	11924135	12047051	Deletion	#N/A
ID069	MIB1	chr18	19284918	19450912	Deletion	#N/A
ID069	GATA6	chr18	19749404	19782491	Deletion	#N/A
ID069	SMAD4	chr18	48494387	48611411	Deletion	validated
ID069	MAP2K7	chr19	7968765	7979363	Deletion	#N/A
ID069	SMARCA4	chr19	11071598	11172958	Deletion	#N/A
ID069	TGFBR2	chr3	30647994	30735633	Deletion	#N/A
ID069	MLH1	chr3	37034841	37107380	Deletion	#N/A
ID069	SETD2	chr3	47057898	47205467	Deletion	#N/A
ID069	RBM6	chr3	49977477	50137484	Deletion	#N/A
ID069	PBRM1	chr3	52579368	52719866	Deletion	#N/A
ID069	ROBO2	chr3	75986645	77699114	Deletion	#N/A
ID069	ROBO1	chr3	78646388	79817059	Deletion	#N/A
ID069	PIK3CA	chr3	178866311	178952497	Amplification	#N/A
ID069	PMS2	chr7	6012870	6048737	Amplification	#N/A
ID069	GLI3	chr7	42000548	42276618	Amplification	#N/A
ID069	CAMK2B	chr7	44256749	44365230	Amplification	#N/A
ID069	SMARCA2	chr9	2015342	2193623	UPD	#N/A
ID069	JAK2	chr9	4985086	5128183	UPD	#N/A
ID069	CD274	chr9	5450503	5470567	UPD	#N/A
ID069	PDCD1LG2	chr9	5510545	5571282	UPD	#N/A
ID069	CDKN2A	chr9	21967751	21994490	UPD	validated
ID069	CDKN2B	chr9	22002902	22009312	UPD	validated
ID071	SMAD4	chr18			Deletion	additional
ID072	ARID1A	chr1	27022522	27108601	Deletion	#N/A
ID072	TP53BP2	chr1	223967595	224033674	Amplification	#N/A
ID072	PTEN	chr10			Deletion	additional
ID072	PALB2	chr16	23614483	23652678	Deletion	#N/A
ID072	CDH1	chr16	68771195	68869444	Deletion	#N/A
ID072	PLCG2	chr16	81812899	81991899	Deletion	#N/A
ID072	MIB1	chr18	19284918	19450912	Deletion	#N/A
ID072	GATA6	chr18	19749404	19782491	Deletion	#N/A
ID072	SMAD4	chr18	48494387	48611411	Deletion	validated
ID072	SMARCA4	chr19	11071598	11172958	Amplification	#N/A
ID072	MYB	chr6	135502453	135540311	Deletion	#N/A
ID072	ARID1B	chr6	157099064	157531913	Deletion	#N/A
ID072	RPS6KA2	chr6	166822854	167275771	Deletion	#N/A
ID072	CDKN2A	chr9	21967751	21994490	Deletion	validated
ID072	CDKN2B	chr9	22002902	22009312	Deletion	validated
ID072	TGFBR1	chr9	101867412	101916473	Deletion	#N/A
ID073	PTEN	chr10	89623195	89728532	Deletion	validated
ID073	FGFR2	chr10	123237844	123357972	Deletion	#N/A
ID073	MARK2	chr11	63606400	63678492	Amplification	#N/A
ID073	ATM	chr11	108093559	108239826	Amplification	#N/A
ID073	KMT2A	chr11	118307205	118397539	Amplification	#N/A
ID073	CCND2	chr12	4382902	4414522	Deletion	#N/A
ID073	KRAS	chr12	25358180	25403863	Deletion	#N/A
ID073	ARID2	chr12	46123620	46301819	Deletion	#N/A
ID073	KMT2D	chr12	49412758	49449107	Deletion	#N/A
ID073	ACVR1B	chr12	52345451	52390863	Deletion	#N/A
ID073	ERBB3	chr12	56473809	56497291	Deletion	#N/A
ID073	BRCA2	chr13	32889617	32973809	UPD	validated
ID073	RB1	chr13	48877883	49056026	UPD	#N/A
ID073	MYCBP2	chr13	77618792	77901177	UPD	#N/A
ID073	AKT1	chr14	105235687	105262080	Deletion	#N/A
ID073	SMAD3	chr15	67358195	67487533	Deletion	#N/A
ID073	CDH1	chr16	68771195	68869444	Deletion	#N/A
ID073	PLCG2	chr16	81812899	81991899	Deletion	#N/A
ID073	RPA1	chr17	1733273	1802848	Deletion	#N/A
ID073	PIK3R5	chr17	8782233	8869029	Deletion	#N/A
ID073	MAP2K4	chr17	11924135	12047051	Deletion	#N/A
ID073	NCOR1	chr17	15933408	16118874	Deletion	#N/A
ID073	MIB1	chr18	19284918	19450912	Amplification	#N/A
ID073	GATA6	chr18	19749404	19782491	Amplification	#N/A
ID073	SMAD4	chr18	48494387	48611411	Deletion	validated
ID073	STK11	chr19	1205798	1228434	Deletion	validated
ID073	MAP2K7	chr19	7968765	7979363	Deletion	#N/A
ID073	SMARCA4	chr19	11071598	11172958	Amplification	#N/A
ID073	ACVR2A	chr2	148602086	148688393	Deletion	#N/A
ID073	U2AF1	chr21	44513066	44527688	UPD	#N/A
ID073	NF2	chr22	29999545	30094589	Deletion	#N/A
ID073	SF3A1	chr22	30727977	30752913	Deletion	#N/A
ID073	PLXNB2	chr22	50713408	50746001	Deletion	#N/A
ID073	FGFR3	chr4	1795039	1810599	Deletion	#N/A
ID073	SLIT2	chr4	20255235	20620788	Deletion	#N/A
ID073	EGF	chr4	110834040	110934118	Deletion	#N/A
ID073	FBXW7	chr4	153242410	153456393	Deletion	#N/A
ID073	MYB	chr6	135502453	135540311	Deletion	#N/A
ID073	ARID1B	chr6	157099064	157531913	Deletion	#N/A
ID073	RPS6KA2	chr6	166822854	167275771	Deletion	#N/A
ID073	SMARCA2	chr9	2015342	2193623	Deletion	#N/A
ID073	JAK2	chr9	4985086	5128183	Deletion	#N/A
ID073	CD274	chr9	5450503	5470567	Deletion	#N/A
ID073	PDCD1LG2	chr9	5510545	5571282	Deletion	#N/A
ID074	SMAD4	chr18			Deletion	additional
ID076	MYB	chr6	135502453	135540311	Deletion	#N/A
ID076	ARID1B	chr6	157099064	157531913	Deletion	#N/A
ID076	RPS6KA2	chr6	166822854	167275771	Deletion	#N/A
ID076	PMS2	chr7	6012870	6048737	Amplification	#N/A
ID076	GLI3	chr7	42000548	42276618	Amplification	#N/A
ID076	CAMK2B	chr7	44256749	44365230	Amplification	#N/A
ID076	EGFR	chr7	55086725	55275031	Amplification	validated
ID076	CDK6	chr7	92234235	92465941	Amplification	#N/A
ID076	PIK3CG	chr7	106505723	106547592	Amplification	#N/A
ID076	CALD1	chr7	134464164	134655480	Amplification	#N/A
ID076	PRSS1	chr7	142457319	142460927	Amplification	#N/A
ID076	KMT2C	chr7	151832010	152133090	Amplification	#N/A
ID077	ARID1A	chr1	27022522	27108601	Deletion	#N/A
ID077	TP53BP2	chr1	223967595	224033674	Amplification	#N/A
ID077	AKT1	chr14	105235687	105262080	UPD	#N/A
ID077	RPA1	chr17	1733273	1802848	Deletion	#N/A
ID077	TP53	chr17	7565097	7590868	Deletion	validated
ID077	PIK3R5	chr17	8782233	8869029	Deletion	#N/A
ID077	MAP2K4	chr17	11924135	12047051	Deletion	#N/A
ID077	SMAD4	chr18	48494387	48611411	Deletion	validated
ID077	SMARCA4	chr19	11071598	11172958	Amplification	#N/A
ID077	GNAS	chr20	57414795	57486250	Amplification	#N/A
ID077	PIK3CA	chr3	178866311	178952497	UPD	#N/A
ID077	FGFR3	chr4	1795039	1810599	Deletion	#N/A
ID077	SLIT2	chr4	20255235	20620788	Deletion	#N/A
ID077	EGF	chr4	110834040	110934118	Amplification	#N/A
ID077	FBXW7	chr4	153242410	153456393	Amplification	#N/A
ID077	PIK3R1	chr5	67511584	67597649	Deletion	#N/A
ID077	APC	chr5	112043202	112181936	Deletion	validated
ID077	MYC	chr8	128747765	128753680	Amplification	validated
ID077	SMARCA2	chr9	2015342	2193623	Deletion	#N/A
ID077	JAK2	chr9	4985086	5128183	Deletion	#N/A
ID077	CD274	chr9	5450503	5470567	Deletion	#N/A
ID077	PDCD1LG2	chr9	5510545	5571282	Deletion	#N/A
ID077	CDKN2A	chr9	21967751	21994490	Deletion	validated
ID077	CDKN2B	chr9	22002902	22009312	Deletion	validated
ID078	BRCA2	chr13			Amplification	additional
ID078	TP53	chr17			Deletion	additional
ID079	PTEN	chr10			Deletion	additional
ID079	BRCA2	chr13	32889617	32973809	Deletion	validated
ID079	RB1	chr13	48877883	49056026	Deletion	validated
ID079	MYCBP2	chr13	77618792	77901177	Deletion	#N/A
ID079	RB1	chr13			Deletion	additional
ID079	MIB1	chr18	19284918	19450912	Amplification	#N/A
ID079	GATA6	chr18	19749404	19782491	Amplification	#N/A
ID079	SMAD4	chr18			Deletion	additional
ID079	TGFBR2	chr3	30647994	30735633	Deletion	#N/A
ID079	MLH1	chr3	37034841	37107380	Deletion	#N/A
ID079	SETD2	chr3	47057898	47205467	Deletion	#N/A
ID079	RBM6	chr3	49977477	50137484	Deletion	#N/A
ID079	PBRM1	chr3	52579368	52719866	Deletion	#N/A
ID079	ROBO2	chr3	75986645	77699114	Deletion	#N/A
ID079	ROBO1	chr3	78646388	79817059	Deletion	#N/A
ID079	SMARCA2	chr9	2015342	2193623	Deletion	#N/A
ID079	JAK2	chr9	4985086	5128183	Deletion	#N/A
ID079	CD274	chr9	5450503	5470567	Deletion	#N/A
ID079	PDCD1LG2	chr9	5510545	5571282	Deletion	#N/A
ID079	CDKN2A	chr9	21967751	21994490	Deletion	validated
ID079	CDKN2B	chr9	22002902	22009312	Deletion	validated
ID080	ARID1A	chr1	27022522	27108601	Deletion	#N/A
ID080	TP53BP2	chr1	223967595	224033674	Amplification	#N/A
ID080	MARK2	chr11	63606400	63678492	Deletion	#N/A
ID080	ATM	chr11	108093559	108239826	Deletion	#N/A
ID080	KMT2A	chr11	118307205	118397539	Deletion	#N/A
ID080	BRCA2	chr13	32889617	32973809	Amplification	validated
ID080	RB1	chr13	48877883	49056026	Deletion	#N/A
ID080	MYCBP2	chr13	77618792	77901177	Deletion	#N/A
ID080	RNF43	chr17	56431038	56494931	Deletion	#N/A
ID080	SOX9	chr17	70117161	70122560	Deletion	#N/A
ID080	TP53	chr17			Deletion	additional
ID080	SMAD4	chr18	48494387	48611411	Deletion	validated
ID080	PREX2	chr8	68864603	69143897	Amplification	#N/A
ID080	NOV	chr8	120428552	120436678	Amplification	#N/A
ID080	MYC	chr8	128747765	128753680	Amplification	validated
ID080	CDKN2A	chr9			Deletion	additional
ID080	CDKN2B	chr9			Deletion	additional
ID080	KDM6A	chrX	44732423	44971845	Deletion	#N/A
ID080	RBM10	chrX	47004617	47046214	Deletion	#N/A
ID080	HUWE1	chrX	53559057	53713697	Deletion	#N/A
ID080	BCORL1	chrX	129139164	129192058	Deletion	#N/A
ID081	TP53BP2	chr1	223967595	224033674	Amplification	#N/A
ID081	PTEN	chr10			Deletion	additional
ID081	CCND2	chr12	4382902	4414522	Amplification	validated
ID081	KRAS	chr12	25358180	25403863	Amplification	#N/A
ID081	ARID2	chr12	46123620	46301819	Amplification	#N/A
ID081	KMT2D	chr12	49412758	49449107	Amplification	#N/A
ID081	ACVR1B	chr12	52345451	52390863	Amplification	#N/A
ID081	ERBB3	chr12	56473809	56497291	Amplification	#N/A
ID081	BRCA2	chr13			Deletion	additional
ID081	RB1	chr13			Deletion	additional
ID081	STK11	chr19	1205798	1228434	Amplification	validated
ID081	MAP2K7	chr19	7968765	7979363	Amplification	#N/A
ID081	SMARCA4	chr19	11071598	11172958	Amplification	#N/A
ID081	CCNE1	chr19	30302901	30315215	Amplification	#N/A
ID081	PRKCG	chr19	54385467	54410901	Amplification	#N/A
ID081	U2AF1	chr21	44513066	44527688	Amplification	#N/A
ID081	EGFR	chr7	55086725	55275031	Amplification	validated
ID081	CDK6	chr7	92234235	92465941	Amplification	#N/A
ID081	PIK3CG	chr7	106505723	106547592	Amplification	#N/A
ID081	NRG1	chr8	31496911	32622558	Deletion	#N/A
ID081	NOV	chr8	120428552	120436678	Amplification	#N/A
ID081	MYC	chr8	128747765	128753680	Amplification	validated
ID081	JAK2	chr9	4985086	5128183	Deletion	#N/A
ID081	CD274	chr9	5450503	5470567	Deletion	#N/A
ID081	PDCD1LG2	chr9	5510545	5571282	Deletion	#N/A
ID081	KDM6A	chrX	44732423	44971845	Deletion	#N/A
ID081	RBM10	chrX	47004617	47046214	Deletion	#N/A
ID081	HUWE1	chrX	53559057	53713697	Deletion	#N/A
ID081	BCORL1	chrX	129139164	129192058	Deletion	#N/A
ID082	ATM	chr11	108093559	108239826	Deletion	#N/A
ID082	KMT2A	chr11	118307205	118397539	Deletion	#N/A
ID082	SMAD4	chr18	48494387	48611411	Deletion	validated
ID082	MYB	chr6	135502453	135540311	Amplification	#N/A
ID082	ARID1B	chr6	157099064	157531913	Amplification	#N/A
ID082	RPS6KA2	chr6	166822854	167275771	Amplification	#N/A
ID082	SMARCA2	chr9	2015342	2193623	Deletion	#N/A
ID082	JAK2	chr9	4985086	5128183	Deletion	#N/A
ID082	CD274	chr9	5450503	5470567	Deletion	#N/A
ID082	PDCD1LG2	chr9	5510545	5571282	Deletion	#N/A
ID082	CDKN2A	chr9	21967751	21994490	Deletion	validated
ID082	CDKN2B	chr9	22002902	22009312	Deletion	validated
ID082	TLE4	chr9	82186878	82341656	Deletion	#N/A
ID082	TGFBR1	chr9	101867412	101916473	Deletion	#N/A
ID082	NOTCH1	chr9	139388896	139440238	Deletion	#N/A
ID083	TP53	chr17			Deletion	additional
ID084	TP53	chr17			Deletion	additional
ID084	SMAD4	chr18			Deletion	additional
ID084	CDKN2B	chr9			Deletion	additional
ID085	SMAD4	chr18			Deletion	additional
ID085	STK11	chr19			Amplification	additional
ID085	SMARCB1	chr22			Amplification	additional
ID085	CDKN2A	chr9			Deletion	additional
ID085	CDKN2B	chr9			Deletion	additional
ID086	ARID1A	chr1	27022522	27108601	Deletion	#N/A
ID086	PIK3R3	chr1	46505812	46642160	Deletion	#N/A
ID086	RPA1	chr17	1733273	1802848	Deletion	#N/A
ID086	PIK3R5	chr17	8782233	8869029	Deletion	#N/A
ID086	MAP2K4	chr17	11924135	12047051	Deletion	#N/A
ID086	NCOR1	chr17	15933408	16118874	Deletion	#N/A
ID086	RNF43	chr17	56431038	56494931	Deletion	#N/A
ID086	SOX9	chr17	70117161	70122560	Deletion	#N/A
ID086	CCNE1	chr19	30302901	30315215	Amplification	#N/A
ID086	NF2	chr22	29999545	30094589	Deletion	#N/A
ID086	SF3A1	chr22	30727977	30752913	Deletion	#N/A
ID086	PLXNB2	chr22	50713408	50746001	Deletion	#N/A
ID086	TGFBR2	chr3	30647994	30735633	Deletion	#N/A
ID086	MLH1	chr3	37034841	37107380	Deletion	#N/A
ID086	SETD2	chr3	47057898	47205467	Deletion	#N/A
ID086	RBM6	chr3	49977477	50137484	Deletion	#N/A
ID086	PBRM1	chr3	52579368	52719866	Deletion	#N/A
ID086	ROBO2	chr3	75986645	77699114	Deletion	#N/A
ID086	ROBO1	chr3	78646388	79817059	Deletion	#N/A
ID086	FGFR3	chr4	1795039	1810599	Deletion	#N/A
ID086	SLIT2	chr4	20255235	20620788	Deletion	#N/A
ID086	PDGFRA	chr4	54243820	55164412	Deletion	#N/A
ID086	KIT	chr4	55524095	55606881	Deletion	validated
ID086	EGF	chr4	110834040	110934118	Deletion	#N/A
ID086	FBXW7	chr4	153242410	153456393	Deletion	#N/A
ID086	NRG1	chr8	31496911	32622558	Deletion	#N/A
ID086	FGFR1	chr8	38268656	38326352	Deletion	#N/A
ID086	PREX2	chr8	68864603	69143897	Deletion	#N/A
ID086	SMARCA2	chr9	2015342	2193623	Deletion	#N/A
ID086	JAK2	chr9	4985086	5128183	Deletion	#N/A
ID086	CD274	chr9	5450503	5470567	Deletion	#N/A
ID086	PDCD1LG2	chr9	5510545	5571282	Deletion	#N/A
ID088	RPA1	chr17	1733273	1802848	Deletion	#N/A
ID088	PIK3R5	chr17	8782233	8869029	Deletion	#N/A
ID088	MAP2K4	chr17	11924135	12047051	Deletion	#N/A
ID088	NCOR1	chr17	15933408	16118874	Deletion	#N/A
ID088	RNF43	chr17	56431038	56494931	Deletion	#N/A
ID088	SOX9	chr17	70117161	70122560	Amplification	#N/A
ID088	ERBB2	chr17			Amplification	additional
ID088	SMAD4	chr18	48494387	48611411	Deletion	validated
ID088	MYB	chr6	135502453	135540311	Deletion	#N/A
ID088	ARID1B	chr6	157099064	157531913	Deletion	#N/A
ID088	RPS6KA2	chr6	166822854	167275771	Deletion	#N/A
ID088	SMARCA2	chr9	2015342	2193623	Deletion	#N/A
ID088	JAK2	chr9	4985086	5128183	Deletion	#N/A
ID088	CD274	chr9	5450503	5470567	Deletion	#N/A
ID088	PDCD1LG2	chr9	5510545	5571282	Deletion	#N/A
ID088	TLE4	chr9	82186878	82341656	Deletion	#N/A
ID088	TGFBR1	chr9	101867412	101916473	Deletion	#N/A
ID088	NOTCH1	chr9	139388896	139440238	Deletion	#N/A
ID089	SMAD4	chr18			Deletion	additional
ID089	CDKN2A	chr9			Deletion	additional
ID089	CDKN2B	chr9			Deletion	additional
ID090	PTEN	chr10	89623195	89728532	Deletion	validated
ID090	ARID2	chr12	46123620	46301819	Deletion	#N/A
ID090	KMT2D	chr12	49412758	49449107	Deletion	#N/A
ID090	ACVR1B	chr12	52345451	52390863	Deletion	#N/A
ID090	ERBB3	chr12	56473809	56497291	Deletion	#N/A
ID090	AKT1	chr14	105235687	105262080	Deletion	#N/A
ID090	RPA1	chr17	1733273	1802848	Deletion	#N/A
ID090	PIK3R5	chr17	8782233	8869029	Deletion	#N/A
ID090	MAP2K4	chr17	11924135	12047051	Deletion	#N/A
ID090	NCOR1	chr17	15933408	16118874	Deletion	#N/A
ID090	RNF43	chr17	56431038	56494931	Deletion	#N/A
ID090	SOX9	chr17	70117161	70122560	Deletion	#N/A
ID090	SMAD4	chr18	48494387	48611411	Deletion	validated
ID090	PLXNB2	chr22	50713408	50746001	Deletion	#N/A
ID090	PIK3R1	chr5	67511584	67597649	Deletion	#N/A
ID090	MYB	chr6	135502453	135540311	Deletion	#N/A
ID090	ARID1B	chr6	157099064	157531913	Deletion	#N/A
ID090	RPS6KA2	chr6	166822854	167275771	Deletion	#N/A
ID090	PIK3CG	chr7	106505723	106547592	Deletion	#N/A
ID090	MET	chr7	116312459	116438440	Deletion	validated
ID090	CALD1	chr7	134464164	134655480	Deletion	#N/A
ID090	BRAF	chr7	140433813	140624564	Deletion	validated
ID090	PRSS1	chr7	142457319	142460927	Deletion	#N/A
ID090	KMT2C	chr7	151832010	152133090	Deletion	#N/A
ID090	SMARCA2	chr9	2015342	2193623	Deletion	#N/A
ID090	JAK2	chr9	4985086	5128183	Deletion	#N/A
ID090	CD274	chr9	5450503	5470567	Deletion	#N/A
ID090	PDCD1LG2	chr9	5510545	5571282	Deletion	#N/A
ID091	ARID1A	chr1	27022522	27108601	Deletion	#N/A
ID091	AKT1	chr14	105235687	105262080	Deletion	#N/A
ID091	RPA1	chr17	1733273	1802848	Deletion	#N/A
ID091	PIK3R5	chr17	8782233	8869029	Deletion	#N/A
ID091	MAP2K4	chr17	11924135	12047051	Deletion	#N/A
ID091	NCOR1	chr17	15933408	16118874	Deletion	#N/A
ID091	RNF43	chr17	56431038	56494931	Deletion	#N/A
ID091	SOX9	chr17	70117161	70122560	Deletion	#N/A
ID091	GATA6	chr18	19749404	19782491	Amplification	#N/A
ID091	SMAD4	chr18	48494387	48611411	Deletion	validated
ID091	MSH2	chr2	47630206	47906510	Deletion	#N/A
ID091	NF2	chr22	29999545	30094589	Amplification	#N/A
ID091	SF3A1	chr22	30727977	30752913	Amplification	#N/A
ID091	PLXNB2	chr22	50713408	50746001	Deletion	#N/A
ID091	FBXW7	chr4	153242410	153456393	Deletion	#N/A
ID091	MYB	chr6	135502453	135540311	Deletion	#N/A
ID091	ARID1B	chr6	157099064	157531913	Deletion	#N/A
ID091	NOV	chr8	120428552	120436678	Amplification	#N/A
ID091	MYC	chr8	128747765	128753680	Amplification	validated
ID091	SMARCA2	chr9	2015342	2193623	Deletion	#N/A
ID091	JAK2	chr9	4985086	5128183	Deletion	#N/A
ID091	CD274	chr9	5450503	5470567	Deletion	#N/A
ID091	PDCD1LG2	chr9	5510545	5571282	Deletion	#N/A
ID091	TLE4	chr9	82186878	82341656	Deletion	#N/A
ID091	TGFBR1	chr9	101867412	101916473	Deletion	#N/A
ID091	NOTCH1	chr9	139388896	139440238	Deletion	#N/A
ID093	TP53	chr17			Deletion	additional
ID093	SMAD4	chr18			Deletion	additional
ID093	CDKN2A	chr9			Deletion	additional
ID093	CDKN2B	chr9			Deletion	additional
ID094	MIB1	chr18	19284918	19450912	Amplification	#N/A
ID094	GATA6	chr18	19749404	19782491	Amplification	#N/A
ID094	CCNE1	chr19	30302901	30315215	Amplification	#N/A
ID094	FBXW7	chr4	153242410	153456393	Amplification	#N/A
ID094	NOV	chr8	120428552	120436678	Amplification	#N/A
ID094	MYC	chr8	128747765	128753680	Amplification	#N/A
ID095	TP53	chr17			Deletion	additional
ID095	STK11	chr19			Deletion	additional
ID095	SMARCB1	chr22			Deletion	additional
ID095	CDKN2A	chr9			Deletion	additional
ID095	CDKN2B	chr9			Deletion	additional
ID096	CDH1	chr16	68771195	68869444	Amplification	#N/A
ID096	PLCG2	chr16	81812899	81991899	Amplification	#N/A
ID096	SMAD4	chr18			Deletion	additional
ID096	MYC	chr8			Amplification	additional
ID096	CDKN2A	chr9			Deletion	additional
ID096	CDKN2B	chr9			Deletion	additional
ID097	SMAD4	chr18			Deletion	additional
ID097	CDKN2A	chr9			Deletion	additional
ID097	CDKN2B	chr9			Deletion	additional
ID098	ARID1A	chr1	27022522	27108601	Deletion	#N/A
ID098	PIK3R3	chr1	46505812	46642160	Deletion	#N/A
ID098	RPA1	chr17	1733273	1802848	Deletion	#N/A
ID098	TP53	chr17	7565097	7590868	Deletion	validated
ID098	PIK3R5	chr17	8782233	8869029	Deletion	#N/A
ID098	MAP2K4	chr17	11924135	12047051	Deletion	#N/A
ID098	SMAD4	chr18	48494387	48611411	Deletion	validated
ID098	TGFBR2	chr3	30647994	30735633	Deletion	#N/A
ID098	MLH1	chr3	37034841	37107380	Deletion	#N/A
ID098	SETD2	chr3	47057898	47205467	Deletion	#N/A
ID098	RBM6	chr3	49977477	50137484	Deletion	#N/A
ID098	PBRM1	chr3	52579368	52719866	Deletion	#N/A
ID098	ROBO2	chr3	75986645	77699114	Deletion	#N/A
ID098	ROBO1	chr3	78646388	79817059	Deletion	#N/A
ID098	PIK3CA	chr3	178866311	178952497	Amplification	#N/A
ID098	MYB	chr6	135502453	135540311	Deletion	#N/A
ID098	ARID1B	chr6	157099064	157531913	Deletion	#N/A
ID098	RPS6KA2	chr6	166822854	167275771	Deletion	#N/A
ID098	FGFR1	chr8	38268656	38326352	Amplification	#N/A
ID098	SMARCA2	chr9	2015342	2193623	Deletion	#N/A
ID098	JAK2	chr9	4985086	5128183	Deletion	#N/A
ID098	CD274	chr9	5450503	5470567	Deletion	#N/A
ID098	PDCD1LG2	chr9	5510545	5571282	Deletion	#N/A
ID098	CDKN2A	chr9	21967751	21994490	Deletion	validated
ID098	CDKN2B	chr9	22002902	22009312	Deletion	validated
ID098	TLE4	chr9	82186878	82341656	Deletion	#N/A
ID098	TGFBR1	chr9	101867412	101916473	Deletion	#N/A
ID098	NOTCH1	chr9	139388896	139440238	Deletion	#N/A
ID100	PTEN	chr10	89623195	89728532	Deletion	validated
ID100	FGFR2	chr10	123237844	123357972	Deletion	#N/A
ID100	ARID2	chr12	46123620	46301819	Deletion	#N/A
ID100	KMT2D	chr12	49412758	49449107	Deletion	#N/A
ID100	ACVR1B	chr12	52345451	52390863	Deletion	#N/A
ID100	ERBB3	chr12	56473809	56497291	Deletion	#N/A
ID100	BRCA2	chr13	32889617	32973809	Deletion	validated
ID100	RB1	chr13	48877883	49056026	Deletion	#N/A
ID100	MYCBP2	chr13	77618792	77901177	Deletion	#N/A
ID100	PALB2	chr16	23614483	23652678	Deletion	#N/A
ID100	TP53	chr17			Deletion	additional
ID100	MYB	chr6	135502453	135540311	Deletion	#N/A
ID100	ARID1B	chr6	157099064	157531913	Deletion	#N/A
ID100	RPS6KA2	chr6	166822854	167275771	Deletion	#N/A
ID100	SMARCA2	chr9	2015342	2193623	Deletion	#N/A
ID100	JAK2	chr9	4985086	5128183	Deletion	#N/A
ID100	CD274	chr9	5450503	5470567	Deletion	#N/A
ID100	PDCD1LG2	chr9	5510545	5571282	Deletion	#N/A
ID100	CDKN2A	chr9	21967751	21994490	Deletion	validated
ID100	CDKN2B	chr9	22002902	22009312	Deletion	validated
ID100	TLE4	chr9	82186878	82341656	Deletion	#N/A
ID100	TGFBR1	chr9	101867412	101916473	Deletion	#N/A
ID100	NOTCH1	chr9	139388896	139440238	Deletion	#N/A
ID101	ARID1A	chr1	27022522	27108601	Deletion	#N/A
ID101	CCND2	chr12	4382902	4414522	Deletion	validated
ID101	RPA1	chr17	1733273	1802848	Deletion	#N/A
ID101	TP53	chr17	7565097	7590868	Deletion	validated
ID101	PIK3R5	chr17	8782233	8869029	Deletion	#N/A
ID101	MAP2K4	chr17	11924135	12047051	Deletion	#N/A
ID101	PIK3R1	chr5	67511584	67597649	Deletion	#N/A
ID101	MYB	chr6	135502453	135540311	Deletion	#N/A
ID101	ARID1B	chr6	157099064	157531913	Deletion	#N/A
ID101	RPS6KA2	chr6	166822854	167275771	Deletion	#N/A
ID102	CCND2	chr12	4382902	4414522	Deletion	#N/A
ID102	KRAS	chr12	25358180	25403863	Deletion	#N/A
ID102	ARID2	chr12	46123620	46301819	Deletion	#N/A
ID102	KMT2D	chr12	49412758	49449107	Deletion	#N/A
ID102	ACVR1B	chr12	52345451	52390863	Deletion	#N/A
ID102	ERBB3	chr12	56473809	56497291	Deletion	#N/A
ID102	AKT1	chr14	105235687	105262080	Deletion	#N/A
ID102	RPA1	chr17	1733273	1802848	Deletion	#N/A
ID102	TP53	chr17	7565097	7590868	Deletion	validated
ID102	PIK3R5	chr17	8782233	8869029	Deletion	#N/A
ID102	MAP2K4	chr17	11924135	12047051	Deletion	#N/A
ID102	RNF43	chr17	56431038	56494931	Deletion	#N/A
ID102	SMAD4	chr18	48494387	48611411	Deletion	validated
ID102	STK11	chr19			Deletion	additional
ID102	NF2	chr22	29999545	30094589	Deletion	#N/A
ID102	SF3A1	chr22	30727977	30752913	Deletion	#N/A
ID102	PLXNB2	chr22	50713408	50746001	Deletion	#N/A
ID102	PIK3CG	chr7	106505723	106547592	Deletion	#N/A
ID102	MET	chr7	116312459	116438440	Deletion	#N/A
ID102	CALD1	chr7	134464164	134655480	Deletion	#N/A
ID102	BRAF	chr7	140433813	140624564	Deletion	#N/A
ID102	PRSS1	chr7	142457319	142460927	Deletion	#N/A
ID102	KMT2C	chr7	151832010	152133090	Deletion	#N/A
ID102	NRG1	chr8	31496911	32622558	Deletion	#N/A
ID102	FGFR1	chr8	38268656	38326352	Deletion	#N/A
ID102	SMARCA2	chr9	2015342	2193623	UPD	#N/A
ID102	JAK2	chr9	4985086	5128183	UPD	#N/A
ID102	CD274	chr9	5450503	5470567	UPD	#N/A
ID102	PDCD1LG2	chr9	5510545	5571282	UPD	#N/A
ID102	CDKN2A	chr9	21967751	21994490	Deletion	validated
ID102	CDKN2B	chr9	22002902	22009312	Deletion	validated
ID102	TLE4	chr9	82186878	82341656	UPD	#N/A
ID102	TGFBR1	chr9	101867412	101916473	UPD	#N/A
ID102	NOTCH1	chr9	139388896	139440238	UPD	#N/A
ID103	MARK2	chr11	63606400	63678492	Amplification	#N/A
ID103	AKT1	chr14	105235687	105262080	Deletion	#N/A
ID103	SMAD3	chr15	67358195	67487533	Deletion	#N/A
ID103	RPA1	chr17	1733273	1802848	Deletion	#N/A
ID103	TP53	chr17	7565097	7590868	Deletion	validated
ID103	PIK3R5	chr17	8782233	8869029	Deletion	#N/A
ID103	MAP2K4	chr17	11924135	12047051	Deletion	#N/A
ID103	RNF43	chr17	56431038	56494931	Deletion	#N/A
ID103	SOX9	chr17	70117161	70122560	Deletion	#N/A
ID103	MIB1	chr18	19284918	19450912	Amplification	#N/A
ID103	GATA6	chr18	19749404	19782491	Amplification	#N/A
ID103	SMAD4	chr18	48494387	48611411	Deletion	validated
ID103	CCNE1	chr19	30302901	30315215	Amplification	#N/A
ID103	PRKCG	chr19	54385467	54410901	Amplification	#N/A
ID103	U2AF1	chr21	44513066	44527688	Deletion	#N/A
ID103	NF2	chr22	29999545	30094589	Deletion	#N/A
ID103	SF3A1	chr22	30727977	30752913	Deletion	#N/A
ID103	PLXNB2	chr22	50713408	50746001	Deletion	#N/A
ID103	TGFBR2	chr3	30647994	30735633	Deletion	#N/A
ID103	MLH1	chr3	37034841	37107380	Deletion	#N/A
ID103	SETD2	chr3	47057898	47205467	Deletion	#N/A
ID103	RBM6	chr3	49977477	50137484	Deletion	#N/A
ID103	PBRM1	chr3	52579368	52719866	Deletion	#N/A
ID103	ROBO2	chr3	75986645	77699114	Deletion	#N/A
ID103	ROBO1	chr3	78646388	79817059	Deletion	#N/A
ID103	PIK3CA	chr3	178866311	178952497	Amplification	#N/A
ID103	MYB	chr6	135502453	135540311	Deletion	#N/A
ID103	ARID1B	chr6	157099064	157531913	Deletion	#N/A
ID103	RPS6KA2	chr6	166822854	167275771	Deletion	#N/A
ID103	NRG1	chr8	31496911	32622558	Deletion	#N/A
ID103	FGFR1	chr8	38268656	38326352	Deletion	#N/A
ID103	PREX2	chr8	68864603	69143897	Deletion	#N/A
ID103	NOV	chr8	120428552	120436678	Amplification	#N/A
ID103	MYC	chr8	128747765	128753680	Amplification	validated
ID104	ARID1A	chr1	27022522	27108601	Deletion	#N/A
ID104	PIK3R3	chr1	46505812	46642160	Deletion	#N/A
ID104	ATM	chr11	108093559	108239826	Deletion	#N/A
ID104	KMT2A	chr11	118307205	118397539	UPD	#N/A
ID104	AKT1	chr14	105235687	105262080	Amplification	#N/A
ID104	PLCG2	chr16	81812899	81991899	Deletion	#N/A
ID104	TP53	chr17			Deletion	additional
ID104	STK11	chr19	1205798	1228434	Deletion	validated
ID104	MAP2K7	chr19	7968765	7979363	Deletion	#N/A
ID104	SMARCA4	chr19	11071598	11172958	Deletion	#N/A
ID104	TGFBR2	chr3	30647994	30735633	Deletion	#N/A
ID104	MLH1	chr3	37034841	37107380	Deletion	#N/A
ID104	SETD2	chr3	47057898	47205467	Deletion	#N/A
ID104	RBM6	chr3	49977477	50137484	Deletion	#N/A
ID104	PBRM1	chr3	52579368	52719866	Deletion	#N/A
ID104	ROBO2	chr3	75986645	77699114	Deletion	#N/A
ID104	ROBO1	chr3	78646388	79817059	Deletion	#N/A
ID104	FGFR3	chr4	1795039	1810599	Deletion	#N/A
ID104	SLIT2	chr4	20255235	20620788	Deletion	#N/A
ID104	MYB	chr6	135502453	135540311	Deletion	#N/A
ID104	ARID1B	chr6	157099064	157531913	Deletion	#N/A
ID104	RPS6KA2	chr6	166822854	167275771	Deletion	#N/A
ID104	PMS2	chr7	6012870	6048737	Amplification	#N/A
ID104	SMARCA2	chr9	2015342	2193623	Deletion	#N/A
ID104	JAK2	chr9	4985086	5128183	Deletion	#N/A
ID104	CD274	chr9	5450503	5470567	Deletion	#N/A
ID104	PDCD1LG2	chr9	5510545	5571282	Deletion	#N/A
ID104	CDKN2A	chr9	21967751	21994490	Deletion	validated
ID104	CDKN2B	chr9	22002902	22009312	Deletion	validated
ID104	TLE4	chr9	82186878	82341656	Deletion	#N/A
ID104	TGFBR1	chr9	101867412	101916473	Deletion	#N/A
ID104	NOTCH1	chr9	139388896	139440238	Deletion	#N/A
ID105	TP53	chr17			Deletion	additional
ID105	STK11	chr19			Deletion	additional
ID105	SMARCB1	chr22			Deletion	additional
ID105	CDKN2A	chr9			Deletion	additional
ID105	CDKN2B	chr9			Deletion	additional
ID106	ARID1A	chr1	27022522	27108601	Deletion	#N/A
ID106	ARID2	chr12	46123620	46301819	UPD	#N/A
ID106	KMT2D	chr12	49412758	49449107	UPD	#N/A
ID106	ACVR1B	chr12	52345451	52390863	UPD	#N/A
ID106	ERBB3	chr12	56473809	56497291	UPD	#N/A
ID106	BRCA2	chr13			Amplification	additional
ID106	TP53	chr17	7565097	7590868	Deletion	validated
ID106	PIK3R5	chr17	8782233	8869029	Deletion	#N/A
ID106	MAP2K4	chr17	11924135	12047051	Deletion	#N/A
ID106	MIB1	chr18	19284918	19450912	Deletion	#N/A
ID106	GATA6	chr18	19749404	19782491	Deletion	#N/A
ID106	SMAD4	chr18	48494387	48611411	Deletion	validated
ID106	MSH2	chr2	47630206	47906510	Deletion	#N/A
ID106	NF2	chr22	29999545	30094589	Deletion	#N/A
ID106	SF3A1	chr22	30727977	30752913	Deletion	#N/A
ID106	PLXNB2	chr22	50713408	50746001	Deletion	#N/A
ID106	SMARCA2	chr9	2015342	2193623	Deletion	#N/A
ID106	JAK2	chr9	4985086	5128183	Deletion	#N/A
ID106	CD274	chr9	5450503	5470567	Deletion	#N/A
ID106	PDCD1LG2	chr9	5510545	5571282	Deletion	#N/A
ID106	CDKN2A	chr9	21967751	21994490	Deletion	validated
ID106	CDKN2B	chr9	22002902	22009312	Deletion	validated
ID107	ARID1A	chr1	27022522	27108601	Deletion	#N/A
ID107	BRCA2	chr13	32889617	32973809	UPD	validated
ID107	RB1	chr13	48877883	49056026	UPD	#N/A
ID107	MYCBP2	chr13	77618792	77901177	UPD	#N/A
ID107	RPA1	chr17	1733273	1802848	Deletion	#N/A
ID107	TP53	chr17	7565097	7590868	Deletion	validated
ID107	PIK3R5	chr17	8782233	8869029	Deletion	#N/A
ID107	MAP2K4	chr17	11924135	12047051	Deletion	#N/A
ID107	RNF43	chr17	56431038	56494931	Deletion	#N/A
ID107	SOX9	chr17	70117161	70122560	Deletion	#N/A
ID107	SMAD4	chr18	48494387	48611411	Deletion	validated
ID107	PRKCG	chr19	54385467	54410901	Deletion	#N/A
ID107	MSH2	chr2	47630206	47906510	Deletion	#N/A
ID107	TGFBR2	chr3	30647994	30735633	Amplification	#N/A
ID107	MLH1	chr3	37034841	37107380	Amplification	#N/A
ID107	SETD2	chr3	47057898	47205467	Deletion	#N/A
ID107	RBM6	chr3	49977477	50137484	Deletion	#N/A
ID107	PBRM1	chr3	52579368	52719866	Deletion	#N/A
ID107	ROBO2	chr3	75986645	77699114	Deletion	#N/A
ID107	ROBO1	chr3	78646388	79817059	Deletion	#N/A
ID107	PIK3CA	chr3	178866311	178952497	Amplification	#N/A
ID107	PIK3R1	chr5	67511584	67597649	Deletion	#N/A
ID107	ARID1B	chr6	157099064	157531913	Deletion	#N/A
ID107	RPS6KA2	chr6	166822854	167275771	Deletion	#N/A
ID107	CALD1	chr7	134464164	134655480	Amplification	#N/A
ID107	BRAF	chr7	140433813	140624564	Amplification	validated
ID107	PRSS1	chr7	142457319	142460927	Amplification	#N/A
ID107	KMT2C	chr7	151832010	152133090	Amplification	#N/A
ID107	NRG1	chr8	31496911	32622558	Deletion	#N/A
ID107	FGFR1	chr8	38268656	38326352	Deletion	#N/A
ID107	PREX2	chr8	68864603	69143897	UPD	#N/A
ID107	NOV	chr8	120428552	120436678	Amplification	#N/A
ID107	MYC	chr8	128747765	128753680	Amplification	validated
ID107	SMARCA2	chr9	2015342	2193623	Deletion	#N/A
ID107	JAK2	chr9	4985086	5128183	Deletion	#N/A
ID107	CD274	chr9	5450503	5470567	Deletion	#N/A
ID107	PDCD1LG2	chr9	5510545	5571282	Deletion	#N/A
ID107	CDKN2A	chr9	21967751	21994490	Deletion	validated
ID107	TLE4	chr9	82186878	82341656	Deletion	#N/A
ID107	TGFBR1	chr9	101867412	101916473	UPD	#N/A
ID107	NOTCH1	chr9	139388896	139440238	UPD	#N/A
ID107	CDKN2B	chr9			Deletion	additional
ID108	BRCA2	chr13			Amplification	additional
ID108	AKT1	chr14	105235687	105262080	Deletion	#N/A
ID108	MIB1	chr18	19284918	19450912	Amplification	#N/A
ID108	GATA6	chr18	19749404	19782491	Amplification	#N/A
ID108	SMAD4	chr18			Deletion	additional
ID108	STK11	chr19			Deletion	additional
ID108	CDKN2A	chr9			Deletion	additional
ID108	CDKN2B	chr9			Deletion	additional
ID109	RPA1	chr17	1733273	1802848	Deletion	#N/A
ID109	PIK3R5	chr17	8782233	8869029	Deletion	#N/A
ID109	MAP2K4	chr17	11924135	12047051	Deletion	#N/A
ID109	SMARCA4	chr19	11071598	11172958	Amplification	#N/A
ID109	PIK3CG	chr7	106505723	106547592	Deletion	#N/A
ID109	MET	chr7	116312459	116438440	Deletion	#N/A
ID109	PRSS1	chr7	142457319	142460927	Amplification	#N/A
ID109	PREX2	chr8	68864603	69143897	Amplification	#N/A
ID109	NOV	chr8	120428552	120436678	Amplification	#N/A
ID109	MYC	chr8	128747765	128753680	Amplification	#N/A
ID110	BRCA2	chr13			Deletion	additional
ID110	SMAD4	chr18			Deletion	additional
ID110	CDKN2A	chr9			Deletion	additional
ID110	CDKN2B	chr9			Deletion	additional
ID111	TP53	chr17			Deletion	additional
ID111	BRCA1	chr17			Amplification	additional
ID111	SMAD4	chr18			Deletion	additional
ID111	CDKN2A	chr9			Deletion	additional
ID111	CDKN2B	chr9			Deletion	additional
ID113	ARID1A	chr1	27022522	27108601	Deletion	#N/A
ID113	PTEN	chr10	89623195	89728532	Deletion	validated
ID113	ATM	chr11	108093559	108239826	Deletion	#N/A
ID113	KMT2A	chr11	118307205	118397539	Deletion	#N/A
ID113	SMARCA4	chr19	11071598	11172958	Amplification	#N/A
ID113	CCNE1	chr19	30302901	30315215	Amplification	#N/A
ID113	PRKCG	chr19	54385467	54410901	Amplification	#N/A
ID113	NRG1	chr8	31496911	32622558	Amplification	#N/A
ID113	FGFR1	chr8	38268656	38326352	Amplification	#N/A
ID113	PREX2	chr8	68864603	69143897	Amplification	#N/A
ID113	NOV	chr8	120428552	120436678	Amplification	#N/A
ID113	MYC	chr8	128747765	128753680	Amplification	#N/A
ID114	MYCBP2	chr13	77618792	77901177	Deletion	#N/A
ID114	AKT1	chr14	105235687	105262080	Deletion	#N/A
ID114	FBXW7	chr4	153242410	153456393	Deletion	#N/A
ID114	SMARCA2	chr9	2015342	2193623	Deletion	#N/A
ID114	JAK2	chr9	4985086	5128183	Deletion	#N/A
ID114	CD274	chr9	5450503	5470567	Deletion	#N/A
ID114	PDCD1LG2	chr9	5510545	5571282	Deletion	#N/A
ID115	TP53BP2	chr1	223967595	224033674	Amplification	#N/A
ID115	ARID2	chr12	46123620	46301819	Deletion	#N/A
ID115	KMT2D	chr12	49412758	49449107	Deletion	#N/A
ID115	ACVR1B	chr12	52345451	52390863	Deletion	#N/A
ID115	ERBB3	chr12	56473809	56497291	Deletion	#N/A
ID115	SMAD3	chr15	67358195	67487533	Amplification	#N/A
ID115	ACVR2A	chr2	148602086	148688393	Amplification	#N/A
ID115	SF3B1	chr2	198256698	198299771	Amplification	#N/A
ID115	CASP8	chr2	202098166	202152434	Amplification	#N/A
ID115	ERBB4	chr2	212240442	213403352	Amplification	#N/A
ID115	TGFBR2	chr3	30647994	30735633	Deletion	#N/A
ID115	MLH1	chr3	37034841	37107380	Deletion	#N/A
ID115	SETD2	chr3	47057898	47205467	Deletion	#N/A
ID115	RBM6	chr3	49977477	50137484	Deletion	#N/A
ID115	PBRM1	chr3	52579368	52719866	Deletion	#N/A
ID115	ROBO2	chr3	75986645	77699114	Deletion	#N/A
ID115	ROBO1	chr3	78646388	79817059	Deletion	#N/A
ID115	PIK3CA	chr3	178866311	178952497	Amplification	#N/A
ID115	NRG1	chr8	31496911	32622558	Deletion	#N/A
ID115	FGFR1	chr8	38268656	38326352	Amplification	#N/A
ID115	SMARCA2	chr9	2015342	2193623	Deletion	#N/A
ID115	JAK2	chr9	4985086	5128183	Deletion	#N/A
ID115	CD274	chr9	5450503	5470567	Deletion	#N/A
ID115	PDCD1LG2	chr9	5510545	5571282	Deletion	#N/A
ID115	CDKN2A	chr9	21967751	21994490	Deletion	validated
ID115	CDKN2B	chr9	22002902	22009312	Deletion	validated
ID116	CCND2	chr12			Amplification	additional
ID116	CDH1	chr16	68771195	68869444	Deletion	#N/A
ID116	PLCG2	chr16	81812899	81991899	Deletion	#N/A
ID116	RPA1	chr17	1733273	1802848	Deletion	#N/A
ID116	TP53	chr17	7565097	7590868	Deletion	validated
ID116	PIK3R5	chr17	8782233	8869029	Deletion	#N/A
ID116	MAP2K4	chr17	11924135	12047051	Deletion	#N/A
ID116	ERBB2	chr17	37844393	37884915	Amplification	validated
ID116	BRCA1	chr17	41196312	41322420	Amplification	validated
ID116	RNF43	chr17	56431038	56494931	Deletion	#N/A
ID116	MIB1	chr18	19284918	19450912	Amplification	#N/A
ID116	GATA6	chr18	19749404	19782491	Amplification	#N/A
ID116	SMAD4	chr18	48494387	48611411	Deletion	validated
ID116	MSH2	chr2	47630206	47906510	Deletion	#N/A
ID116	SMARCA2	chr9	2015342	2193623	Amplification	#N/A
ID116	JAK2	chr9	4985086	5128183	Amplification	#N/A
ID116	CD274	chr9	5450503	5470567	Amplification	#N/A
ID116	PDCD1LG2	chr9	5510545	5571282	Amplification	#N/A
ID116	CDKN2A	chr9	21967751	21994490	Amplification	validated
ID116	CDKN2B	chr9	22002902	22009312	Amplification	validated
ID117	ATM	chr11	108093559	108239826	Deletion	#N/A
ID117	CCND2	chr12	4382902	4414522	Amplification	validated
ID117	RPA1	chr17	1733273	1802848	Deletion	#N/A
ID117	TP53	chr17	7565097	7590868	Deletion	validated
ID117	PIK3R5	chr17	8782233	8869029	Deletion	#N/A
ID117	MAP2K4	chr17	11924135	12047051	Deletion	#N/A
ID117	SMAD4	chr18	48494387	48611411	Deletion	validated
ID117	STK11	chr19	1205798	1228434	Deletion	validated
ID117	MAP2K7	chr19	7968765	7979363	Deletion	#N/A
ID117	SMARCA4	chr19	11071598	11172958	Deletion	#N/A
ID117	CCNE1	chr19	30302901	30315215	Amplification	#N/A
ID117	PRKCG	chr19	54385467	54410901	Amplification	#N/A
ID117	FBXW7	chr4	153242410	153456393	Amplification	#N/A
ID117	SMARCA2	chr9	2015342	2193623	Deletion	#N/A
ID117	JAK2	chr9	4985086	5128183	Deletion	#N/A
ID117	CD274	chr9	5450503	5470567	Deletion	#N/A
ID117	PDCD1LG2	chr9	5510545	5571282	Deletion	#N/A
ID117	CDKN2A	chr9	21967751	21994490	Deletion	validated
ID117	CDKN2B	chr9	22002902	22009312	Deletion	validated
ID117	TLE4	chr9	82186878	82341656	Deletion	#N/A
ID117	TGFBR1	chr9	101867412	101916473	Deletion	#N/A
ID117	NOTCH1	chr9	139388896	139440238	Deletion	#N/A
ID118	ARID1A	chr1	27022522	27108601	Deletion	#N/A
ID118	TP53BP2	chr1	223967595	224033674	Amplification	#N/A
ID118	ARID2	chr12	46123620	46301819	Deletion	#N/A
ID118	KMT2D	chr12	49412758	49449107	Deletion	#N/A
ID118	AKT1	chr14	105235687	105262080	Deletion	#N/A
ID118	PALB2	chr16	23614483	23652678	Deletion	#N/A
ID118	RPA1	chr17	1733273	1802848	Deletion	#N/A
ID118	TP53	chr17	7565097	7590868	Deletion	validated
ID118	PIK3R5	chr17	8782233	8869029	Deletion	#N/A
ID118	MAP2K4	chr17	11924135	12047051	Deletion	#N/A
ID118	MIB1	chr18	19284918	19450912	Amplification	#N/A
ID118	GATA6	chr18	19749404	19782491	Amplification	#N/A
ID118	SMAD4	chr18	48494387	48611411	Deletion	validated
ID118	STK11	chr19			Deletion	additional
ID118	STK11	chr19			Deletion	additional
ID118	SMARCB1	chr22			Deletion	additional
ID118	BRAF	chr7			Amplification	additional
ID118	SMARCA2	chr9	2015342	2193623	Deletion	#N/A
ID118	JAK2	chr9	4985086	5128183	Deletion	#N/A
ID118	CD274	chr9	5450503	5470567	Deletion	#N/A
ID118	PDCD1LG2	chr9	5510545	5571282	Deletion	#N/A
ID118	CDKN2A	chr9	21967751	21994490	Deletion	validated
ID118	CDKN2B	chr9	22002902	22009312	Deletion	validated
ID118	TLE4	chr9	82186878	82341656	Deletion	#N/A
ID118	TGFBR1	chr9	101867412	101916473	Deletion	#N/A
ID118	NOTCH1	chr9	139388896	139440238	Deletion	#N/A
ID118	BCORL1	chrX	129139164	129192058	Amplification	#N/A
ID119	ARID1A	chr1	27022522	27108601	Deletion	#N/A
ID119	PTEN	chr10	89623195	89728532	Deletion	validated
ID119	FGFR2	chr10	123237844	123357972	Deletion	#N/A
ID119	KRAS	chr12	25358180	25403863	Deletion	#N/A
ID119	ARID2	chr12	46123620	46301819	Deletion	#N/A
ID119	KMT2D	chr12	49412758	49449107	Deletion	#N/A
ID119	ACVR1B	chr12	52345451	52390863	Deletion	#N/A
ID119	ERBB3	chr12	56473809	56497291	Deletion	#N/A
ID119	BRCA2	chr13	32889617	32973809	UPD	validated
ID119	RB1	chr13	48877883	49056026	UPD	#N/A
ID119	MYCBP2	chr13	77618792	77901177	UPD	#N/A
ID119	AKT1	chr14	105235687	105262080	Deletion	#N/A
ID119	PALB2	chr16	23614483	23652678	Deletion	#N/A
ID119	CDH1	chr16	68771195	68869444	Deletion	#N/A
ID119	PLCG2	chr16	81812899	81991899	Deletion	#N/A
ID119	RPA1	chr17	1733273	1802848	Deletion	#N/A
ID119	TP53	chr17	7565097	7590868	Deletion	validated
ID119	PIK3R5	chr17	8782233	8869029	Deletion	#N/A
ID119	MAP2K4	chr17	11924135	12047051	Deletion	#N/A
ID119	RNF43	chr17	56431038	56494931	Deletion	#N/A
ID119	SOX9	chr17	70117161	70122560	Deletion	#N/A
ID119	MIB1	chr18	19284918	19450912	Amplification	#N/A
ID119	GATA6	chr18	19749404	19782491	Amplification	#N/A
ID119	PRKCG	chr19	54385467	54410901	Amplification	#N/A
ID119	STK11	chr19			Deletion	additional
ID119	STK11	chr19			Deletion	additional
ID119	NF2	chr22	29999545	30094589	Deletion	#N/A
ID119	SF3A1	chr22	30727977	30752913	Deletion	#N/A
ID119	FGFR3	chr4	1795039	1810599	Amplification	#N/A
ID119	SLIT2	chr4	20255235	20620788	Amplification	#N/A
ID119	KIT	chr4	55524095	55606881	Deletion	validated
ID119	EGF	chr4	110834040	110934118	Deletion	#N/A
ID119	FBXW7	chr4	153242410	153456393	Deletion	#N/A
ID119	MYB	chr6	135502453	135540311	Deletion	#N/A
ID119	ARID1B	chr6	157099064	157531913	Deletion	#N/A
ID119	RPS6KA2	chr6	166822854	167275771	Deletion	#N/A
ID119	NRG1	chr8	31496911	32622558	Deletion	#N/A
ID119	FGFR1	chr8	38268656	38326352	Amplification	#N/A
ID121	ARID1A	chr1	27022522	27108601	Deletion	#N/A
ID121	CDH1	chr16	68771195	68869444	Deletion	#N/A
ID121	PLCG2	chr16	81812899	81991899	Deletion	#N/A
ID121	ACVR2A	chr2	148602086	148688393	Deletion	#N/A
ID121	CALD1	chr7	134464164	134655480	Deletion	#N/A
ID121	BRAF	chr7	140433813	140624564	Deletion	#N/A
ID121	PRSS1	chr7	142457319	142460927	Deletion	#N/A
ID121	KMT2C	chr7	151832010	152133090	Deletion	#N/A
ID121	SMARCA2	chr9	2015342	2193623	Deletion	#N/A
ID121	JAK2	chr9	4985086	5128183	Deletion	#N/A
ID121	CD274	chr9	5450503	5470567	Deletion	#N/A
ID121	PDCD1LG2	chr9	5510545	5571282	Deletion	#N/A
ID121	CDKN2A	chr9	21967751	21994490	Deletion	validated
ID121	CDKN2B	chr9	22002902	22009312	Deletion	validated
ID122	ARID2	chr12	46123620	46301819	Deletion	#N/A
ID122	KMT2D	chr12	49412758	49449107	Deletion	#N/A
ID122	ACVR1B	chr12	52345451	52390863	Deletion	#N/A
ID122	PMS2	chr7	6012870	6048737	Amplification	#N/A
ID122	GLI3	chr7	42000548	42276618	Amplification	#N/A
ID122	CAMK2B	chr7	44256749	44365230	Amplification	#N/A
ID122	EGFR	chr7	55086725	55275031	Amplification	#N/A
ID122	CDK6	chr7	92234235	92465941	Amplification	#N/A
ID122	PIK3CG	chr7	106505723	106547592	Amplification	#N/A
ID122	MET	chr7	116312459	116438440	Amplification	#N/A
ID122	CALD1	chr7	134464164	134655480	Amplification	#N/A
ID122	BRAF	chr7	140433813	140624564	Amplification	#N/A
ID122	PRSS1	chr7	142457319	142460927	Amplification	#N/A
ID122	KMT2C	chr7	151832010	152133090	Amplification	#N/A
ID122	SMARCA2	chr9	2015342	2193623	UPD	#N/A
ID122	JAK2	chr9	4985086	5128183	UPD	#N/A
ID122	CD274	chr9	5450503	5470567	UPD	#N/A
ID122	PDCD1LG2	chr9	5510545	5571282	UPD	#N/A
ID122	CDKN2A	chr9	21967751	21994490	Deletion	validated
ID122	CDKN2B	chr9	22002902	22009312	UPD	validated
ID123	SMAD4	chr18			Deletion	additional
ID124	ARID1A	chr1	27022522	27108601	Deletion	#N/A
ID124	PIK3R3	chr1	46505812	46642160	Deletion	#N/A
ID124	PTEN	chr10			Deletion	additional
ID124	PLCG2	chr16	81812899	81991899	Amplification	#N/A
ID124	RPA1	chr17	1733273	1802848	Deletion	#N/A
ID124	TP53	chr17	7565097	7590868	Deletion	validated
ID124	PIK3R5	chr17	8782233	8869029	Deletion	#N/A
ID124	MAP2K4	chr17	11924135	12047051	Deletion	#N/A
ID124	RNF43	chr17	56431038	56494931	Deletion	#N/A
ID124	SOX9	chr17	70117161	70122560	Deletion	#N/A
ID124	SMAD4	chr18	48494387	48611411	Deletion	validated
ID124	SF3B1	chr2	198256698	198299771	Amplification	#N/A
ID124	CASP8	chr2	202098166	202152434	Amplification	#N/A
ID124	ERBB4	chr2	212240442	213403352	Deletion	#N/A
ID124	PDCD1	chr2	242792033	242801058	Deletion	#N/A
ID124	U2AF1	chr21	44513066	44527688	Deletion	#N/A
ID124	NF2	chr22	29999545	30094589	Deletion	#N/A
ID124	SF3A1	chr22	30727977	30752913	Deletion	#N/A
ID124	PLXNB2	chr22	50713408	50746001	Deletion	#N/A
ID124	TGFBR2	chr3	30647994	30735633	Deletion	#N/A
ID124	MLH1	chr3	37034841	37107380	Deletion	#N/A
ID124	SETD2	chr3	47057898	47205467	Deletion	#N/A
ID124	RBM6	chr3	49977477	50137484	Deletion	#N/A
ID124	PBRM1	chr3	52579368	52719866	Deletion	#N/A
ID124	ROBO2	chr3	75986645	77699114	Deletion	#N/A
ID124	ROBO1	chr3	78646388	79817059	Deletion	#N/A
ID124	MYB	chr6	135502453	135540311	Deletion	#N/A
ID124	ARID1B	chr6	157099064	157531913	Deletion	#N/A
ID124	RPS6KA2	chr6	166822854	167275771	Deletion	#N/A
ID124	PMS2	chr7	6012870	6048737	Amplification	#N/A
ID124	KMT2C	chr7	151832010	152133090	Deletion	#N/A
ID124	MYC	chr8	128747765	128753680	Amplification	#N/A
ID126	TP53BP2	chr1	223967595	224033674	Amplification	#N/A
ID126	RB1	chr13	48877883	49056026	Deletion	#N/A
ID126	MYCBP2	chr13	77618792	77901177	Deletion	#N/A
ID126	SMAD3	chr15	67358195	67487533	Deletion	#N/A
ID126	TP53	chr17			Deletion	additional
ID126	MIB1	chr18	19284918	19450912	Amplification	#N/A
ID126	GATA6	chr18	19749404	19782491	Amplification	#N/A
ID126	CCNE1	chr19	30302901	30315215	Amplification	#N/A
ID129	ARID1A	chr1	27022522	27108601	Deletion	#N/A
ID129	PIK3R3	chr1	46505812	46642160	Amplification	#N/A
ID129	TP53BP2	chr1	223967595	224033674	Amplification	#N/A
ID129	PTEN	chr10	89623195	89728532	Deletion	validated
ID129	ATM	chr11	108093559	108239826	Amplification	#N/A
ID129	KMT2A	chr11	118307205	118397539	Amplification	#N/A
ID129	CCND2	chr12	4382902	4414522	Deletion	validated
ID129	KRAS	chr12	25358180	25403863	Deletion	#N/A
ID129	ARID2	chr12	46123620	46301819	Deletion	#N/A
ID129	AKT1	chr14	105235687	105262080	Deletion	#N/A
ID129	CDH1	chr16	68771195	68869444	Amplification	#N/A
ID129	PLCG2	chr16	81812899	81991899	Deletion	#N/A
ID129	RPA1	chr17	1733273	1802848	Deletion	#N/A
ID129	TP53	chr17	7565097	7590868	Deletion	validated
ID129	PIK3R5	chr17	8782233	8869029	Deletion	#N/A
ID129	MAP2K4	chr17	11924135	12047051	Deletion	#N/A
ID129	ERBB2	chr17	37844393	37884915	Amplification	validated
ID129	RNF43	chr17	56431038	56494931	Amplification	#N/A
ID129	MAP2K7	chr19	7968765	7979363	Deletion	#N/A
ID129	SMARCA4	chr19	11071598	11172958	Deletion	#N/A
ID129	CCNE1	chr19	30302901	30315215	Deletion	#N/A
ID129	GNAS	chr20	57414795	57486250	Amplification	#N/A
ID129	U2AF1	chr21	44513066	44527688	Amplification	#N/A
ID129	NF2	chr22	29999545	30094589	Deletion	#N/A
ID129	SF3A1	chr22	30727977	30752913	Deletion	#N/A
ID129	PLXNB2	chr22	50713408	50746001	Deletion	#N/A
ID129	TGFBR2	chr3	30647994	30735633	Deletion	#N/A
ID129	MLH1	chr3	37034841	37107380	Deletion	#N/A
ID129	SETD2	chr3	47057898	47205467	Deletion	#N/A
ID129	RBM6	chr3	49977477	50137484	Deletion	#N/A
ID129	PBRM1	chr3	52579368	52719866	Deletion	#N/A
ID129	ROBO2	chr3	75986645	77699114	Deletion	#N/A
ID129	ROBO1	chr3	78646388	79817059	Deletion	#N/A
ID129	PIK3CA	chr3	178866311	178952497	Deletion	#N/A
ID129	PDGFRA	chr4	54243820	55164412	Deletion	#N/A
ID129	KIT	chr4	55524095	55606881	Deletion	validated
ID129	EGF	chr4	110834040	110934118	Deletion	#N/A
ID129	FBXW7	chr4	153242410	153456393	Deletion	#N/A
ID129	PMS2	chr7	6012870	6048737	Amplification	#N/A
ID129	GLI3	chr7	42000548	42276618	Amplification	#N/A
ID129	CAMK2B	chr7	44256749	44365230	Amplification	#N/A
ID129	EGFR	chr7	55086725	55275031	Amplification	validated
ID129	CDK6	chr7	92234235	92465941	Amplification	#N/A
ID129	PIK3CG	chr7	106505723	106547592	Amplification	#N/A
ID129	CALD1	chr7	134464164	134655480	Amplification	#N/A
ID129	PRSS1	chr7	142457319	142460927	Amplification	#N/A
ID129	NRG1	chr8	31496911	32622558	Deletion	#N/A
ID129	FGFR1	chr8	38268656	38326352	Deletion	#N/A
ID129	PREX2	chr8	68864603	69143897	Deletion	#N/A
ID129	SMARCA2	chr9	2015342	2193623	Deletion	#N/A
ID129	JAK2	chr9	4985086	5128183	Deletion	#N/A
ID129	CD274	chr9	5450503	5470567	Deletion	#N/A
ID129	PDCD1LG2	chr9	5510545	5571282	Deletion	#N/A
ID129	CDKN2A	chr9	21967751	21994490	Deletion	validated
ID129	CDKN2B	chr9	22002902	22009312	Deletion	validated
ID129	TLE4	chr9	82186878	82341656	Deletion	#N/A
ID129	TGFBR1	chr9	101867412	101916473	Deletion	#N/A
ID129	NOTCH1	chr9	139388896	139440238	Amplification	#N/A
ID129	BCORL1	chrX	129139164	129192058	Amplification	#N/A
ID130	SMAD4	chr18			Deletion	additional
ID130	CDKN2A	chr9			Deletion	additional
ID130	CDKN2B	chr9			Deletion	additional
ID131	PTEN	chr10	89623195	89728532	Deletion	validated
ID131	ATM	chr11	108093559	108239826	Deletion	#N/A
ID131	KMT2A	chr11	118307205	118397539	Deletion	#N/A
ID131	BRCA2	chr13	32889617	32973809	Deletion	validated
ID131	RB1	chr13	48877883	49056026	Deletion	#N/A
ID131	MYCBP2	chr13	77618792	77901177	Deletion	#N/A
ID131	RPA1	chr17	1733273	1802848	Deletion	#N/A
ID131	PIK3R5	chr17	8782233	8869029	Deletion	#N/A
ID131	MAP2K4	chr17	11924135	12047051	Deletion	#N/A
ID131	RNF43	chr17	56431038	56494931	Deletion	#N/A
ID131	SOX9	chr17	70117161	70122560	UPD	#N/A
ID131	SMAD4	chr18	48494387	48611411	Deletion	validated
ID131	STK11	chr19			Amplification	additional
ID131	PDCD1	chr2	242792033	242801058	Amplification	#N/A
ID131	GNAS	chr20	57414795	57486250	Amplification	#N/A
ID131	NF2	chr22	29999545	30094589	Deletion	#N/A
ID131	SF3A1	chr22	30727977	30752913	Deletion	#N/A
ID131	PLXNB2	chr22	50713408	50746001	Deletion	#N/A
ID131	PIK3R1	chr5	67511584	67597649	Deletion	#N/A
ID131	APC	chr5	112043202	112181936	UPD	validated
ID131	MYB	chr6	135502453	135540311	Deletion	#N/A
ID131	ARID1B	chr6	157099064	157531913	Deletion	#N/A
ID131	RPS6KA2	chr6	166822854	167275771	Deletion	#N/A
ID132	BRCA2	chr13	32889617	32973809	Deletion	validated
ID132	RB1	chr13	48877883	49056026	Deletion	validated
ID132	MYCBP2	chr13	77618792	77901177	Deletion	#N/A
ID132	RB1	chr13			Deletion	additional
ID132	SMAD3	chr15	67358195	67487533	UPD	#N/A
ID132	RPA1	chr17	1733273	1802848	Deletion	#N/A
ID132	TP53	chr17	7565097	7590868	Deletion	validated
ID132	PIK3R5	chr17	8782233	8869029	Deletion	#N/A
ID132	MAP2K4	chr17	11924135	12047051	Deletion	#N/A
ID132	RNF43	chr17	56431038	56494931	Deletion	#N/A
ID132	SOX9	chr17	70117161	70122560	Deletion	#N/A
ID132	SMAD4	chr18	48494387	48611411	Deletion	validated
ID132	U2AF1	chr21	44513066	44527688	Deletion	#N/A
ID132	MYB	chr6	135502453	135540311	Deletion	#N/A
ID132	ARID1B	chr6	157099064	157531913	Deletion	#N/A
ID132	RPS6KA2	chr6	166822854	167275771	Deletion	#N/A
ID132	SMARCA2	chr9	2015342	2193623	Deletion	#N/A
ID132	JAK2	chr9	4985086	5128183	Deletion	#N/A
ID132	CD274	chr9	5450503	5470567	Deletion	#N/A
ID132	PDCD1LG2	chr9	5510545	5571282	Deletion	#N/A
ID132	CDKN2A	chr9	21967751	21994490	Deletion	validated
ID132	CDKN2B	chr9	22002902	22009312	Deletion	validated
ID134	CCND2	chr12	4382902	4414522	Deletion	#N/A
ID134	KRAS	chr12	25358180	25403863	Deletion	#N/A
ID134	RPA1	chr17	1733273	1802848	Deletion	#N/A
ID134	PIK3R5	chr17	8782233	8869029	Deletion	#N/A
ID134	MAP2K4	chr17	11924135	12047051	Deletion	#N/A
ID134	ERBB2	chr17	37844393	37884915	Amplification	#N/A
ID134	BRCA1	chr17	41196312	41322420	Amplification	validated
ID134	RNF43	chr17	56431038	56494931	Deletion	#N/A
ID134	SMAD4	chr18	48494387	48611411	Deletion	validated
ID134	U2AF1	chr21	44513066	44527688	Deletion	#N/A
ID134	MYB	chr6	135502453	135540311	Deletion	#N/A
ID134	ARID1B	chr6	157099064	157531913	Deletion	#N/A
ID134	RPS6KA2	chr6	166822854	167275771	Deletion	#N/A
ID134	SMARCA2	chr9	2015342	2193623	Deletion	#N/A
ID134	JAK2	chr9	4985086	5128183	Deletion	#N/A
ID134	CD274	chr9	5450503	5470567	Deletion	#N/A
ID134	PDCD1LG2	chr9	5510545	5571282	Deletion	#N/A
ID134	TLE4	chr9	82186878	82341656	Deletion	#N/A
ID134	TGFBR1	chr9	101867412	101916473	Deletion	#N/A
ID136	ARID1A	chr1	27022522	27108601	Deletion	#N/A
ID136	PIK3R3	chr1	46505812	46642160	Deletion	#N/A
ID136	TP53BP2	chr1	223967595	224033674	Amplification	#N/A
ID136	PTEN	chr10	89623195	89728532	Deletion	validated
ID136	FGFR2	chr10	123237844	123357972	Deletion	#N/A
ID136	CCND2	chr12	4382902	4414522	Amplification	#N/A
ID136	KRAS	chr12	25358180	25403863	Amplification	#N/A
ID136	ARID2	chr12	46123620	46301819	Deletion	#N/A
ID136	KMT2D	chr12	49412758	49449107	Deletion	#N/A
ID136	ACVR1B	chr12	52345451	52390863	Deletion	#N/A
ID136	ERBB3	chr12	56473809	56497291	Deletion	#N/A
ID136	AKT1	chr14	105235687	105262080	Deletion	#N/A
ID136	RPA1	chr17	1733273	1802848	Deletion	#N/A
ID136	TP53	chr17	7565097	7590868	Deletion	validated
ID136	PIK3R5	chr17	8782233	8869029	Deletion	#N/A
ID136	MAP2K4	chr17	11924135	12047051	Deletion	#N/A
ID136	NCOR1	chr17	15933408	16118874	Deletion	#N/A
ID136	ERBB2	chr17	37844393	37884915	Deletion	#N/A
ID136	GATA6	chr18	19749404	19782491	Amplification	#N/A
ID136	STK11	chr19			Deletion	additional
ID136	MSH2	chr2	47630206	47906510	Amplification	#N/A
ID136	ACVR2A	chr2	148602086	148688393	Amplification	#N/A
ID136	SF3B1	chr2	198256698	198299771	Amplification	#N/A
ID136	CASP8	chr2	202098166	202152434	Amplification	#N/A
ID136	ERBB4	chr2	212240442	213403352	Amplification	#N/A
ID136	TGFBR2	chr3	30647994	30735633	UPD	#N/A
ID136	MLH1	chr3	37034841	37107380	UPD	#N/A
ID136	SETD2	chr3	47057898	47205467	UPD	#N/A
ID136	RBM6	chr3	49977477	50137484	UPD	#N/A
ID136	PBRM1	chr3	52579368	52719866	UPD	#N/A
ID136	PIK3R1	chr5	67511584	67597649	Deletion	#N/A
ID136	MYB	chr6	135502453	135540311	Deletion	#N/A
ID136	ARID1B	chr6	157099064	157531913	Deletion	#N/A
ID136	RPS6KA2	chr6	166822854	167275771	Deletion	#N/A
ID136	CDK6	chr7	92234235	92465941	UPD	#N/A
ID136	PIK3CG	chr7	106505723	106547592	UPD	#N/A
ID136	MET	chr7	116312459	116438440	UPD	#N/A
ID136	CALD1	chr7	134464164	134655480	UPD	#N/A
ID136	BRAF	chr7	140433813	140624564	UPD	#N/A
ID136	PRSS1	chr7	142457319	142460927	UPD	#N/A
ID136	KMT2C	chr7	151832010	152133090	UPD	#N/A
ID136	CD274	chr9	5450503	5470567	Deletion	#N/A
ID136	PDCD1LG2	chr9	5510545	5571282	Deletion	#N/A
ID136	CDKN2A	chr9	21967751	21994490	Deletion	validated
ID136	CDKN2B	chr9	22002902	22009312	Deletion	validated
ID136	TLE4	chr9	82186878	82341656	Deletion	#N/A
ID136	TGFBR1	chr9	101867412	101916473	Deletion	#N/A
ID136	NOTCH1	chr9	139388896	139440238	Deletion	#N/A
ID137	TP53BP2	chr1	223967595	224033674	Amplification	#N/A
ID137	PTEN	chr10			Deletion	additional
ID137	CCND2	chr12	4382902	4414522	Deletion	#N/A
ID137	ARID2	chr12	46123620	46301819	Deletion	#N/A
ID137	KMT2D	chr12	49412758	49449107	Deletion	#N/A
ID137	ACVR1B	chr12	52345451	52390863	Deletion	#N/A
ID137	ERBB3	chr12	56473809	56497291	Deletion	#N/A
ID137	AKT1	chr14	105235687	105262080	Deletion	#N/A
ID137	SMAD3	chr15	67358195	67487533	Deletion	#N/A
ID137	RNF43	chr17	56431038	56494931	Deletion	#N/A
ID137	SOX9	chr17	70117161	70122560	Deletion	#N/A
ID137	TP53	chr17			Deletion	additional
ID137	MIB1	chr18	19284918	19450912	Amplification	#N/A
ID137	GATA6	chr18	19749404	19782491	Amplification	#N/A
ID137	SMAD4	chr18	48494387	48611411	Deletion	validated
ID137	BRAF	chr7	140433813	140624564	Deletion	#N/A
ID137	PRSS1	chr7	142457319	142460927	Deletion	#N/A
ID137	KMT2C	chr7	151832010	152133090	Deletion	#N/A
ID137	SMARCA2	chr9	2015342	2193623	Deletion	#N/A
ID137	JAK2	chr9	4985086	5128183	Deletion	#N/A
ID137	CD274	chr9	5450503	5470567	Deletion	#N/A
ID137	PDCD1LG2	chr9	5510545	5571282	Deletion	#N/A
ID137	CDKN2A	chr9	21967751	21994490	Deletion	validated
ID137	CDKN2B	chr9	22002902	22009312	Deletion	validated
ID137	BCORL1	chrX	129139164	129192058	Amplification	#N/A
ID138	ERBB3	chr12	56473809	56497291	Amplification	#N/A
ID138	BRCA2	chr13	32889617	32973809	Deletion	validated
ID138	RB1	chr13	48877883	49056026	Deletion	#N/A
ID138	MYCBP2	chr13	77618792	77901177	Deletion	#N/A
ID138	MIB1	chr18	19284918	19450912	Amplification	#N/A
ID138	GATA6	chr18	19749404	19782491	Amplification	#N/A
ID138	CCNE1	chr19	30302901	30315215	Amplification	#N/A
ID138	SMARCA2	chr9	2015342	2193623	Deletion	#N/A
ID138	JAK2	chr9	4985086	5128183	Deletion	#N/A
ID138	CD274	chr9	5450503	5470567	Deletion	#N/A
ID138	PDCD1LG2	chr9	5510545	5571282	Deletion	#N/A
ID139	MARK2	chr11	63606400	63678492	Amplification	#N/A
ID139	ATM	chr11	108093559	108239826	Amplification	#N/A
ID139	CCND2	chr12	4382902	4414522	Amplification	#N/A
ID139	KRAS	chr12	25358180	25403863	Amplification	#N/A
ID139	ARID2	chr12	46123620	46301819	Deletion	#N/A
ID139	KMT2D	chr12	49412758	49449107	Deletion	#N/A
ID139	ACVR1B	chr12	52345451	52390863	Deletion	#N/A
ID139	ERBB3	chr12	56473809	56497291	Deletion	#N/A
ID139	PREX2	chr8	68864603	69143897	Amplification	#N/A
ID139	NOV	chr8	120428552	120436678	Amplification	#N/A
ID139	MYC	chr8	128747765	128753680	Amplification	#N/A
ID139	SMARCA2	chr9	2015342	2193623	Deletion	#N/A
ID139	JAK2	chr9	4985086	5128183	Deletion	#N/A
ID139	CD274	chr9	5450503	5470567	Deletion	#N/A
ID139	PDCD1LG2	chr9	5510545	5571282	Deletion	#N/A
ID139	TLE4	chr9	82186878	82341656	Deletion	#N/A
ID139	TGFBR1	chr9	101867412	101916473	Deletion	#N/A
ID139	NOTCH1	chr9	139388896	139440238	Deletion	#N/A
ID139	BCORL1	chrX	129139164	129192058	Amplification	#N/A
ID142	PTEN	chr10	89623195	89728532	Deletion	validated
ID142	FGFR2	chr10	123237844	123357972	Deletion	#N/A
ID142	ARID2	chr12	46123620	46301819	Deletion	#N/A
ID142	KMT2D	chr12	49412758	49449107	Deletion	#N/A
ID142	ACVR1B	chr12	52345451	52390863	Deletion	#N/A
ID142	ERBB3	chr12	56473809	56497291	Deletion	#N/A
ID142	PALB2	chr16	23614483	23652678	Amplification	#N/A
ID142	RPA1	chr17	1733273	1802848	Deletion	#N/A
ID142	PIK3R5	chr17	8782233	8869029	Deletion	#N/A
ID142	MAP2K4	chr17	11924135	12047051	Deletion	#N/A
ID142	SMAD4	chr18	48494387	48611411	Deletion	validated
ID142	MAP2K7	chr19	7968765	7979363	Deletion	#N/A
ID142	SMARCA4	chr19	11071598	11172958	Deletion	#N/A
ID142	CCNE1	chr19	30302901	30315215	Amplification	#N/A
ID142	NRG1	chr8	31496911	32622558	Deletion	#N/A
ID142	SMARCA2	chr9	2015342	2193623	Deletion	#N/A
ID142	JAK2	chr9	4985086	5128183	Deletion	#N/A
ID142	CD274	chr9	5450503	5470567	Deletion	#N/A
ID142	PDCD1LG2	chr9	5510545	5571282	Deletion	#N/A
ID143	MARK2	chr11	63606400	63678492	Deletion	#N/A
ID143	BRCA2	chr13	32889617	32973809	UPD	validated
ID143	RB1	chr13	48877883	49056026	Deletion	#N/A
ID143	MYCBP2	chr13	77618792	77901177	Deletion	#N/A
ID143	RPA1	chr17	1733273	1802848	Deletion	#N/A
ID143	TP53	chr17	7565097	7590868	Deletion	validated
ID143	PIK3R5	chr17	8782233	8869029	Deletion	#N/A
ID143	MAP2K4	chr17	11924135	12047051	Deletion	#N/A
ID143	BRCA1	chr17			Amplification	additional
ID143	NF2	chr22	29999545	30094589	Deletion	#N/A
ID143	SF3A1	chr22	30727977	30752913	Deletion	#N/A
ID143	PLXNB2	chr22	50713408	50746001	Deletion	#N/A
ID143	PDGFRA	chr4	54243820	55164412	Deletion	#N/A
ID143	KIT	chr4	55524095	55606881	Deletion	#N/A
ID143	MYB	chr6	135502453	135540311	Amplification	#N/A
ID143	ARID1B	chr6	157099064	157531913	Deletion	#N/A
ID143	RPS6KA2	chr6	166822854	167275771	Deletion	#N/A
ID143	SMARCA2	chr9	2015342	2193623	Deletion	#N/A
ID143	JAK2	chr9	4985086	5128183	Deletion	#N/A
ID143	CD274	chr9	5450503	5470567	Deletion	#N/A
ID143	PDCD1LG2	chr9	5510545	5571282	Deletion	#N/A
ID144	ARID1A	chr1	27022522	27108601	Amplification	#N/A
ID144	PIK3R3	chr1	46505812	46642160	Amplification	#N/A
ID144	AKT1	chr14	105235687	105262080	Deletion	#N/A
ID144	SMAD4	chr18			Deletion	additional
ID144	PDCD1	chr2	242792033	242801058	UPD	#N/A
ID145	ARID1A	chr1	27022522	27108601	Deletion	#N/A
ID145	TP53BP2	chr1	223967595	224033674	Amplification	#N/A
[truncated: 2,158 more rows]

## Sheet: S8
Patient ID	Chr	Start	End	Ref	Alt	Func.refGene	Gene.refGene	GeneDetail.refGene	Consequence
ID001	17	7577121	7577121	G	C	exonic	TP53	R273G	deactivating
ID003	17	7572966	7572966	T	A	exonic	TP53	K381N	deactivating
ID004	17	7577124	7577124	C	T	exonic	TP53	V272M	deactivating
ID005	17	7577121	7577121	G	A	exonic	TP53	R273C	activating
ID006	17	7577539	7577539	G	A	exonic	TP53	R248W	activating
ID007	17	7578406	7578406	C	T	exonic	TP53	R175H	activating
ID008	17	7577144	7577144	A	C	exonic	TP53	L265R	deactivating
ID011	17	7577570	7577570	C	T	exonic	TP53	M237I	activating
ID012	17	7577538	7577538	C	T	exonic	TP53	R248Q	activating
ID018	17	7577539	7577539	G	A	exonic	TP53	R248W	activating
ID019	17	7577120	7577120	C	T	exonic	TP53	R273H	activating
ID020	17	7577091	7577091	G	A	exonic	TP53	R283C	deactivating
ID024	17	7577538	7577538	C	T	exonic	TP53	R248Q	activating
ID025	17	7577538	7577538	C	T	exonic	TP53	R248Q	activating
ID026	17	7578475	7578475	G	A	exonic	TP53	P152L	deactivating
ID027	17	7577120	7577120	C	T	exonic	TP53	R273H	activating
ID029	17	7578190	7578190	T	C	exonic	TP53	Y220C	activating
ID031	17	7578190	7578190	T	C	exonic	TP53	Y220C	activating
ID032	17	7578406	7578406	C	T	exonic	TP53	R175H	activating
ID033	17	7578190	7578190	T	C	exonic	TP53	Y220C	activating
ID036	17	7578271	7578271	T	A	exonic	TP53	H193L	deactivating
ID040	17	7578406	7578406	C	T	exonic	TP53	R175H	activating
ID041	17	7577538	7577538	C	T	exonic	TP53	R248Q	activating
ID043	17	7578265	7578265	A	G	exonic	TP53	I195T	deactivating
ID051	17	7577120	7577120	C	T	exonic	TP53	R273H	activating
ID052	17	7578406	7578406	C	T	exonic	TP53	R175H	activating
ID054	17	7577129	7577129	A	G	exonic	TP53	F270S	activating
ID055	17	7577570	7577570	C	T	exonic	TP53	M237I	activating
ID057	17	7578479	7578479	G	A	exonic	TP53	P151S	activating
ID060	17	7578536	7578536	T	G	exonic	TP53	K132Q	deactivating
ID061	17	7578443	7578443	A	G	exonic	TP53	Y163H	deactivating
ID065	17	7577094	7577094	G	A	exonic	TP53	R282W	activating
ID068	17	7577094	7577094	G	A	exonic	TP53	R282W	activating
ID069	17	7578406	7578406	C	T	exonic	TP53	R175H	activating
ID071	17	7578211	7578211	C	A	exonic	TP53	R213L	deactivating
ID073	17	7578406	7578406	C	T	exonic	TP53	R175H	activating
ID074	17	7577141	7577141	C	T	exonic	TP53	G266E	deactivating
ID079	17	7578190	7578190	T	C	exonic	TP53	Y220C	activating
ID080	17	7577098	7577098	T	A	exonic	TP53	R280S	deactivating
ID081	17	7577121	7577121	G	A	exonic	TP53	R273C	activating
ID086	17	7577548	7577548	C	T	exonic	TP53	G245S	activating
ID088	17	7577121	7577121	G	A	exonic	TP53	R273C	activating
ID090	17	7578406	7578406	C	T	exonic	TP53	R175H	activating
ID092	17	7577538	7577538	C	T	exonic	TP53	R248Q	activating
ID093	17	7578260	7578260	C	T	exonic	TP53	V197M	deactivating
ID095	17	7578205	7578205	C	A	exonic	TP53	S215I	deactivating
ID098	17	7577121	7577121	G	A	exonic	TP53	R273C	activating
ID100	17	7578403	7578403	C	G	exonic	TP53	C176S	activating
ID102	17	7577568	7577568	C	T	exonic	TP53	C238Y	deactivating
ID103	17	7578272	7578273	GC	AA	exonic	TP53	H193Y	deactivating
ID106	17	7577548	7577548	C	T	exonic	TP53	G245S	activating
ID107	17	7577538	7577538	C	T	exonic	TP53	R248Q	activating
ID108	17	7578404	7578404	A	T	exonic	TP53	C176S	activating
ID110	17	7577550	7577550	C	T	exonic	TP53	G244D	deactivating
ID115	17	7577120	7577120	C	T	exonic	TP53	R273H	activating
ID119	17	7579355	7579355	A	T	exonic	TP53	L111Q	deactivating
ID123	17	7578406	7578406	C	T	exonic	TP53	R175H	activating
ID124	17	7577581	7577581	A	T	exonic	TP53	Y234N	deactivating
ID125	17	7577538	7577538	C	T	exonic	TP53	R248Q	activating
ID130	17	7578400	7578400	G	A	exonic	TP53	P177L	deactivating
ID131	17	7578535	7578535	T	C	exonic	TP53	K132R	deactivating
ID134	17	7578406	7578406	C	T	exonic	TP53	R175H	activating
ID135	17	7578536	7578536	T	C	exonic	TP53	K132E	deactivating
ID140	17	7578469	7578469	C	A	exonic	TP53	G154V	deactivating
ID143	17	7577124	7577124	C	T	exonic	TP53	V272M	deactivating
ID144	17	7577517	7577517	A	T	exonic	TP53	I255N	deactivating
ID146	17	7578406	7578406	C	T	exonic	TP53	R175H	activating
ID148	17	7577547	7577547	C	A	exonic	TP53	G245V	activating
ID149	17	7577094	7577094	G	C	exonic	TP53	R282G	deactivating
ID153	17	7578550	7578550	G	T	exonic	TP53	S127Y	activating
ID154	17	7577111	7577111	G	T	exonic	TP53	A276D	deactivating
ID155	17	7578536	7578536	T	C	exonic	TP53	K132E	deactivating
ID156	17	7577144	7577144	A	G	exonic	TP53	L265P	deactivating
ID160	17	7577547	7577547	C	A	exonic	TP53	G245V	activating
ID163	17	7577538	7577538	C	T	exonic	TP53	R248Q	activating
ID164	17	7577538	7577538	C	T	exonic	TP53	R248Q	activating
ID172	17	7577124	7577124	C	T	exonic	TP53	V272M	deactivating
ID174	17	7578403	7578403	C	T	exonic	TP53	C176Y	activating
ID176	17	7578406	7578406	C	T	exonic	TP53	R175H	activating
ID180	17	7577533	7577534	GC	AA	exonic	TP53	P250S	deactivating
ID182	17	7577099	7577099	C	T	exonic	TP53	R280K	deactivating
ID183	17	7578413	7578413	C	A	exonic	TP53	V173L	activating
ID185	17	7578406	7578406	C	T	exonic	TP53	R175H	activating
ID187	17	7577539	7577539	G	A	exonic	TP53	R248W	activating
ID190	17	7577082	7577082	C	T	exonic	TP53	E286K	deactivating
ID193	17	7577094	7577094	G	A	exonic	TP53	R282W	activating
ID198	17	7578538	7578538	T	A	exonic	TP53	N131I	deactivating
ID201	17	7577509	7577509	C	T	exonic	TP53	E258K	activating
ID202	17	7578190	7578190	T	C	exonic	TP53	Y220C	activating
ID205	17	7578406	7578406	C	T	exonic	TP53	R175H	activating
ID206	17	7578203	7578203	C	T	exonic	TP53	V216M	deactivating
ID207	17	7577548	7577548	C	T	exonic	TP53	G245S	activating
ID208	17	7577105	7577105	G	A	exonic	TP53	P278L	deactivating
ID209	17	7577570	7577570	C	T	exonic	TP53	M237I	activating
ID215	17	7577120	7577120	C	T	exonic	TP53	R273H	activating
ID216	17	7578395	7578395	G	A	exonic	TP53	H179Y	activating
ID221	17	7577534	7577534	C	A	exonic	TP53	R249S	activating
ID222	17	7578526	7578526	C	T	exonic	TP53	C135Y	deactivating
ID223	17	7577127	7577127	C	T	exonic	TP53	E271K	deactivating
ID224	17	7577511	7577511	A	T	exonic	TP53	L257Q	deactivating
ID225	17	7577120	7577120	C	T	exonic	TP53	R273H	activating
ID227	17	7578550	7578550	G	A	exonic	TP53	S127F	deactivating
ID228	17	7577539	7577539	G	A	exonic	TP53	R248W	activating
ID230	17	7577508	7577508	T	C	exonic	TP53	E258G	deactivating
ID233	17	7578394	7578394	T	C	exonic	TP53	H179R	activating
ID237	17	7578265	7578265	A	G	exonic	TP53	I195T	deactivating
ID238	17	7577559	7577559	G	T	exonic	TP53	S241Y	deactivating
ID239	17	7578413	7578413	C	T	exonic	TP53	V173M	deactivating
ID241	17	7577121	7577121	G	T	exonic	TP53	R273S	deactivating
ID244	17	7579373	7579373	C	A	exonic	TP53	G105V	deactivating
ID245	17	7577121	7577121	G	C	exonic	TP53	R273G	deactivating
ID245	17	7577094	7577094	G	A	exonic	TP53	R282W	activating
ID246	17	7577121	7577121	G	A	exonic	TP53	R273C	activating
ID249	17	7578406	7578406	C	T	exonic	TP53	R175H	activating
ID250	17	7577120	7577120	C	T	exonic	TP53	R273H	activating
ID253	17	7577094	7577094	G	A	exonic	TP53	R282W	activating
ID254	17	7579427	7579427	G	A	exonic	TP53	P87L	deactivating
ID256	17	7578406	7578406	C	T	exonic	TP53	R175H	activating
ID257	17	7577538	7577538	C	T	exonic	TP53	R248Q	activating
ID258	17	7578394	7578394	T	C	exonic	TP53	H179R	activating
ID261	17	7577565	7577565	T	C	exonic	TP53	N239S	deactivating
ID264	17	7578406	7578406	C	T	exonic	TP53	R175H	activating
ID265	17	7577121	7577121	G	A	exonic	TP53	R273C	activating
ID267	17	7577120	7577120	C	T	exonic	TP53	R273H	activating
ID268	17	7577517	7577517	A	C	exonic	TP53	I255S	deactivating
ID273	17	7577539	7577539	G	A	exonic	TP53	R248W	activating
ID274	17	7578394	7578394	T	C	exonic	TP53	H179R	activating
ID277	17	7578442	7578442	T	C	exonic	TP53	Y163C	activating
ID278	17	7578442	7578442	T	C	exonic	TP53	Y163C	activating
ID279	17	7578508	7578508	C	T	exonic	TP53	C141Y	deactivating
ID280	17	7578393	7578393	A	C	exonic	TP53	H179Q	activating
ID281	17	7577097	7577097	C	T	exonic	TP53	D281N	deactivating
ID282	17	7577569	7577569	A	T	exonic	TP53	C238S	deactivating
ID286	17	7578271	7578271	T	C	exonic	TP53	H193R	deactivating
ID287	17	7577570	7577570	C	T	exonic	TP53	M237I	activating
ID290	17	7577130	7577130	A	T	exonic	TP53	F270I	deactivating
ID291	17	7578272	7578272	G	A	exonic	TP53	H193Y	deactivating
ID292	17	7577121	7577121	G	A	exonic	TP53	R273C	activating

## Sheet: S11
	fold change	Log2 fold change	std error (log2)	Lower confidence limit (log2)	Upper confidence limit (log2)	Linear fold change	Lower confidence limit (linear)	Upper confidence limit (linear)	P-value	BY.p.value	method	Gene.sets	probe.ID
SMAD4-mRNA	-1.293248932	-0.371	0.0579	-0.485	-0.258	0.773	0.715	0.836	8.53E-10	0.00000351	lm.nb	Metabolism of proteins. Signaling by NODAL. Signaling by TGF-beta family members	NM_005359.3:1370
MLLT3-mRNA	-1.366987452	-0.451	0.0959	-0.639	-0.263	0.732	0.642	0.833	0.00000457	0.00939	lm.nb	Formation of RNA Pol II elongation complex . RNA Polymerase II Pre-transcription Events	NM_004529.2:1480
H3F3A-mRNA	-1.256142381	-0.329	0.0721	-0.47	-0.187	0.796	0.722	0.878	0.00000851	0.0117	lm.nb	Cell Cycle. Cellular responses to external stimuli. Epigenetic regulation of gene expression. Metabolism of proteins. Signaling by WNT. Transcriptional regulation by RUNX1	NM_002107.3:190
COL1A2-mRNA	-1.52308874	-0.607	0.139	-0.879	-0.335	0.657	0.544	0.793	0.0000189	0.0165	lm.nb	Adaptive Immune System. Extracellular matrix organization. Interleukin-4 and 13 signaling. Platelet activation# signaling and aggregation. Vesicle-mediated transport	NM_000089.3:2635
GNAS-mRNA	-1.276328769	-0.352	0.081	-0.51	-0.193	0.784	0.702	0.875	0.0000216	0.0165	lm.nb	Metabolism. Signaling by GPCR. Signaling by Hedgehog. Transport of small molecules	NM_080425.1:1910
PLD1-mRNA	-1.271913007	-0.347	0.0814	-0.506	-0.187	0.786	0.704	0.878	0.0000302	0.0165	lm.nb	Innate Immune System. Metabolism	NM_002662.3:1265
BAD-mRNA	-1.254402205	-0.327	0.0779	-0.479	-0.174	0.797	0.717	0.886	0.0000392	0.0165	lm.nb	Intracellular signaling by second messengers. Programmed Cell Death. Signalling by NGF	NM_004322.3:652
NOTCH1-mRNA	-1.197478705	-0.26	0.0613	-0.381	-0.14	0.835	0.768	0.907	0.0000318	0.0165	lm.nb	Regulation of beta-cell development. Signaling by NOTCH	NM_017617.3:735
RAC1-mRNA	1.236275261	0.306	0.0724	0.164	0.448	1.24	1.12	1.36	0.0000343	0.0165	lm.nb	Adaptive Immune System. Axon guidance. Innate Immune System. MAPK family signaling cascades. Platelet activation# signaling and aggregation. Signaling by GPCR. Signaling by VEGF. Signaling by WNT. Signalling by NGF. Vesicle-mediated transport	NM_198829.1:1250
MECOM-mRNA	1.342572503	0.425	0.102	0.225	0.625	1.34	1.17	1.54	0.0000434	0.0165	lm.nb	Chromatin modifying enzymes. Intracellular signaling by second messengers	NM_005241.2:3355
NFKB1-mRNA	1.408344227	0.494	0.119	0.262	0.727	1.41	1.2	1.65	0.0000441	0.0165	lm.nb	Adaptive Immune System. Cellular responses to external stimuli. Chromatin modifying enzymes. Innate Immune System. Interleukin-1 family signaling. Signalling by NGF. Transcriptional regulation of white adipocyte differentiation	NM_003998.2:1675
DTX4-mRNA	1.417157397	0.503	0.122	0.264	0.741	1.42	1.2	1.67	0.0000522	0.0174	lm.nb	Innate Immune System. Signaling by NOTCH	NM_015177.1:4820
BRIP1-mRNA	1.644900137	0.718	0.175	0.376	1.06	1.65	1.3	2.09	0.0000549	0.0174	lm.nb	Cell Cycle. DNA Repair. Metabolism. Transcriptional Regulation by TP53	NM_032043.1:1130
SETBP1-mRNA	-1.280759861	-0.357	0.0878	-0.529	-0.185	0.781	0.693	0.88	0.0000663	0.0182	lm.nb		NM_015559.2:704
CREBBP-mRNA	1.53368266	0.617	0.151	0.321	0.913	1.53	1.25	1.88	0.0000629	0.0182	lm.nb	Cellular responses to external stimuli. Chromatin modifying enzymes. Innate Immune System. Metabolism. Organelle biogenesis and maintenance. Signaling by NOTCH. Signaling by WNT. Transcriptional regulation by RUNX1. Transcriptional regulation by the AP-2 (TFAP2) family of transcription factors. Transcriptional Regulation by TP53. Transcriptional regulation of white adipocyte differentiation	NM_004380.2:8855
HHEX-mRNA	-1.376495602	-0.461	0.115	-0.686	-0.236	0.726	0.621	0.849	0.0000831	0.0201	lm.nb		NM_002729.4:1479
ASXL1-mRNA	-1.144724161	-0.195	0.0486	-0.29	-0.1	0.873	0.818	0.933	0.0000805	0.0201	lm.nb		NM_001164603.1:472
UBB-mRNA	-1.326845141	-0.408	0.102	-0.608	-0.207	0.754	0.656	0.866	0.0000893	0.0203	lm.nb	Adaptive Immune System. Axon guidance. Cell Cycle. Cellular responses to external stimuli. DNA Repair. Innate Immune System. Interferon Signaling. Interleukin-1 family signaling. Intracellular signaling by second messengers. MAPK family signaling cascades. Metabolism. Metabolism of proteins. Metabolism of RNA. Programmed Cell Death. Signaling by EGFR. Signaling by FGFR. Signaling by Hedgehog. Sig…	NM_018955.2:15
MAPK9-mRNA	-1.188383105	-0.249	0.0626	-0.372	-0.126	0.841	0.773	0.916	0.0000939	0.0203	lm.nb	Cellular responses to external stimuli. Innate Immune System	NM_139068.2:365
IL20RB-mRNA	1.906597091	0.931	0.235	0.471	1.39	1.91	1.39	2.62	0.000101	0.0207	lm.nb	Interleukin-20 family signaling	NM_144717.2:1575
RAF1-mRNA	-1.205807828	-0.27	0.0685	-0.404	-0.136	0.829	0.756	0.91	0.000107	0.021	lm.nb	Adaptive Immune System. Innate Immune System. MAPK family signaling cascades. Neuronal System. Platelet activation# signaling and aggregation. Transport of small molecules	NM_002880.2:1990
SMARCB1-mRNA	-1.374588696	-0.459	0.118	-0.69	-0.229	0.727	0.62	0.853	0.000125	0.0235	lm.nb	Chromatin modifying enzymes. Transcriptional regulation by RUNX1	NM_003073.3:1060
FZD7-mRNA	-1.315854525	-0.396	0.103	-0.598	-0.195	0.76	0.661	0.873	0.000146	0.0262	lm.nb	Signaling by GPCR. Signaling by WNT	NM_003507.1:1890
ALKBH3-mRNA	1.252664439	0.325	0.0851	0.158	0.492	1.25	1.12	1.41	0.000174	0.0292	lm.nb	DNA Repair	NM_139178.3:690
CHEK2-mRNA	1.43097652	0.517	0.136	0.251	0.783	1.43	1.19	1.72	0.000178	0.0292	lm.nb	Cell Cycle. DNA Repair. Transcriptional Regulation by TP53	NM_007194.3:140
EZH2-mRNA	1.310393404	0.39	0.103	0.188	0.592	1.31	1.14	1.51	0.000195	0.0296	lm.nb	Cellular responses to external stimuli. Chromatin modifying enzymes. Epigenetic regulation of gene expression. Intracellular signaling by second messengers	NM_004456.3:190
KIT-mRNA	1.547564994	0.63	0.166	0.305	0.955	1.55	1.23	1.94	0.000191	0.0296	lm.nb	Intracellular signaling by second messengers. MAPK family signaling cascades. Transcriptional regulation by the AP-2 (TFAP2) family of transcription factors	NM_000222.1:5
FANCG-mRNA	-1.340712592	-0.423	0.112	-0.643	-0.203	0.746	0.64	0.869	0.000212	0.0312	lm.nb	DNA Repair	NM_004629.1:1900
LIFR-mRNA	-1.342572503	-0.425	0.116	-0.652	-0.199	0.745	0.636	0.871	0.000297	0.0421	lm.nb	Interleukin-6 family signaling. Transcriptional regulation by RUNX1	NM_002310.3:2995
IKBKB-mRNA	-1.247465572	-0.319	0.0876	-0.491	-0.148	0.801	0.712	0.903	0.000332	0.0455	lm.nb	Adaptive Immune System. Innate Immune System. Interleukin-1 family signaling. Signalling by NGF	NM_001556.1:1995
PLCG2-mRNA	-1.280759861	-0.357	0.1	-0.554	-0.16	0.781	0.681	0.895	0.000467	0.062	lm.nb	Adaptive Immune System. Innate Immune System. Metabolism. Platelet activation# signaling and aggregation	NM_002661.2:525
DLL1-mRNA	-1.256142381	-0.329	0.0946	-0.515	-0.144	0.796	0.7	0.905	0.000608	0.0702	lm.nb	Signaling by NOTCH	NM_005618.3:2580
BAX-mRNA	-1.136816973	-0.185	0.0532	-0.29	-0.0811	0.879	0.818	0.945	0.000597	0.0702	lm.nb	Programmed Cell Death. Transcriptional Regulation by TP53	NM_138761.3:342
KMT2C-mRNA	1.111879158	0.153	0.0439	0.0667	0.239	1.11	1.05	1.18	0.00061	0.0702	lm.nb	Chromatin modifying enzymes. Transcriptional regulation by RUNX1	NM_170606.2:12505
POLR2D-mRNA	1.172022284	0.229	0.066	0.1	0.359	1.17	1.07	1.28	0.000614	0.0702	lm.nb	DNA Repair. Formation of RNA Pol II elongation complex . Metabolism of RNA. RNA Polymerase II Pre-transcription Events. Signaling by FGFR. Transcriptional Regulation by TP53	NM_004805.3:1476
CASP7-mRNA	1.263127262	0.337	0.0964	0.148	0.526	1.26	1.11	1.44	0.000571	0.0702	lm.nb	Programmed Cell Death	NM_001227.3:915
SOS1-mRNA	-1.119612889	-0.163	0.047	-0.255	-0.0708	0.893	0.838	0.952	0.000634	0.0705	lm.nb	Adaptive Immune System. Axon guidance. IGF1R signaling cascade. Innate Immune System. Interleukin-2 family signaling. MAPK family signaling cascades. Platelet activation# signaling and aggregation. Signaling by EGFR. Signaling by FGFR. Signaling by GPCR. Signaling by PDGF. Signalling by NGF	NM_005633.2:1635
CTNNB1-mRNA	-1.149494848	-0.201	0.0587	-0.316	-0.0857	0.87	0.803	0.942	0.000746	0.0808	lm.nb	Cell-Cell communication. Innate Immune System. Metabolism of proteins. Programmed Cell Death. Signaling by VEGF. Signaling by WNT	NM_001904.3:2265
DKK1-mRNA	-1.882956929	-0.913	0.269	-1.44	-0.385	0.531	0.368	0.766	0.000837	0.0883	lm.nb	Signaling by WNT	NM_012242.2:75
MAP3K12-mRNA	-1.223488041	-0.291	0.0866	-0.461	-0.122	0.817	0.726	0.919	0.000906	0.0909	lm.nb		NM_006301.2:800
AXIN1-mRNA	1.148698355	0.2	0.0592	0.0835	0.316	1.15	1.06	1.24	0.00089	0.0909	lm.nb	Metabolism of proteins. Signaling by WNT. Transcriptional regulation by RUNX1	NM_181050.1:135
HSPA1A-mRNA	-1.512567997	-0.597	0.183	-0.956	-0.238	0.661	0.516	0.848	0.00128	0.125	lm.nb	Cellular responses to external stimuli. Innate Immune System. Metabolism of RNA	NM_005345.5:98
KAT2B-mRNA	-1.162314108	-0.217	0.0668	-0.347	-0.0856	0.861	0.786	0.942	0.00137	0.131	lm.nb	Cardiac conduction. Chromatin modifying enzymes. Epigenetic regulation of gene expression. Metabolism of proteins. Signaling by NOTCH. Transcriptional regulation by RUNX1	NM_003884.3:1220
MYB-mRNA	-1.62113024	-0.697	0.216	-1.12	-0.273	0.617	0.46	0.827	0.00146	0.137	lm.nb	Transcriptional regulation by RUNX1	NM_005375.2:3145
BAIAP3-mRNA	1.35754498	0.441	0.138	0.171	0.712	1.36	1.13	1.64	0.00157	0.144	lm.nb		NM_003933.4:1950
SMAD2-mRNA	-1.170398641	-0.227	0.0718	-0.368	-0.0864	0.854	0.775	0.942	0.00179	0.16	lm.nb	Metabolism of proteins. Signaling by NODAL. Signaling by TGF-beta family members	NM_001003652.1:4500
SF3B1-mRNA	-1.162314108	-0.217	0.0688	-0.352	-0.0819	0.86	0.784	0.945	0.00186	0.163	lm.nb		NM_001005526.1:0
JAG2-mRNA	-1.20163605	-0.265	0.0854	-0.432	-0.0977	0.832	0.741	0.934	0.00216	0.185	lm.nb	Signaling by NOTCH	NM_145159.1:4225
PBRM1-mRNA	1.131314463	0.178	0.0579	0.065	0.292	1.13	1.05	1.22	0.00232	0.192	lm.nb	Chromatin modifying enzymes. Transcriptional regulation by RUNX1	NM_181042.3:6100
PCNA-mRNA	1.297738767	0.376	0.122	0.137	0.615	1.3	1.1	1.53	0.00234	0.192	lm.nb	Cell Cycle. DNA Repair. Metabolism of proteins. Transcriptional Regulation by TP53	NM_002592.2:280
GNG7-mRNA	-1.465100875	-0.551	0.179	-0.902	-0.199	0.683	0.535	0.871	0.0024	0.193	lm.nb	Metabolism. Metabolism of proteins. Neuronal System. Platelet activation# signaling and aggregation. Signaling by GPCR. Signaling by WNT. Transport of small molecules	NM_052847.1:3920
POLR2H-mRNA	-1.132883885	-0.18	0.0593	-0.297	-0.0641	0.882	0.814	0.957	0.00264	0.209	lm.nb	DNA Repair. Epigenetic regulation of gene expression. Formation of RNA Pol II elongation complex . Innate Immune System. Metabolism of RNA. RNA Polymerase II Pre-transcription Events. Signaling by FGFR. Transcriptional Regulation by TP53	NM_001278698.1:940
RASGRP1-mRNA	-1.292352831	-0.37	0.122	-0.61	-0.13	0.774	0.655	0.914	0.00278	0.215	lm.nb	Adaptive Immune System. Innate Immune System. MAPK family signaling cascades. Platelet activation# signaling and aggregation. Signaling by GPCR	NM_005739.3:365
NOS3-mRNA	1.286989247	0.364	0.121	0.127	0.601	1.29	1.09	1.52	0.00293	0.221	lm.nb	Innate Immune System. Metabolism. Signaling by VEGF	NM_000603.4:1456
MDC1-mRNA	-1.123499903	-0.168	0.056	-0.278	-0.0585	0.89	0.825	0.96	0.00296	0.221	lm.nb	Cell Cycle. DNA Repair. Metabolism of proteins. Transcriptional Regulation by TP53	NM_014641.2:6719
SMC3-mRNA	1.110338834	0.151	0.0505	0.0524	0.25	1.11	1.04	1.19	0.00303	0.223	lm.nb	Cell Cycle. Metabolism of proteins	NM_005445.3:3525
COL4A4-mRNA	1.281647924	0.358	0.12	0.122	0.593	1.28	1.09	1.51	0.00326	0.236	lm.nb	Axon guidance. Extracellular matrix organization. Signaling by PDGF	NM_000092.4:8255
MCM7-mRNA	1.194163187	0.256	0.0873	0.0846	0.427	1.19	1.06	1.34	0.00375	0.265	lm.nb	Cell Cycle	NM_182776.1:1325
CREB5-mRNA	1.178539408	0.237	0.0811	0.0782	0.396	1.18	1.06	1.32	0.00381	0.265	lm.nb		NM_182898.2:1885
MLLT4-mRNA	-1.167158102	-0.223	0.0769	-0.374	-0.0726	0.857	0.772	0.951	0.00406	0.278	lm.nb	Cell-Cell communication	NM_005936.2:1560
FGF2-mRNA	-1.279872414	-0.356	0.123	-0.598	-0.114	0.781	0.661	0.924	0.00427	0.288	lm.nb	Extracellular matrix organization. IGF1R signaling cascade. Interleukin-4 and 13 signaling. Intracellular signaling by second messengers. MAPK family signaling cascades. Signaling by FGFR	NM_002006.4:620
SMARCA4-mRNA	1.142346247	0.192	0.0669	0.0612	0.323	1.14	1.04	1.25	0.00443	0.294	lm.nb	Chromatin modifying enzymes. Interleukin-7 signaling. Signaling by WNT. Transcriptional regulation by RUNX1	NM_003072.3:5400
PBX3-mRNA	-1.142346247	-0.192	0.0671	-0.323	-0.0602	0.876	0.799	0.959	0.00469	0.306	lm.nb		NM_006195.5:2050
NSD1-mRNA	-1.128964405	-0.175	0.0614	-0.295	-0.0541	0.886	0.815	0.963	0.00492	0.316	lm.nb	Chromatin modifying enzymes	NM_022455.4:10655
WHSC1-mRNA	1.151887642	0.204	0.0721	0.0626	0.345	1.15	1.04	1.27	0.00512	0.324	lm.nb	Cell Cycle. Chromatin modifying enzymes. DNA Repair	NM_007331.1:1260
U2AF1-mRNA	-1.188383105	-0.249	0.0895	-0.424	-0.0733	0.842	0.745	0.95	0.00592	0.369	lm.nb	Metabolism of RNA	NM_001025203.1:400
ITPKB-mRNA	-1.140763716	-0.19	0.069	-0.326	-0.0552	0.876	0.798	0.962	0.00627	0.385	lm.nb	Metabolism	NM_002221.3:78
CDK4-mRNA	1.169587664	0.226	0.0824	0.0646	0.388	1.17	1.05	1.31	0.00657	0.397	lm.nb	Cell Cycle. Cellular responses to external stimuli. Chromatin modifying enzymes. Transcriptional regulation of white adipocyte differentiation	NM_000075.2:1055
MUTYH-mRNA	1.286097483	0.363	0.133	0.103	0.623	1.29	1.07	1.54	0.0067	0.399	lm.nb	DNA Repair	NM_012222.2:412
BRAF-mRNA	1.082224645	0.114	0.0421	0.0317	0.197	1.08	1.02	1.15	0.00718	0.421	lm.nb	MAPK family signaling cascades. Neuronal System. Signaling by FGFR. Signalling by NGF	NM_004333.3:565
CDK6-mRNA	1.203303026	0.267	0.0986	0.0737	0.46	1.2	1.05	1.38	0.0073	0.421	lm.nb	Cell Cycle. Cellular responses to external stimuli. Transcriptional regulation by RUNX1	NM_001259.5:15
HIST1H3G-mRNA	-1.271913007	-0.347	0.128	-0.598	-0.0952	0.786	0.661	0.936	0.00744	0.421	lm.nb	Cell Cycle. Cellular responses to external stimuli. Chromatin modifying enzymes. Epigenetic regulation of gene expression. Interleukin-7 signaling. Metabolism of proteins. Signaling by WNT. Transcriptional regulation by RUNX1	NM_003534.2:348
MAML2-mRNA	1.126619228	0.172	0.0638	0.0472	0.297	1.13	1.03	1.23	0.00747	0.421	lm.nb	Signaling by NOTCH	NM_032427.1:4125
MSH6-mRNA	-1.157490217	-0.211	0.0784	-0.365	-0.0574	0.864	0.777	0.961	0.00763	0.424	lm.nb	DNA Repair	NM_000179.1:3525
SPRY4-mRNA	1.195819797	0.258	0.0968	0.0687	0.448	1.2	1.05	1.36	0.00815	0.447	lm.nb		NM_030964.3:1900
IL3RA-mRNA	1.245737416	0.317	0.119	0.0839	0.55	1.25	1.06	1.46	0.00828	0.447	lm.nb	Interleukin-2 family signaling. MAPK family signaling cascades. Platelet activation# signaling and aggregation. Signaling by GPCR	NM_002183.2:745
TFDP1-mRNA	1.131314463	0.178	0.0669	0.0469	0.309	1.13	1.03	1.24	0.00836	0.447	lm.nb	Cell Cycle. Cellular responses to external stimuli. Programmed Cell Death. Signaling by NOTCH. Signaling by TGF-beta family members. Transcriptional Regulation by TP53	NM_007111.4:1826
IDH2-mRNA	-1.187559666	-0.248	0.0934	-0.431	-0.0647	0.842	0.742	0.956	0.00855	0.451	lm.nb	Metabolism. Organelle biogenesis and maintenance	NM_002168.2:944
GSK3B-mRNA	-1.077733145	-0.108	0.0406	-0.187	-0.028	0.928	0.878	0.981	0.00865	0.451	lm.nb	Axon guidance. Cellular responses to external stimuli. Epigenetic regulation of gene expression. Intracellular signaling by second messengers. Signaling by Hedgehog. Signaling by WNT	NM_002093.2:925
CD274-mRNA	1.22603486	0.294	0.111	0.0756	0.512	1.23	1.05	1.43	0.00889	0.455	lm.nb	Adaptive Immune System	NM_014143.3:49
GADD45G-mRNA	-1.286097483	-0.363	0.138	-0.634	-0.0933	0.777	0.645	0.937	0.00896	0.455	lm.nb		NM_006705.3:250
XRCC4-mRNA	-1.244874235	-0.316	0.122	-0.555	-0.0768	0.803	0.681	0.948	0.0103	0.515	lm.nb	DNA Repair. Metabolism of proteins	NM_003401.3:772
HDAC1-mRNA	1.140763716	0.19	0.0738	0.0452	0.335	1.14	1.03	1.26	0.0108	0.533	lm.nb	Cell Cycle. Chromatin modifying enzymes. Epigenetic regulation of gene expression. Intracellular signaling by second messengers. Metabolism of proteins. Signaling by NOTCH. Signaling by TGF-beta family members. Signaling by WNT. Signalling by NGF. Transcriptional regulation by RUNX1. Transcriptional Regulation by TP53	NM_004964.2:785
PAK3-mRNA	-1.350037985	-0.433	0.17	-0.766	-0.0998	0.741	0.588	0.933	0.0115	0.565	lm.nb	Adaptive Immune System. Axon guidance. Innate Immune System. MAPK family signaling cascades. Signaling by VEGF	NM_002578.2:1830
RFC3-mRNA	1.134455485	0.182	0.0716	0.0412	0.322	1.13	1.03	1.25	0.012	0.579	lm.nb	Cell Cycle. DNA Repair. Transcriptional Regulation by TP53	NM_002915.3:740
IL1R1-mRNA	-1.193335743	-0.255	0.101	-0.452	-0.0569	0.838	0.731	0.961	0.0123	0.582	lm.nb	Interleukin-1 family signaling. Interleukin-10 signaling	NM_000877.2:4295
GRB2-mRNA	-1.104964485	-0.144	0.0572	-0.256	-0.0323	0.905	0.837	0.978	0.0123	0.582	lm.nb	Adaptive Immune System. Axon guidance. Cell-Cell communication. IGF1R signaling cascade. Innate Immune System. Interleukin-2 family signaling. Intracellular signaling by second messengers. MAPK family signaling cascades. Platelet activation# signaling and aggregation. Signaling by EGFR. Signaling by FGFR. Signaling by GPCR. Signaling by PDGF. Signalling by NGF. Vesicle-mediated transport	NM_002086.4:412
FGFR3-mRNA	-1.307671349	-0.387	0.154	-0.689	-0.0841	0.765	0.62	0.943	0.013	0.606	lm.nb	IGF1R signaling cascade. Intracellular signaling by second messengers. MAPK family signaling cascades. Signaling by FGFR	NM_022965.2:3170
PIK3R3-mRNA	1.147107024	0.198	0.0792	0.0425	0.353	1.15	1.03	1.28	0.0133	0.613	lm.nb	Adaptive Immune System. Axon guidance. Interleukin-2 family signaling. Interleukin-7 signaling. Intracellular signaling by second messengers. Metabolism. Platelet activation# signaling and aggregation. Signaling by GPCR	NM_003629.3:1800
GADD45B-mRNA	-1.185092771	-0.245	0.0988	-0.439	-0.0516	0.844	0.738	0.965	0.0138	0.631	lm.nb		NM_015675.2:365
HES1-mRNA	-1.156688184	-0.21	0.0847	-0.376	-0.0438	0.865	0.771	0.97	0.014	0.632	lm.nb	Regulation of beta-cell development. Signaling by NOTCH	NM_005524.2:860
FGF7-mRNA	1.301341855	0.38	0.154	0.078	0.682	1.3	1.06	1.6	0.0144	0.644	lm.nb	IGF1R signaling cascade. Intracellular signaling by second messengers. MAPK family signaling cascades. Signaling by FGFR	NM_002009.3:190
CDKN1B-mRNA	-1.167158102	-0.223	0.0907	-0.4	-0.045	0.857	0.758	0.969	0.0148	0.649	lm.nb	Cell Cycle. Cellular responses to external stimuli. Intracellular signaling by second messengers. Transcriptional Regulation by TP53	NM_004064.2:365
HDAC6-mRNA	1.112650121	0.154	0.0627	0.0312	0.277	1.11	1.02	1.21	0.0148	0.649	lm.nb	Cellular responses to external stimuli. Organelle biogenesis and maintenance. Signaling by NOTCH	NM_006044.2:536
MTOR-mRNA	-1.101905116	-0.14	0.0573	-0.253	-0.0281	0.907	0.839	0.981	0.0151	0.653	lm.nb	Adaptive Immune System. Cellular responses to external stimuli. Intracellular signaling by second messengers. Signaling by VEGF. Transcriptional Regulation by TP53	NM_004958.2:5095
SETD2-mRNA	-1.077733145	-0.108	0.0441	-0.194	-0.0214	0.928	0.874	0.985	0.0152	0.653	lm.nb	Chromatin modifying enzymes	NM_014159.6:6160
GNA11-mRNA	-1.132883885	-0.18	0.0743	-0.325	-0.0344	0.883	0.798	0.976	0.0162	0.685	lm.nb	Metabolism. Platelet activation# signaling and aggregation. Signaling by GPCR	NM_002067.1:555
SP1-mRNA	1.124278924	0.169	0.0698	0.0321	0.306	1.12	1.02	1.24	0.0163	0.685	lm.nb	Cellular responses to external stimuli. Metabolism. Signaling by TGF-beta family members	NM_003109.1:5970
CIC-mRNA	-1.141554707	-0.191	0.0792	-0.347	-0.0361	0.876	0.786	0.975	0.0165	0.686	lm.nb		NM_015125.3:1290
HSP90B1-mRNA	-1.125058485	-0.17	0.0706	-0.309	-0.0319	0.889	0.807	0.978	0.0167	0.686	lm.nb	Innate Immune System. Interleukin-4 and 13 signaling. Metabolism of proteins. Vesicle-mediated transport	NM_003299.1:160
WNT6-mRNA	1.267512522	0.342	0.143	0.0621	0.622	1.27	1.04	1.54	0.0174	0.708	lm.nb	Signaling by GPCR. Signaling by WNT	NM_006522.3:1200
PRKX-mRNA	-1.20664392	-0.271	0.114	-0.494	-0.0489	0.828	0.71	0.967	0.0176	0.708	lm.nb		NM_005044.1:2590
MAPK8-mRNA	1.143930973	0.194	0.0811	0.0346	0.352	1.14	1.02	1.28	0.0178	0.708	lm.nb	Axon guidance. Cellular responses to external stimuli. DNA Repair. Innate Immune System. Interleukin-1 family signaling. Programmed Cell Death. Signalling by NGF	NM_002750.2:945
IKBKG-mRNA	1.125058485	0.17	0.0714	0.0304	0.31	1.13	1.02	1.24	0.0179	0.708	lm.nb	Adaptive Immune System. Innate Immune System. Interleukin-1 family signaling. Metabolism of proteins	NM_003639.2:470
HSPA6-mRNA	-1.25353302	-0.326	0.138	-0.596	-0.0568	0.797	0.662	0.961	0.0185	0.724	lm.nb	Cellular responses to external stimuli. Innate Immune System	NM_002155.3:2018
RB1-mRNA	1.106497353	0.146	0.0617	0.0251	0.267	1.11	1.02	1.2	0.0188	0.725	lm.nb	Cell Cycle. Cellular responses to external stimuli	NM_000321.1:2110
RRAS2-mRNA	1.159899655	0.214	0.0903	0.0366	0.391	1.16	1.03	1.31	0.0189	0.725	lm.nb		NM_001102669.2:1785
NFKBIE-mRNA	-1.133669413	-0.181	0.0766	-0.331	-0.0308	0.882	0.795	0.979	0.019	0.725	lm.nb	Adaptive Immune System	NM_004556.2:1115
KDM6A-mRNA	-1.113421618	-0.155	0.0657	-0.283	-0.026	0.898	0.822	0.982	0.0193	0.727	lm.nb	Chromatin modifying enzymes	NM_021140.2:2590
RASAL1-mRNA	1.275444392	0.351	0.149	0.0585	0.643	1.28	1.04	1.56	0.0195	0.727	lm.nb	MAPK family signaling cascades	NM_004658.1:2900
CASP8-mRNA	1.102669163	0.141	0.0601	0.0235	0.259	1.1	1.02	1.2	0.0196	0.727	lm.nb	Innate Immune System. Programmed Cell Death	NM_001228.4:301
PTPN11-mRNA	1.070362888	0.0981	0.0424	0.0149	0.181	1.07	1.01	1.13	0.0217	0.797	lm.nb	Adaptive Immune System. Axon guidance. Cell-Cell communication. IGF1R signaling cascade. Innate Immune System. Interferon Signaling. Interleukin-1 family signaling. Interleukin-20 family signaling. Interleukin-6 family signaling. Intracellular signaling by second messengers. MAPK family signaling cascades. Platelet activation# signaling and aggregation. Signaling by EGFR. Signaling by FGFR. Signa…	NM_002834.3:1480
EFNA3-mRNA	1.256142381	0.329	0.143	0.0486	0.609	1.26	1.03	1.53	0.0224	0.815	lm.nb	Axon guidance	NM_004952.4:1672
AURKA-mRNA	-1.20664392	-0.271	0.118	-0.503	-0.0395	0.829	0.706	0.973	0.0227	0.821	lm.nb	Cell Cycle. Metabolism of proteins. Transcriptional Regulation by TP53	NM_003600.2:405
BRCA2-mRNA	1.192508872	0.254	0.111	0.036	0.472	1.19	1.03	1.39	0.0233	0.828	lm.nb	Cell Cycle. DNA Repair	NM_000059.3:115
BMP5-mRNA	1.292352831	0.37	0.162	0.0525	0.688	1.29	1.04	1.61	0.0234	0.828	lm.nb		NM_021073.2:1570
DUSP2-mRNA	-1.262252032	-0.336	0.148	-0.627	-0.046	0.792	0.648	0.969	0.0241	0.849	lm.nb	MAPK family signaling cascades	NM_004418.3:1235
TNFRSF10D-mRNA	1.184271612	0.244	0.108	0.0326	0.456	1.18	1.02	1.37	0.0247	0.852	lm.nb	Transcriptional Regulation by TP53	NM_003840.3:2380
EFNA2-mRNA	1.350037985	0.433	0.191	0.0577	0.808	1.35	1.04	1.75	0.0247	0.852	lm.nb	Axon guidance	NM_001405.3:1538
IL15-mRNA	1.25962998	0.333	0.147	0.044	0.621	1.26	1.03	1.54	0.0249	0.852	lm.nb	Interleukin-2 family signaling	NM_172174.1:1685
CYLD-mRNA	-1.095811766	-0.132	0.0589	-0.248	-0.0167	0.912	0.842	0.988	0.0259	0.873	lm.nb	Innate Immune System. Metabolism of proteins	NM_015247.1:2890
PRKAR2A-mRNA	-1.067843333	-0.0947	0.0422	-0.177	-0.0119	0.936	0.884	0.992	0.0259	0.873	lm.nb	Axon guidance. Intracellular signaling by second messengers. Metabolism. Signaling by GPCR. Signaling by Hedgehog. Transport of small molecules	NM_004157.2:1590
ABL1-mRNA	-1.086734863	-0.12	0.0538	-0.225	-0.0145	0.92	0.855	0.99	0.0267	0.881	lm.nb	Axon guidance. Cell Cycle. DNA Repair. Innate Immune System. Transcriptional regulation by RUNX1	NM_005157.3:3200
CASP3-mRNA	-1.109569472	-0.15	0.0672	-0.281	-0.018	0.901	0.823	0.988	0.0269	0.881	lm.nb	Extracellular matrix organization. Other interleukin signaling. Programmed Cell Death. Signalling by NGF	NM_032991.2:685
COL1A1-mRNA	-1.229438867	-0.298	0.134	-0.562	-0.0354	0.813	0.678	0.976	0.0272	0.881	lm.nb	Adaptive Immune System. Extracellular matrix organization. Platelet activation# signaling and aggregation. Vesicle-mediated transport	NM_000088.3:5210
TLR4-mRNA	1.129747215	0.176	0.0791	0.0209	0.331	1.13	1.01	1.26	0.0272	0.881	lm.nb	Adaptive Immune System. Innate Immune System. Programmed Cell Death	NM_138554.2:2570
DUSP4-mRNA	1.204972315	0.269	0.121	0.032	0.507	1.21	1.02	1.42	0.0272	0.881	lm.nb	Innate Immune System. MAPK family signaling cascades. Signalling by NGF	NM_057158.2:3115
PGF-mRNA	-1.199139914	-0.262	0.118	-0.494	-0.0299	0.834	0.71	0.979	0.0279	0.886	lm.nb	Signaling by VEGF	NM_002632.5:1047
SUV39H2-mRNA	1.146312186	0.197	0.0889	0.0224	0.371	1.15	1.02	1.29	0.028	0.886	lm.nb	Chromatin modifying enzymes	NM_024670.3:2035
GATA2-mRNA	1.186736798	0.247	0.112	0.028	0.466	1.19	1.02	1.38	0.0281	0.886	lm.nb	Transcriptional regulation by RUNX1	NM_032638.3:1495
IL6R-mRNA	-1.128182137	-0.174	0.0786	-0.328	-0.0196	0.887	0.797	0.987	0.0282	0.886	lm.nb	Interleukin-4 and 13 signaling. Interleukin-6 family signaling. MAPK family signaling cascades	NM_000565.2:993
CHUK-mRNA	1.085981856	0.119	0.054	0.0128	0.225	1.09	1.01	1.17	0.029	0.905	lm.nb	Adaptive Immune System. Innate Immune System. Interleukin-1 family signaling. Intracellular signaling by second messengers	NM_001278.3:860
ITGB6-mRNA	-1.247465572	-0.319	0.146	-0.605	-0.0332	0.801	0.657	0.977	0.0298	0.92	lm.nb	Extracellular matrix organization	NM_001282353.1:4124
HOXA9-mRNA	1.25092908	0.323	0.149	0.032	0.614	1.25	1.02	1.53	0.0307	0.941	lm.nb		NM_152739.3:1015
KRAS-mRNA	1.116512962	0.159	0.0735	0.0153	0.304	1.12	1.01	1.23	0.0312	0.951	lm.nb	Adaptive Immune System. Axon guidance. IGF1R signaling cascade. Innate Immune System. MAPK family signaling cascades. Signaling by EGFR. Signaling by FGFR. Signaling by GPCR. Signaling by PDGF. Signaling by VEGF. Signalling by NGF	NM_004985.3:1790
NFKBIA-mRNA	-1.146312186	-0.197	0.0915	-0.376	-0.0176	0.872	0.77	0.988	0.0324	0.98	lm.nb	Adaptive Immune System. Innate Immune System. Interleukin-1 family signaling. Metabolism of proteins. Signalling by NGF	NM_020529.1:945
STAT4-mRNA	-1.142346247	-0.192	0.0892	-0.366	-0.0168	0.876	0.776	0.988	0.0327	0.983	lm.nb	Interleukin-12 family signaling. Interleukin-2 family signaling. Interleukin-20 family signaling	NM_003151.2:789
DUSP10-mRNA	-1.167158102	-0.223	0.104	-0.426	-0.0192	0.857	0.744	0.987	0.033	0.984	lm.nb	MAPK family signaling cascades	NM_144728.2:1176
IL1B-mRNA	1.36983298	0.454	0.212	0.0377	0.869	1.37	1.03	1.83	0.0336	0.985	lm.nb	Innate Immune System. Interleukin-1 family signaling. Interleukin-10 signaling. Interleukin-4 and 13 signaling	NM_000576.2:840
MLH1-mRNA	-1.088242442	-0.122	0.0571	-0.234	-0.01	0.919	0.85	0.993	0.0338	0.985	lm.nb	Cell Cycle. DNA Repair. Transcriptional Regulation by TP53	NM_000249.2:1605
CCNE2-mRNA	1.22603486	0.294	0.138	0.0235	0.564	1.23	1.02	1.48	0.0342	0.985	lm.nb	Cell Cycle. Cellular responses to external stimuli. Metabolism of proteins. Transcriptional Regulation by TP53	NM_057735.1:50
CEBPA-mRNA	-1.226884977	-0.295	0.139	-0.568	-0.0231	0.815	0.675	0.984	0.0346	0.985	lm.nb	Transcriptional regulation of white adipocyte differentiation	NM_004364.2:1320
BRCA1-mRNA	1.165541198	0.221	0.104	0.0172	0.424	1.17	1.01	1.34	0.0346	0.985	lm.nb	Cell Cycle. DNA Repair. Metabolism of proteins. Transcriptional Regulation by TP53	NM_007305.2:1275
SHC2-mRNA	-1.155886707	-0.209	0.0981	-0.401	-0.0162	0.865	0.757	0.989	0.0347	0.985	lm.nb	MAPK family signaling cascades. Signaling by VEGF. Signalling by NGF	NM_012435.2:698
FGFR2-mRNA	1.237132479	0.307	0.145	0.0239	0.591	1.24	1.02	1.51	0.0347	0.985	lm.nb	IGF1R signaling cascade. Intracellular signaling by second messengers. MAPK family signaling cascades. Signaling by FGFR	NM_000141.4:647
CDC25B-mRNA	1.152686347	0.205	0.0965	0.0155	0.394	1.15	1.01	1.31	0.0351	0.988	lm.nb	Cell Cycle	NM_021873.2:3045
CHEK1-mRNA	1.247465572	0.319	0.151	0.0232	0.615	1.25	1.02	1.53	0.0356	0.997	lm.nb	Cell Cycle. DNA Repair. Transcriptional Regulation by TP53	NM_001114121.1:2225
LAMC2-mRNA	-1.255271991	-0.328	0.156	-0.634	-0.0223	0.796	0.644	0.985	0.0366	1	lm.nb	Cell-Cell communication. Extracellular matrix organization	NM_005562.2:2819
ZAK-mRNA	1.151887642	0.204	0.0973	0.0133	0.395	1.15	1.01	1.31	0.0372	1	lm.nb		NM_016653.2:995
PRKCB-mRNA	-1.204137381	-0.268	0.128	-0.519	-0.0172	0.83	0.698	0.988	0.0374	1	lm.nb	Adaptive Immune System. Cell Cycle. Neuronal System. Platelet activation# signaling and aggregation. Signaling by GPCR. Signaling by VEGF. Signaling by WNT. Transcriptional regulation by RUNX1	NM_212535.1:1750
BCOR-mRNA	1.113421618	0.155	0.0743	0.00917	0.3	1.11	1.01	1.23	0.0384	1	lm.nb		NM_001123383.1:1630
STK11-mRNA	-1.092020546	-0.127	0.0613	-0.247	-0.00687	0.916	0.843	0.995	0.0394	1	lm.nb	Metabolism. Transcriptional Regulation by TP53	NM_000455.4:2060
VEGFC-mRNA	1.147107024	0.198	0.0956	0.0105	0.385	1.15	1.01	1.31	0.0396	1	lm.nb	Platelet activation# signaling and aggregation. Signaling by VEGF	NM_005429.2:565
RUNX1T1-mRNA	-1.175276328	-0.233	0.113	-0.455	-0.0118	0.851	0.73	0.992	0.0402	1	lm.nb		NM_004349.2:1085
NF2-mRNA	-1.095811766	-0.132	0.0641	-0.258	-0.00651	0.913	0.836	0.996	0.0404	1	lm.nb	Innate Immune System	NM_181828.2:455
FGFR1-mRNA	-1.107264584	-0.147	0.0719	-0.288	-0.00647	0.903	0.819	0.996	0.0416	1	lm.nb	Axon guidance. IGF1R signaling cascade. Intracellular signaling by second messengers. MAPK family signaling cascades. Signaling by FGFR	NM_015850.2:1335
EPHA2-mRNA	1.172022284	0.229	0.112	0.00963	0.449	1.17	1.01	1.36	0.0419	1	lm.nb	Axon guidance	NM_004431.2:1525
GADD45A-mRNA	-1.113421618	-0.155	0.0758	-0.303	-0.00607	0.898	0.81	0.996	0.0425	1	lm.nb	Transcriptional Regulation by TP53	NM_001924.2:865
SMAD3-mRNA	-1.125838586	-0.171	0.0838	-0.335	-0.00623	0.889	0.793	0.996	0.0431	1	lm.nb	Interleukin-1 family signaling. Metabolism of proteins. Signaling by NODAL. Signaling by TGF-beta family members	NM_005902.3:4220
SMC1A-mRNA	-1.121166078	-0.165	0.0814	-0.324	-0.00517	0.892	0.799	0.996	0.0442	1	lm.nb	Cell Cycle. Metabolism of proteins	NM_006306.2:2320
ITGB3-mRNA	-1.244011653	-0.315	0.156	-0.62	-0.00945	0.804	0.651	0.993	0.0445	1	lm.nb	Axon guidance. Extracellular matrix organization. MAPK family signaling cascades. Platelet activation# signaling and aggregation. Signaling by VEGF	NM_000212.2:4485
IL6-mRNA	-1.380317353	-0.465	0.23	-0.916	-0.013	0.725	0.53	0.991	0.045	1	lm.nb	Cellular responses to external stimuli. Interleukin-10 signaling. Interleukin-4 and 13 signaling. Interleukin-6 family signaling. MAPK family signaling cascades. Metabolism of proteins	NM_000600.1:220
PPP3R1-mRNA	-1.086734863	-0.12	0.0599	-0.238	-0.00296	0.92	0.848	0.998	0.0457	1	lm.nb	Adaptive Immune System. Innate Immune System. Programmed Cell Death. Signaling by GPCR. Signaling by WNT	NM_000945.3:2385
CREB3L1-mRNA	1.137605228	0.186	0.0928	0.00435	0.368	1.14	1	1.29	0.046	1	lm.nb	Metabolism of proteins	NM_052854.1:195
RAD50-mRNA	1.098854218	0.136	0.0679	0.00285	0.269	1.1	1	1.21	0.0465	1	lm.nb	Cell Cycle. Cellular responses to external stimuli. DNA Repair. Transcriptional Regulation by TP53	NM_005732.2:5397
PLA2G4C-mRNA	-1.263127262	-0.337	0.169	-0.668	-0.0049	0.792	0.629	0.997	0.0479	1	lm.nb	Metabolism	NM_003706.2:2310
HGF-mRNA	-1.161508732	-0.216	0.109	-0.43	-0.00201	0.861	0.742	0.999	0.0491	1	lm.nb	Interleukin-4 and 13 signaling. Interleukin-7 signaling. Intracellular signaling by second messengers. MAPK family signaling cascades. Platelet activation# signaling and aggregation	NM_000601.4:550
CDKN1A-mRNA	1.150291893	0.202	0.102	0.00138	0.402	1.15	1	1.32	0.0497	1	lm.nb	Cell Cycle. Cellular responses to external stimuli. Interleukin-4 and 13 signaling. Intracellular signaling by second messengers. Transcriptional regulation by the AP-2 (TFAP2) family of transcription factors. Transcriptional Regulation by TP53	NM_000389.2:1975
HELLS-mRNA	1.163926534	0.219	0.111	0.00138	0.436	1.16	1	1.35	0.0498	1	lm.nb		NM_018063.3:2040
HMGA2-mRNA	1.375541818	0.46	0.234	0.00153	0.918	1.38	1	1.89	0.0505	1	lm.nb	Cellular responses to external stimuli	NM_003484.1:328
RHOA-mRNA	1.123499903	0.168	0.0861	-0.000657	0.337	1.12	1	1.26	0.0522	1	lm.nb	Axon guidance. Innate Immune System. Metabolism of proteins. Platelet activation# signaling and aggregation. Signaling by GPCR. Signaling by TGF-beta family members. Signaling by VEGF. Signaling by WNT. Signalling by NGF	NM_001664.2:1230
EFNA1-mRNA	-1.183451022	-0.243	0.126	-0.489	0.00371	0.845	0.712	1	0.0548	1	lm.nb	Axon guidance	NM_004428.2:650
RELA-mRNA	1.080725402	0.112	0.058	-0.00187	0.226	1.08	0.999	1.17	0.0552	1	lm.nb	Adaptive Immune System. Cellular responses to external stimuli. Chromatin modifying enzymes. Innate Immune System. Interleukin-1 family signaling. Signalling by NGF. Transcriptional regulation of white adipocyte differentiation	NM_021975.3:1990
FOSL1-mRNA	1.232852325	0.302	0.157	-0.00567	0.61	1.23	0.996	1.53	0.0557	1	lm.nb		NM_005438.2:280
RAD21-mRNA	-1.088997015	-0.123	0.0642	-0.249	0.00271	0.918	0.841	1	0.0564	1	lm.nb	Cell Cycle. Metabolism of proteins	NM_006265.2:1080
CD40-mRNA	1.114193651	0.156	0.0825	-0.00528	0.318	1.11	0.996	1.25	0.0593	1	lm.nb	Adaptive Immune System	NM_001250.4:1265
ARNT2-mRNA	-1.139973273	-0.189	0.1	-0.385	0.00769	0.877	0.766	1.01	0.061	1	lm.nb	Metabolism	NM_014862.3:5260
ITGB8-mRNA	1.147902414	0.199	0.106	-0.00921	0.407	1.15	0.994	1.33	0.0624	1	lm.nb	Extracellular matrix organization	NM_002214.2:2609
CDC6-mRNA	1.22603486	0.294	0.158	-0.0148	0.604	1.23	0.99	1.52	0.0633	1	lm.nb	Cell Cycle	NM_001254.3:1300
CBL-mRNA	-1.147107024	-0.198	0.107	-0.407	0.0108	0.872	0.754	1.01	0.0644	1	lm.nb	Adaptive Immune System. Interleukin-6 family signaling. Signaling by EGFR. Signaling by FGFR. Signaling by TGF-beta family members. Vesicle-mediated transport	NM_005188.2:7485
BIRC3-mRNA	-1.185914499	-0.246	0.132	-0.505	0.0137	0.843	0.705	1.01	0.0647	1	lm.nb	Innate Immune System. Metabolism of proteins. Programmed Cell Death	NM_182962.1:3
CDKN2C-mRNA	-1.113421618	-0.155	0.0834	-0.318	0.00884	0.898	0.802	1.01	0.0651	1	lm.nb	Cell Cycle. Cellular responses to external stimuli	NM_001262.2:1295
RASGRP2-mRNA	-1.180174343	-0.239	0.129	-0.492	0.0148	0.848	0.711	1.01	0.0663	1	lm.nb	Adaptive Immune System. Innate Immune System. Platelet activation# signaling and aggregation. Signaling by GPCR	NM_001098670.1:1978
WNT7B-mRNA	-1.249196126	-0.321	0.174	-0.662	0.0203	0.8	0.632	1.01	0.0666	1	lm.nb	Signaling by GPCR. Signaling by WNT	NM_058238.1:1535
EIF4EBP1-mRNA	-1.135242102	-0.183	0.0995	-0.378	0.0123	0.881	0.77	1.01	0.0677	1	lm.nb	Metabolism of proteins	NM_004095.3:363
GTF2H3-mRNA	1.085981856	0.119	0.0649	-0.00804	0.247	1.09	0.994	1.19	0.0677	1	lm.nb	DNA Repair. Epigenetic regulation of gene expression. Formation of RNA Pol II elongation complex . Metabolism of RNA. RNA Polymerase II Pre-transcription Events. Transcriptional Regulation by TP53	NM_001516.3:70
THBS4-mRNA	-1.203303026	-0.267	0.146	-0.552	0.0188	0.831	0.682	1.01	0.0684	1	lm.nb	Signaling by PDGF	NM_003248.3:985
LIF-mRNA	-1.171210181	-0.228	0.125	-0.472	0.0163	0.854	0.721	1.01	0.0687	1	lm.nb	Interleukin-10 signaling. Interleukin-4 and 13 signaling. Interleukin-6 family signaling	NM_002309.3:1240
MCM4-mRNA	1.139973273	0.189	0.104	-0.0145	0.393	1.14	0.99	1.31	0.0701	1	lm.nb	Cell Cycle	NM_182746.1:1200
TNFAIP3-mRNA	-1.140763716	-0.19	0.104	-0.395	0.0147	0.877	0.761	1.01	0.0702	1	lm.nb	Innate Immune System. Metabolism of proteins	NM_006290.2:260
ZBTB16-mRNA	-1.348167732	-0.431	0.238	-0.898	0.0349	0.742	0.537	1.02	0.0712	1	lm.nb	Adaptive Immune System. Metabolism of proteins	NM_006006.4:1585
FLNC-mRNA	1.231144413	0.3	0.166	-0.0248	0.624	1.23	0.983	1.54	0.0716	1	lm.nb	Cell-Cell communication	NM_001127487.1:7144
MEN1-mRNA	1.067843333	0.0947	0.0524	-0.00788	0.197	1.07	0.995	1.15	0.0717	1	lm.nb	Metabolism of proteins. Signaling by TGF-beta family members. Signaling by WNT	NM_130802.2:2480
ITGA3-mRNA	1.203303026	0.267	0.148	-0.0227	0.558	1.2	0.984	1.47	0.0722	1	lm.nb	Extracellular matrix organization	NM_005501.2:1138
PPARG-mRNA	1.175276328	0.233	0.129	-0.0201	0.486	1.18	0.986	1.4	0.0725	1	lm.nb	Intracellular signaling by second messengers. Metabolism. Nuclear Receptor transcription pathway. Transcriptional regulation of white adipocyte differentiation	NM_015869.3:1035
MYD88-mRNA	1.088997015	0.123	0.0684	-0.0109	0.257	1.09	0.992	1.2	0.0732	1	lm.nb	Adaptive Immune System. Innate Immune System. Interleukin-1 family signaling. Intracellular signaling by second messengers. Signalling by NGF	NM_002468.3:2145
IGLC3-mRNA	-1.282536603	-0.359	0.2	-0.75	0.0323	0.78	0.594	1.02	0.0735	1	lm.nb		ENST00000390325.1:176
PDGFRA-mRNA	-1.114193651	-0.156	0.0871	-0.327	0.0143	0.897	0.797	1.01	0.0738	1	lm.nb	Intracellular signaling by second messengers. MAPK family signaling cascades. Signaling by PDGF	NM_006206.3:1925
PBX1-mRNA	-1.122721422	-0.167	0.0929	-0.349	0.0155	0.891	0.785	1.01	0.0743	1	lm.nb	Signaling by NOTCH	NM_002585.2:368
CCNB1-mRNA	1.163926534	0.219	0.123	-0.0211	0.46	1.16	0.985	1.38	0.0751	1	lm.nb	Cell Cycle. Transcriptional Regulation by TP53	NM_031966.2:715
FUT8-mRNA	1.094293701	0.13	0.0729	-0.0128	0.273	1.09	0.991	1.21	0.0756	1	lm.nb	Metabolism of proteins	NM_004480.4:2841
HRAS-mRNA	1.098092814	0.135	0.0762	-0.0145	0.284	1.1	0.99	1.22	0.0782	1	lm.nb	Adaptive Immune System. Axon guidance. IGF1R signaling cascade. Innate Immune System. MAPK family signaling cascades. Neuronal System. Signaling by EGFR. Signaling by FGFR. Signaling by GPCR. Signaling by PDGF. Signaling by VEGF. Signalling by NGF	NM_005343.2:396
CBLC-mRNA	1.222640278	0.29	0.164	-0.0323	0.612	1.22	0.978	1.53	0.0792	1	lm.nb		NM_012116.3:652
CDC7-mRNA	1.17609125	0.234	0.133	-0.0274	0.495	1.18	0.981	1.41	0.0808	1	lm.nb	Cell Cycle	NM_003503.2:805
LEPR-mRNA	-1.109569472	-0.15	0.0861	-0.319	0.0182	0.901	0.802	1.01	0.0819	1	lm.nb	Signaling by Leptin	NM_001003679.1:2000
RIN1-mRNA	1.131314463	0.178	0.103	-0.0233	0.38	1.13	0.984	1.3	0.0844	1	lm.nb	Vesicle-mediated transport	NM_004292.2:2572
CREB3L4-mRNA	1.163926534	0.219	0.126	-0.0287	0.466	1.16	0.98	1.38	0.0846	1	lm.nb	Metabolism of proteins	NM_130898.2:1505
XPA-mRNA	1.076240125	0.106	0.0613	-0.0141	0.226	1.08	0.99	1.17	0.085	1	lm.nb	DNA Repair	NM_000380.3:265
RNF43-mRNA	1.186736798	0.247	0.144	-0.0343	0.529	1.19	0.976	1.44	0.0866	1	lm.nb	Signaling by WNT	NM_017763.4:725
NTRK2-mRNA	-1.203303026	-0.267	0.155	-0.571	0.0373	0.831	0.673	1.03	0.0869	1	lm.nb	Signalling by NGF	NM_001007097.1:1605
WNT10A-mRNA	1.222640278	0.29	0.17	-0.0439	0.624	1.22	0.97	1.54	0.0901	1	lm.nb	Signaling by GPCR. Signaling by WNT	NM_025216.2:2255
CUL1-mRNA	1.048262476	0.068	0.04	-0.0104	0.147	1.05	0.993	1.11	0.0906	1	lm.nb	Adaptive Immune System. Cell Cycle. Innate Immune System. Interleukin-1 family signaling. Metabolism of proteins. Signaling by Hedgehog. Signaling by NOTCH. Signaling by WNT. Transport of small molecules	NM_003592.2:1487
BAMBI-mRNA	-1.220946513	-0.288	0.17	-0.622	0.0448	0.819	0.65	1.03	0.0913	1	lm.nb	Signaling by TGF-beta family members	NM_012342.2:832
PIK3CB-mRNA	-1.070585487	-0.0984	0.0584	-0.213	0.0161	0.934	0.863	1.01	0.0935	1	lm.nb	Adaptive Immune System. Axon guidance. Cell-Cell communication. IGF1R signaling cascade. Innate Immune System. Interleukin-2 family signaling. Intracellular signaling by second messengers. Metabolism. Platelet activation# signaling and aggregation. Signaling by GPCR. Signaling by PDGF. Signaling by VEGF. Signalling by NGF	NM_006219.1:2945
FST-mRNA	1.28877463	0.366	0.217	-0.0599	0.791	1.29	0.959	1.73	0.0936	1	lm.nb	Signaling by TGF-beta family members	NM_006350.2:575
PRKDC-mRNA	-1.128182137	-0.174	0.104	-0.377	0.0289	0.886	0.77	1.02	0.0942	1	lm.nb	DNA Repair. Innate Immune System. Metabolism of proteins	NM_006904.6:12750
IGF1R-mRNA	-1.104964485	-0.144	0.0856	-0.312	0.024	0.905	0.806	1.02	0.0943	1	lm.nb	IGF1R signaling cascade	NM_000875.2:455
BCL2A1-mRNA	1.221793102	0.289	0.172	-0.0485	0.626	1.22	0.967	1.54	0.0947	1	lm.nb		NM_004049.2:80
PPARGC1A-mRNA	1.200803427	0.264	0.158	-0.0449	0.573	1.2	0.969	1.49	0.0953	1	lm.nb	Metabolism. Organelle biogenesis and maintenance. Transcriptional regulation of white adipocyte differentiation	NM_013261.3:1505
CD19-mRNA	-1.33422317	-0.416	0.249	-0.903	0.0715	0.75	0.535	1.05	0.0958	1	lm.nb	Adaptive Immune System. Innate Immune System. Intracellular signaling by second messengers	NM_001770.4:1770
ITGA7-mRNA	-1.181811547	-0.241	0.144	-0.524	0.0421	0.846	0.695	1.03	0.0966	1	lm.nb	Extracellular matrix organization	NM_002206.1:1170
TLR2-mRNA	-1.122721422	-0.167	0.1	-0.363	0.0296	0.891	0.778	1.02	0.0974	1	lm.nb	Adaptive Immune System. Innate Immune System	NM_003264.3:180
CIITA-mRNA	-1.106497353	-0.146	0.0885	-0.32	0.027	0.903	0.801	1.02	0.0994	1	lm.nb	Interferon Signaling	NM_000246.3:470
TNFRSF10A-mRNA	1.133669413	0.181	0.11	-0.0342	0.396	1.13	0.977	1.32	0.101	1	lm.nb	Programmed Cell Death. Transcriptional Regulation by TP53	NM_003844.2:950
PRKAR2B-mRNA	-1.121943481	-0.166	0.102	-0.366	0.0327	0.891	0.776	1.02	0.103	1	lm.nb	Cell Cycle. Intracellular signaling by second messengers. Metabolism. Organelle biogenesis and maintenance. Signaling by GPCR. Signaling by Hedgehog. Transport of small molecules	NM_002736.2:1350
BCL2-mRNA	-1.128964405	-0.175	0.107	-0.386	0.0354	0.886	0.765	1.02	0.105	1	lm.nb	Innate Immune System. Interleukin-4 and 13 signaling. Programmed Cell Death	NM_000657.2:5
SFRP4-mRNA	-1.172834949	-0.23	0.142	-0.509	0.0493	0.853	0.703	1.03	0.108	1	lm.nb		NM_003014.2:1060
RAC3-mRNA	-1.155085785	-0.208	0.129	-0.46	0.0443	0.866	0.727	1.03	0.108	1	lm.nb	Signaling by WNT	NM_005052.2:702
PTEN-mRNA	-1.07997656	-0.111	0.0691	-0.247	0.0241	0.926	0.843	1.02	0.108	1	lm.nb	Adaptive Immune System. Intracellular signaling by second messengers. Metabolism. Metabolism of proteins. Transcriptional Regulation by TP53	NM_000314.3:1675
GPC4-mRNA	-1.088242442	-0.122	0.0756	-0.27	0.0264	0.919	0.829	1.02	0.109	1	lm.nb	Metabolism. Signaling by GPCR	NM_001448.2:820
RFC4-mRNA	1.118837101	0.162	0.101	-0.0351	0.36	1.12	0.976	1.28	0.109	1	lm.nb	Cell Cycle. DNA Repair. Transcriptional Regulation by TP53	NM_181573.2:1035
CCND2-mRNA	1.130530567	0.177	0.11	-0.0382	0.392	1.13	0.974	1.31	0.109	1	lm.nb	Cell Cycle. Transcriptional regulation by RUNX1	NM_001759.2:5825
TMSB4X-mRNA	-1.082224645	-0.114	0.0711	-0.253	0.0253	0.924	0.839	1.02	0.11	1	lm.nb	Platelet activation# signaling and aggregation	NM_021109.3:0
CACNA1C-mRNA	1.118837101	0.162	0.102	-0.0378	0.362	1.12	0.974	1.28	0.113	1	lm.nb	Axon guidance. Cardiac conduction. Metabolism	NM_199460.2:4785
MET-mRNA	1.139973273	0.189	0.118	-0.0436	0.421	1.14	0.97	1.34	0.113	1	lm.nb	Axon guidance. Intracellular signaling by second messengers. MAPK family signaling cascades	NM_000245.2:405
PLAU-mRNA	1.155886707	0.209	0.131	-0.0482	0.466	1.16	0.967	1.38	0.113	1	lm.nb	Innate Immune System	NM_002658.2:793
INHBA-mRNA	-1.131314463	-0.178	0.113	-0.399	0.0426	0.884	0.758	1.03	0.115	1	lm.nb	Metabolism of proteins. Signaling by TGF-beta family members	NM_002192.2:490
PRKAA2-mRNA	1.187559666	0.248	0.157	-0.0595	0.555	1.19	0.96	1.47	0.115	1	lm.nb	Cellular responses to external stimuli. Metabolism. Organelle biogenesis and maintenance. Transcriptional Regulation by TP53. Vesicle-mediated transport	NM_006252.2:975
DDB2-mRNA	-1.081474763	-0.113	0.072	-0.254	0.0281	0.925	0.838	1.02	0.118	1	lm.nb	DNA Repair. Metabolism of proteins. Transcriptional Regulation by TP53	NM_000107.1:840
HDAC2-mRNA	1.066216194	0.0925	0.0591	-0.0233	0.208	1.07	0.984	1.16	0.119	1	lm.nb	Chromatin modifying enzymes. Epigenetic regulation of gene expression. Intracellular signaling by second messengers. Metabolism of proteins. Signaling by NOTCH. Signalling by NGF. Transcriptional Regulation by TP53	NM_001527.1:930
SGK2-mRNA	-1.179356592	-0.238	0.152	-0.536	0.0605	0.848	0.69	1.04	0.12	1	lm.nb	Transport of small molecules	NM_170693.1:1485
TSHR-mRNA	-1.29145735	-0.369	0.237	-0.833	0.0952	0.774	0.561	1.07	0.121	1	lm.nb	Signaling by GPCR	NM_001018036.2:735
FANCF-mRNA	-1.073260286	-0.102	0.0657	-0.231	0.0264	0.932	0.852	1.02	0.121	1	lm.nb	DNA Repair	NM_022725.2:845
FUBP1-mRNA	1.043622534	0.0616	0.0399	-0.0167	0.14	1.04	0.989	1.1	0.124	1	lm.nb		NM_003902.3:820
ARID1A-mRNA	-1.056139203	-0.0788	0.0512	-0.179	0.0215	0.947	0.883	1.01	0.125	1	lm.nb	Chromatin modifying enzymes. Transcriptional regulation by RUNX1	NM_006015.4:5495
HDAC11-mRNA	-1.081474763	-0.113	0.074	-0.258	0.0317	0.924	0.836	1.02	0.127	1	lm.nb	Signaling by NOTCH	NM_024827.3:2601
KLF4-mRNA	1.141554707	0.191	0.125	-0.0545	0.436	1.14	0.963	1.35	0.129	1	lm.nb	Metabolism of proteins. Transcriptional regulation of white adipocyte differentiation	NM_004235.4:1980
ERBB4-mRNA	1.193335743	0.255	0.168	-0.0747	0.585	1.19	0.95	1.5	0.131	1	lm.nb	Intracellular signaling by second messengers. MAPK family signaling cascades	NM_001042599.1:7300
AKT1-mRNA	1.071773463	0.1	0.0666	-0.0302	0.231	1.07	0.979	1.17	0.133	1	lm.nb	Adaptive Immune System. Cell Cycle. Interleukin-4 and 13 signaling. Intracellular signaling by second messengers. Metabolism. Metabolism of RNA. Platelet activation# signaling and aggregation. Programmed Cell Death. Regulation of beta-cell development. Signaling by GPCR. Signaling by VEGF. Signaling by WNT. Transcriptional Regulation by TP53. Vesicle-mediated transport	NM_005163.2:1772
MAP3K1-mRNA	1.074749173	0.104	0.0693	-0.0318	0.24	1.07	0.978	1.18	0.135	1	lm.nb	Innate Immune System	NM_005921.1:2525
FZD8-mRNA	-1.113421618	-0.155	0.104	-0.358	0.0487	0.898	0.78	1.03	0.137	1	lm.nb	Signaling by GPCR. Signaling by WNT	NM_031866.1:890
STMN1-mRNA	-1.089752112	-0.124	0.0832	-0.287	0.0395	0.918	0.82	1.03	0.139	1	lm.nb		NM_203401.1:478
BAP1-mRNA	-1.092020546	-0.127	0.0857	-0.295	0.0411	0.916	0.815	1.03	0.14	1	lm.nb	DNA Repair. Metabolism of proteins	NM_004656.2:240
NGFR-mRNA	-1.162314108	-0.217	0.147	-0.505	0.0711	0.86	0.705	1.05	0.141	1	lm.nb	Signalling by NGF	NM_002507.1:2705
SKP1-mRNA	1.059218335	0.083	0.0562	-0.027	0.193	1.06	0.981	1.14	0.141	1	lm.nb	Adaptive Immune System. Cell Cycle. Innate Immune System. Interleukin-1 family signaling. Metabolism of proteins. Signaling by Hedgehog. Signaling by NOTCH. Signaling by WNT. Transport of small molecules	NM_170679.2:630
STAT3-mRNA	-1.067473311	-0.0942	0.064	-0.22	0.0312	0.937	0.859	1.02	0.142	1	lm.nb	Cellular responses to external stimuli. Growth hormone receptor signaling. Interleukin-1 family signaling. Interleukin-10 signaling. Interleukin-12 family signaling. Interleukin-2 family signaling. Interleukin-20 family signaling. Interleukin-4 and 13 signaling. Interleukin-6 family signaling. Interleukin-7 signaling. Metabolism of proteins. Signaling by Leptin. Signaling by PDGF. Signalling by N…	NM_139276.2:4535
GNAQ-mRNA	1.069250588	0.0966	0.0655	-0.0318	0.225	1.07	0.978	1.17	0.142	1	lm.nb	Metabolism. Platelet activation# signaling and aggregation. Signaling by GPCR	NM_002072.2:1100
KITLG-mRNA	1.091263877	0.126	0.0859	-0.0422	0.295	1.09	0.971	1.23	0.143	1	lm.nb	Intracellular signaling by second messengers. MAPK family signaling cascades	NM_003994.4:1155
HSPB1-mRNA	1.136029265	0.184	0.126	-0.0623	0.431	1.14	0.958	1.35	0.144	1	lm.nb	MAPK family signaling cascades. Metabolism of RNA. Signaling by VEGF	NM_001540.3:374
IGLL5-mRNA	-1.230291345	-0.299	0.205	-0.7	0.103	0.813	0.615	1.07	0.146	1	lm.nb		NM_001178126.1:958
CASP9-mRNA	1.157490217	0.211	0.145	-0.0729	0.495	1.16	0.951	1.41	0.147	1	lm.nb	Innate Immune System. Intracellular signaling by second messengers. Programmed Cell Death	NM_001229.2:1805
ANGPT1-mRNA	-1.117287138	-0.16	0.111	-0.377	0.0566	0.895	0.77	1.04	0.149	1	lm.nb	MAPK family signaling cascades	NM_001146.3:2080
PIK3CA-mRNA	-1.047173142	-0.0665	0.0462	-0.157	0.024	0.955	0.897	1.02	0.151	1	lm.nb	Adaptive Immune System. Axon guidance. Cell-Cell communication. IGF1R signaling cascade. Innate Immune System. Interleukin-2 family signaling. Intracellular signaling by second messengers. Metabolism. Platelet activation# signaling and aggregation. Signaling by EGFR. Signaling by FGFR. Signaling by GPCR. Signaling by PDGF. Signaling by VEGF. Signalling by NGF	NM_006218.2:2445
IL1RAP-mRNA	-1.108800644	-0.149	0.103	-0.351	0.0539	0.902	0.784	1.04	0.152	1	lm.nb	Interleukin-1 family signaling. Intracellular signaling by second messengers. Neuronal System	NM_002182.2:460
AR-mRNA	-1.116512962	-0.159	0.111	-0.377	0.0586	0.895	0.77	1.04	0.153	1	lm.nb	Cellular responses to external stimuli. Metabolism of proteins. Nuclear Receptor transcription pathway	NM_001011645.1:810
KDM5C-mRNA	-1.056944776	-0.0799	0.0559	-0.189	0.0297	0.946	0.877	1.02	0.154	1	lm.nb	Chromatin modifying enzymes	NM_004187.2:1170
MAPK8IP1-mRNA	1.132883885	0.18	0.126	-0.0677	0.427	1.13	0.954	1.34	0.156	1	lm.nb		NM_005456.2:259
ID1-mRNA	1.128964405	0.175	0.123	-0.067	0.416	1.13	0.955	1.33	0.158	1	lm.nb	Cellular responses to external stimuli	NM_002165.2:345
ETV1-mRNA	1.114193651	0.156	0.11	-0.0602	0.371	1.11	0.959	1.29	0.159	1	lm.nb		NM_004956.4:1719
PIK3R2-mRNA	1.095811766	0.132	0.0934	-0.0512	0.315	1.1	0.965	1.24	0.16	1	lm.nb	Adaptive Immune System. Axon guidance. Cell-Cell communication. IGF1R signaling cascade. Innate Immune System. Interleukin-2 family signaling. Interleukin-7 signaling. Intracellular signaling by second messengers. Metabolism. Platelet activation# signaling and aggregation. Signaling by GPCR. Signaling by PDGF. Signaling by VEGF. Signalling by NGF	NM_005027.2:3100
MAP2K6-mRNA	1.138394029	0.187	0.134	-0.0752	0.448	1.14	0.949	1.36	0.164	1	lm.nb	Cellular responses to external stimuli. Innate Immune System. Interleukin-1 family signaling. Transcriptional Regulation by TP53	NM_002758.3:555
TSPAN7-mRNA	-1.132883885	-0.18	0.129	-0.432	0.0729	0.883	0.741	1.05	0.165	1	lm.nb	Neuronal System	NM_004615.3:725
IL7R-mRNA	-1.120389214	-0.164	0.119	-0.397	0.0682	0.892	0.76	1.05	0.167	1	lm.nb	Interleukin-7 signaling. Vesicle-mediated transport	NM_002185.2:1610
PDGFD-mRNA	-1.10343374	-0.142	0.103	-0.344	0.059	0.906	0.788	1.04	0.167	1	lm.nb	Signaling by PDGF	NM_025208.4:1120
NR4A1-mRNA	1.165541198	0.221	0.159	-0.0912	0.533	1.17	0.939	1.45	0.167	1	lm.nb	Intracellular signaling by second messengers. Nuclear Receptor transcription pathway	NM_173157.1:1575
JUN-mRNA	-1.101141598	-0.139	0.102	-0.338	0.0596	0.908	0.791	1.04	0.171	1	lm.nb	Cellular responses to external stimuli. Innate Immune System. Intracellular signaling by second messengers. MAPK family signaling cascades. Signaling by NOTCH. Transcriptional Regulation by TP53	NM_002228.3:140
DDIT3-mRNA	1.106497353	0.146	0.106	-0.0621	0.354	1.11	0.958	1.28	0.171	1	lm.nb	Metabolism of proteins	NM_004083.4:40
EFNA5-mRNA	1.118061851	0.161	0.118	-0.0696	0.392	1.12	0.953	1.31	0.172	1	lm.nb	Axon guidance	NM_001962.2:5035
[truncated: 313 more rows]
